# Supplementary material for: Conformational Dynamics in the Cell Membrane Interactions of Bispecific Targeted Degrader Therapeutics
Source: J Med Chem. 2025 Dec 10;68(24):25881–98. doi: 10.1021/acs.jmedchem.5c01499 (PMC12750995; doi:10.1021/acs.jmedchem.5c01499)
Supplement: Supplementary file 2 [file jm5c01499_si_002.csv]

ID	SMILES	fu,hom	fu,hom mass balance	fu,hom stability	Papp [*10-6cm/s]	Papp Recovery (%) (0-120 min)
1	COc1cc2c(ccnc2cc1OCCCCOCCCCOCC(=O)NC(C(C)(C)C)C(=O)N1CC(CC1C(=O)NCc1ccc(cc1)c1scnc1C)O)Oc1ccc(cc1F)NC(=O)C1(CC1)C(=O)Nc1ccc(cc1)F	0.011	118%	106%	<0.296	39%
2	N#Cc1ccc(cc1C(F)(F)F)N1C(=S)N(C(C1=O)(C)C)c1ccc(cc1)c1ccc(cc1)OCCCCOCC(=O)N[C@@H](C(C)(C)C)C(=O)N1C[C@@H](C[C@H]1C(=O)NCc1ccc(cc1)c1scnc1C)O	0.016	109%	93%	<0.055	87%
3	O=C(CCCn1nnc(c1)CCCCNC(=O)c1ccc(c(c1)n1c(C)cc(c(c1=O)Br)OCc1ccc(cc1F)F)C)NCCCCNc1cccc2c1C(=O)N(C2=O)C1CCC(=O)NC1=O	0.24	111%	91%	0.421	94%
4	CCCOc1cccc(c1)Oc1cc2n(C)c(=O)n(c2cc1NS(=O)(=O)c1cccc(c1)C(=O)NCCOCCOCCOCC(=O)N[C@H](C(C)(C)C)C(=O)N1C[C@H](C[C@@H]1C(=O)NCc1ccc(cc1)c1scnc1C)O)C	0.2	66%	44%	0.814	78%
5	O=C(COc1cccc2c1C(=O)N(C2=O)[C@H]1CCC(=O)NC1=O)NCCOCCOCCOCCN1CCN(CC1)c1ccc(nc1)Nc1ncc2c(n1)n(C1CCCC1)c(=O)c(c2C)C(=O)C	0.396	76%	86%	1.414	84%
6	O[C@H]1C[C@@H](N(C1)C(=O)[C@H](C(C)(C)C)NC(=O)COCCOCCOCCNC(=O)C[C@@H]1N=C(c2ccc(cc2)Cl)c2c(-n3c1nnc3C)sc(c2C)C)C(=O)NCc1ccc(cc1)c1scnc1C	0.242	74%	63%	0.932	99%
7	COc1cc(cc(c1CN(CC(=O)NCCCCCCCCNc1cccc2c1C(=O)N(C2=O)C1CCC(=O)NC1=O)C)OC)c1cn(C)c(=O)c2c1ccnc2	0.19	75%	59%	13.930	89%
8	O=C(COc1cccc2c1C(=O)N(C2=O)C1CCC(=O)NC1=O)NCCCCCCCCNC(=O)C[C@@H]1N=C(c2ccc(cc2)Cl)c2c(-n3c1nnc3C)sc(c2C)C	0.133	69%	47%	64.990	63%
9	O=C(COc1cccc2c1C(=O)N(C2=O)C1CCC(=O)NC1=O)NCCCCNC(=O)C[C@@H]1N=C(c2ccc(cc2)Cl)c2c(-n3c1nnc3C)sc(c2C)C	0.411	76%	82%	0.311	83%
10	COc1cc(cc(c1CN(CC(=O)NCCOCCOCCNc1cccc2c1C(=O)N(C2=O)C1CCC(=O)NC1=O)C)OC)c1cn(C)c(=O)c2c1ccnc2	0.557	86%	120%	0.373	106%
11	CC1=C(C)C2=C(S1)N1C(C)=NN=C1[C@H](CC(=O)NCCCCC(=O)N[C@H](C(=O)N1C[C@H](O)C[C@H]1C(=O)NCC1=CC=C(C=C1)C1=C(C)N=CS1)C(C)(C)C)N=C2C1=CC=C(Cl)C=C1	0.139	78%	53%
12	CC1=C(C)C2=C(S1)N1C(C)=NN=C1[C@H](CC(=O)NC[C@@H]1CCC[C@H](CNC3=C4C(=O)N(C5CCC(=O)NC5=O)C(=O)C4=CC=C3)C1)N=C2C1=CC=C(Cl)C=C1	0.007	89%	43%
13	CC1=C(C)C2=C(S1)N1C(C)=NN=C1[C@H](CC(=O)NCCCNC1=C3C(=O)N(C4CCC(=O)NC4=O)C(=O)C3=CC=C1)N=C2C1=CC=C(Cl)C=C1	0.228	78%	46%
14	CC1=NN=C2[C@H](CC(=O)NCCOCCOCCNC(=O)COC3=C4C(=O)N(C5CCC(=O)NC5=O)C(=O)C4=CC=C3)N=C(C3=C(SC(C)=C3C)N12)C1=CC=C(Cl)C=C1	0.432	69%	81%
15	CC1=NN=C2[C@H](CC(=O)N3CCN(CC3)C3=C4C(=O)N(C5CCC(=O)NC5=O)C(=O)C4=CC=C3)N=C(C3=C(SC(C)=C3C)N12)C1=CC=C(Cl)C=C1	0.182	92%	63%
16	CC1=NN=C2[C@H](CC(=O)NCCOCCNC(=O)COC3=C4C(=O)N(C5CCC(=O)NC5=O)C(=O)C4=CC=C3)N=C(C3=C(SC(C)=C3C)N12)C1=CC=C(Cl)C=C1	0.5	83%	98%
17	CC1=C(C)C2=C(S1)N1C(C)=NN=C1[C@H](CC(=O)N1CCC(C1)OC1=C3C(=O)N(C4CCC(=O)NC4=O)C(=O)C3=CC=C1)N=C2C1=CC=C(Cl)C=C1	0.357	76%	70%
18	C=CC(=O)N[C@H](C(=O)Nc1cccc(c1)Nc1ncc(cn1)NC(=O)c1cc(ccc1C)NC(=O)c1cccc(c1)C(F)(F)F)CCC(=O)CCCCCCCC(=O)N[C@@H](C(C)(C)C)C(=O)N1C[C@@H](C[C@H]1C(=O)NCc1ccc(cc1)c1scnc1C)O
19	O=C(C[C@@H]1N=C(c2ccc(cc2)Cl)c2c(-n3c1nnc3C)sc(c2C)C)NCCn1nnc(c1)COCCOc1cccc2c1C(=O)N(C2=O)C1CCC(=O)NC1=O
20	O=C(C[C@@H]1N=C(c2ccc(cc2)Cl)c2c(-n3c1nnc3C)sc(c2C)C)NCCn1nnc(c1)COCCOCCOCCOc1cccc2c1C(=O)N(C2=O)C1CCC(=O)NC1=O
21	O[C@@H](C[C@H](CC(=O)O)O)CCn1c(C(C)C)c(c(c1c1ccc(cc1)F)c1cccc(c1)OCCCCC1N=NN(C1)CCOCCOCCOCCOCCNc1cccc2c1C(=O)N(C2=O)C1CCC(=O)NC1=O)C(=O)Nc1ccccc1
22	O[C@@H](C[C@H](CC(=O)O)O)CCn1c(C(C)C)c(c(c1c1ccc(cc1)F)c1cccc(c1)OCCCCC1N=NN(C1)CCOCCOCCOCCOCCOCCNc1cccc2c1C(=O)N(C2=O)C1CCC(=O)NC1=O)C(=O)Nc1ccccc1
23	O[C@H]1CN([C@@H](C1)C(=O)NCc1ccc(cc1)c1scnc1C)C(=O)[C@H](C(C)(C)C)NC(=O)CCCCCC(=O)Nc1cccc2c1C(=O)N(C2=O)C1CCC(=O)NC1=O
24	O=C1CCC(C(=O)N1)N1C(=O)c2c(C1=O)c(NCCOCCN1CCN(CC1)CC[C@@H](Nc1ccc(cc1S(=O)(=O)C(F)(F)F)S(=O)(=O)NC(=O)c1ccc(cc1)N1CCN(CC1)CC1=C(CCC(C1)(C)C)c1ccc(cc1)Cl)CSc1ccccc1)ccc2
25	O=C1CCC(C(=O)N1)N1C(=O)c2c(C1=O)c(NCCOCCOCCN1CCN(CC1)CC[C@@H](Nc1ccc(cc1S(=O)(=O)C(F)(F)F)S(=O)(=O)NC(=O)c1ccc(cc1)N1CCN(CC1)CC1=C(CCC(C1)(C)C)c1ccc(cc1)Cl)CSc1ccccc1)ccc2
26	Clc1ccc(cc1)C1=N[C@@H](CC(=O)NCCn2nnc(c2)COCCOCCOCCOCC(=O)N[C@@H](C(C)(C)C)C(=O)N2C[C@@H](C[C@H]2C(=O)NCc2ccc(cc2)c2scnc2C)O)c2n(-c3c1c(C)c(s3)C)c(nn2)C
27	O[C@@H](C[C@H](CC(=O)O)O)CCn1c(c2ccc(cc2)F)c(c(c1C(C)C)C(=O)Nc1ccccc1)c1cccc(c1)OCCCCCCCc1nnn(c1)CCCCCCCCCCCNc1cccc2c1C(=O)N(C2=O)C1CCC(=O)NC1=O
28	O[C@@H](C[C@H](CC(=O)O)O)CCn1c(C(C)C)c(c(c1c1ccc(cc1)F)c1cccc(c1)OCCCc1nnn(c1)CCOCCOCCOCCOCCOCCOCCOCCNc1cccc2c1C(=O)N(C2=O)C1CCC(=O)NC1=O)C(=O)Nc1ccccc1
29	O[C@@H](C[C@H](CC(=O)O)O)CCn1c(C(C)C)c(c(c1c1ccc(cc1)F)c1cccc(c1)OCCCCCCc1nnn(c1)CCOCCOCCOCCOCCOCCOCCOCCNc1cccc2c1C(=O)N(C2=O)C1CCC(=O)NC1=O)C(=O)Nc1ccccc1
30	O[C@@H](C[C@H](CC(=O)O)O)CCn1c(C(C)C)c(c(c1c1ccc(cc1)F)c1cccc(c1)OCCCCCCCCCc1nnn(c1)CCOCCOCCOCCOCCOCCOCCOCCNc1cccc2c1C(=O)N(C2=O)C1CCC(=O)NC1=O)C(=O)Nc1ccccc1
31	O[C@@H](C[C@H](CC(=O)O)O)CCn1c(C(C)C)c(c(c1c1ccc(cc1)F)c1cccc(c1)OCCCCCCCC1N=NN(C1)CCCCCOCC#Cc1cccc2c1C(=O)N(C2)C1CCC(=O)NC1=O)C(=O)Nc1ccccc1
32	O[C@@H](C[C@H](CC(=O)O)O)CCn1c(C(C)C)c(c(c1c1ccc(cc1)F)c1cccc(c1)OCCCCCCCC1N=NN(C1)CCOCCCc1cccc2c1C(=O)N(C2)C1CCC(=O)NC1=O)C(=O)Nc1ccccc1
33	CN(CC[C@@H](Nc1ccc(cc1S(=O)(=O)C(F)(F)F)S(=O)(=O)NC(=O)c1ccc(cc1)N1CCN(CC1)CC1=C(CCC(C1)(C)C)c1ccc(cc1)Cl)CSc1ccccc1)CCCCCCCCNc1cccc2c1C(=O)N(C2=O)C1CCC(=O)NC1=O
34	O[C@H]1CN([C@@H](C1)C(=O)N[C@H](c1ccc(cc1)c1scnc1C)C)C(=O)[C@H](C(C)(C)C)NC(=O)CCCCN1CCN(CC1)CC[C@@H](Nc1ccc(cc1S(=O)(=O)C(F)(F)F)S(=O)(=O)NC(=O)c1ccc(cc1)N1CCN(CC1)CC1=C(CCC(C1)(C)C)c1ccc(cc1)Cl)CSc1ccccc1
35	O[C@@H]1C[C@H](N(C1)C(=O)[C@H](C(C)(C)C)NC(=O)COCCCOCCCCOCCCOc1ccc(cc1)Nc1ncc(c(n1)NCCCN(C(=O)C1CCC1)C)Br)C(=O)NCc1ccc(cc1)c1scnc1C
36	O[C@@H]1C[C@H](N(C1)C(=O)[C@H](C(C)(C)C)NC(=O)COCCCCCOCCCCOCCCCOCCCCOCCCCCOc1ccc(cc1)Nc1ncc(c(n1)NCCCN(C(=O)C1CCC1)C)Br)C(=O)NCc1ccc(cc1)c1scnc1C
37	O[C@H]1CN([C@@H](C1)C(=O)N[C@H](c1ccc(cc1)c1scnc1C)C)C(=O)[C@H](C(C)(C)C)NC(=O)CCOCCN1CCN(CC1)CC[C@@H](Nc1ccc(cc1S(=O)(=O)C(F)(F)F)S(=O)(=O)NC(=O)c1ccc(cc1)N1CCN(CC1)CC1=C(CCC(C1)(C)C)c1ccc(cc1)Cl)CSc1ccccc1
38	O[C@H]1CN([C@@H](C1)C(=O)N[C@H](c1ccc(cc1)c1scnc1C)C)C(=O)[C@H](C(C)(C)C)NC(=O)CCOCCOCCN1CCN(CC1)CC[C@@H](Nc1ccc(cc1S(=O)(=O)C(F)(F)F)S(=O)(=O)NC(=O)c1ccc(cc1)N1CCN(CC1)CC1=C(CCC(C1)(C)C)c1ccc(cc1)Cl)CSc1ccccc1
39	O[C@@H]1C[C@H](N(C1)C(=O)[C@H](C(C)(C)C)NC(=O)COCCCOCCCCOCCCOc1ccc(cc1)Nc1nccc(n1)NCCCN(C(=O)C1CCC1)C)C(=O)NCc1ccc(cc1)c1scnc1C
40	O[C@@H]1C[C@H](N(C1)C(=O)[C@H](C(C)(C)C)NC(=O)COCCCOCCCCOCCCOc1ccc(cc1)Nc1ncc(c(n1)NCCCN(C(=O)C1CCC1)C)C)C(=O)NCc1ccc(cc1)c1scnc1C
41	CN(CC[C@@H](Nc1ccc(cc1S(=O)(=O)C(F)(F)F)S(=O)(=O)NC(=O)c1ccc(cc1)N1CCN(CC1)CC1=C(CCC(C1)(C)C)c1ccc(cc1)Cl)CSc1ccccc1)CCCCCCCCC(=O)N[C@@H](C(C)(C)C)C(=O)N1C[C@@H](C[C@H]1C(=O)N[C@H](c1ccc(cc1)c1scnc1C)C)O
42	CN(CC[C@@H](Nc1ccc(cc1S(=O)(=O)C(F)(F)F)S(=O)(=O)NC(=O)c1ccc(cc1)N1CCN(CC1)CC1=C(CCC(C1)(C)C)c1ccc(cc1)Cl)CSc1ccccc1)CCCCCCCCCC(=O)N[C@@H](C(C)(C)C)C(=O)N1C[C@@H](C[C@H]1C(=O)N[C@H](c1ccc(cc1)c1scnc1C)C)O
43	N#C/C(=C\c1ccc(c(c1)OC)OCc1ccc(cc1C(F)(F)F)C(F)(F)F)/C(=O)NCCCCCCCC(=O)C[C@@H](C(C)(C)C)C(=O)N1C[C@@H](C[C@H]1C(NCc1ccc(cc1)c1scnc1C)O)O
44	N#C/C(=C\c1ccc(c(c1)OC)OCc1ccc(cc1C(F)(F)F)C(F)(F)F)/C(=O)NCCOCCOCCOCCC(=O)C[C@@H](C(C)(C)C)C(=O)N1C[C@@H](C[C@H]1C(NCc1ccc(cc1)c1scnc1C)O)O
45	O=C1CCC(C(=O)N1)N1C(=O)c2c(C1=O)c(NCCCCN1CCN(CC1)CC[C@@H](Nc1ccc(cc1S(=O)(=O)C(F)(F)F)S(=O)(=O)NC(=O)c1ccc(cc1)N1CCN(CC1)CC1=C(CCC(C1)(C)C)c1ccc(cc1)Cl)CSc1ccccc1)ccc2
46	N#Cc1ccc(cc1Cl)O[C@H]1C(C)(C)[C@@H](C1(C)S)CC(=O)c1ccc(cc1)N1CCN(CC1)C(=O)C[C@@H](c1ccccc1)NC(=O)[C@@H]1C[C@H](CN1C(=O)[C@@H](c1onc(c1)C)C(C)C)O
47	N#Cc1ccc(cc1Cl)O[C@@H]1C(C)(C)[C@H](C1(C)C)CC(=O)c1ccc(cc1)C#CC1CCN(CC1)C1CCN(CC1)C(=O)C[C@@H](c1ccccc1)NC(=O)[C@@H]1C[C@H](CN1C(=O)[C@@H](c1onc(c1)C)C(C)C)O
48	O[C@@H]1C[C@H](N(C1)C(=O)[C@H](C(C)(C)C)NC(=O)COCCCOCCNC(=O)C[C@@H]1N=C(c2ccc(cc2)Cl)c2c(-n3c1nnc3C)sc(c2C)C)C(=O)N[C@H](c1ccc(cc1)c1scnc1C)C
49	O[C@@H]1C[C@H](N(C1)C(=O)[C@H](C(SCCCCCCNC(=O)C[C@@H]1N=C(c2ccc(cc2)Cl)c2c(-n3c1nnc3C)sc(c2C)C)(C)C)NC(=O)C)C(=O)NCc1ccc(cc1)c1scnc1C
50	CC[C@@H](C(N(C(=O)[C@H](C(C)C)NC(=O)[C@@H](N(C(=O)CCCCCCCCCCCNc1cccc2c1C(=O)N(C2=O)C1CCC(=O)NC1=O)C)C(C)C)C)[C@@H](CC(=O)N1CCC[C@H]1[C@@H]([C@H](C(=O)N[C@@H]([C@H](c1ccccc1)O)C)C)OC)OC)C
51	CC[C@@H](C(N(C(=O)[C@H](C(C)C)NC(=O)[C@@H](N(CCCOCCOCCOCCOCCOCCOCCOCCOCCNc1cccc2c1C(=O)N(C2=O)C1CCC(=O)NC1=O)C)C(C)C)C)[C@@H](CC(=O)N1CCC[C@H]1[C@@H]([C@H](C(=O)N[C@@H]([C@H](c1ccccc1)O)C)C)OC)OC)C
52	O=C(COc1cccc2c1C(=O)N(C2=O)[C@H]1CCC(=O)NC1=O)NCCCCN1CCN(CC1)c1ccc(nc1)Nc1ncc2c(n1)n(C1CCCC1)c(=O)c(c2C)C(=O)C
53	O=C(COc1cccc2c1C(=O)N(C2=O)[C@H]1CCC(=O)NC1=O)NCCCCN1CCN(CC1)c1ccc(nc1)Nc1ncc2c(n1)n(C1CCCC1)c(c2)C(=O)N(C)C
54	O=C1CCC(C(=O)N1)N1C(=O)c2c(C1=O)c(NCCOC(=O)N1CCC[C@H](C1)n1nc(c(c1N)C(=O)N)c1ccc(cc1)Oc1ccc(cc1F)F)ccc2
55	O=C1CCC(C(=O)N1)N1C(=O)c2c(C1=O)c(NCCOCCOCCOCCOCCOCCOC(=O)N1CCC[C@H](C1)n1nc(c(c1N)C(=O)N)c1ccc(cc1)Oc1ccc(cc1F)F)ccc2
56	O[C@@H]1C[C@H](N(C1)C(=O)[C@H](C(C)(C)C)NC(=O)COCCOCCOCCOCC(=O)N[C@@H](C(C)(C)C)C(=O)N1C[C@@H](C[C@H]1C(=O)NCc1ccc(cc1)c1scnc1C)O)C(=O)NCc1ccc(cc1)c1scnc1C
57	O[C@@H]1C[C@H](N(C1)C(=O)[C@H](C(C)(C)C)NC(=O)COCCOCCOCCOCCOCCOCC(=O)N[C@@H](C(C)(C)C)C(=O)N1C[C@@H](C[C@H]1C(=O)NCc1ccc(cc1)c1scnc1C)O)C(=O)NCc1ccc(cc1)c1scnc1C
58	O[C@@H]1C[C@H](N(C1)C(=O)[C@H](C(C)(C)C)NC(=O)C1(CC1)C#N)C(=O)NCc1ccc(cc1OCCOCCOCCOCCOCCOc1cc(ccc1CNC(=O)[C@@H]1C[C@H](CN1C(=O)[C@H](C(C)(C)C)NC(=O)C1(CC1)C#N)O)c1scnc1C)c1scnc1C
59	N#CC1(CC1)C(=O)N[C@@H](C(C)(C)C)C(=O)N1C[C@@H](C[C@H]1C(=O)NCc1ccc(cc1OCCOCCOCCOCCOCCOCC(=O)N[C@@H](C(C)(C)C)C(=O)N1C[C@@H](C[C@H]1C(=O)NCc1ccc(cc1)c1scnc1C)O)c1scnc1C)O
60	C=CC(=O)N1CCN(CC1)c1nc(NCCCCCCCCCCCCNc2cccc3c2C(=O)N(C3=O)C2CCC(=O)NC2=O)nc2c1cc(Cl)c(c2F)c1cc(O)cc2c1CC=CC2
61	O[C@@H]1C[C@H](N(C1)C(=O)[C@H](C(C)(C)C)NC(=O)CCOCCOCCOCCOCCC(=O)N1CCN(CC1)c1cc(NC2NC=C(S2)C(=O)Nc2c(C)cccc2Cl)nc(n1)C)C(=O)NCc1ccc(cc1)c1scnc1C
62	COc1cc(ccc1Nc1ncc(c(n1)Nc1ccccc1P(=O)(C)C)Cl)N1CCC(CC1)NC(=O)CCCC(=O)N[C@@H](C(C)(C)C)C(=O)N1C[C@@H](C[C@H]1C(=O)NCc1ccc(cc1)c1scnc1C)O
63	C=CC(=O)N1CCN(CC1)c1nc(NCCN2CCN(CC2)CCNc2cccc3c2C(=O)N(C3=O)C2CCC(=O)NC2=O)nc2c1cc(Cl)c(c2F)c1cc(O)cc2c1CC=CC2
64	COc1cc(ccc1Nc1ncc(c(n1)Nc1ccccc1P(=O)(C)C)Cl)N1CCC(CC1)NC(=O)CCCCC(=O)N[C@@H](C(C)(C)C)C(=O)N1C[C@@H](C[C@H]1C(=O)NCc1ccc(cc1)c1scnc1C)O
65	O[C@@H]1C[C@H](N(C1)C(=O)[C@H](C(C)(C)C)NC(=O)CCOCCOCCC(=O)N1CCN(CC1)c1cc(NC2NC=C(S2)C(=O)Nc2c(C)cccc2Cl)nc(n1)C)C(=O)NCc1ccc(cc1)c1scnc1C
66	C=CC(=O)N1CCN(CC1)c1nc(NCCCN2CCN(CC2)CCCNc2cccc3c2C(=O)N(C3=O)C2CCC(=O)NC2=O)nc2c1cc(Cl)c(c2F)c1cc(O)cc2c1CC=CC2
67	COc1cc(ccc1Nc1ncc(c(n1)Nc1ccccc1P(=O)(C)C)Cl)N1CCC(CC1)NC(=O)CCCCCC(=O)N[C@@H](C(C)(C)C)C(=O)N1C[C@@H](C[C@H]1C(=O)NCc1ccc(cc1)c1scnc1C)O
68	C=CC(=O)Nc1cccc(c1)n1c(=O)cc(c2c1nc(nc2)Nc1ccc(cc1OC)N1CCN(CC1)C(=O)CCCCCCCCCCC(=O)N[C@H](C(C)(C)C)C(=O)N1C[C@H](C[C@H]1C(=O)NCc1ccc(cc1)c1scnc1C)O)C
69	C=CC(=O)Nc1cccc(c1)n1c(=O)cc(c2c1nc(nc2)Nc1ccc(cc1OC)N1CCN(CC1)CCCCCCCCCC(=O)N[C@H](C(C)(C)C)C(=O)N1C[C@H](C[C@H]1C(=O)NCc1ccc(cc1)c1scnc1C)O)C
70	Cc1nc(NC2NC=C(S2)C(=O)Nc2c(C)cccc2Cl)cc(n1)N1CCN(CC1)C(=O)CCCCCCCCCCCCCCC(=O)N[C@@H](C(C)(C)C)C(=O)N1C[C@@H](C[C@H]1C(=O)NCc1ccc(cc1)c1scnc1C)O
71	CCOc1cc(ccc1C1=N[C@H]([C@H](N1C(=O)N1CCN(CC1)C(=O)CNC(=O)CCCC#Cc1cccc2c1CN(C2=O)C1CCC(=O)NC1=O)c1ccc(cc1)Cl)c1ccc(cc1)Cl)C(C)(C)C
72	Cc1nc(NC2NC=C(S2)C(=O)Nc2c(C)cccc2Cl)cc(n1)N1CCN(CC1)C(=O)CCCCCCCCC(=O)N[C@@H](C(C)(C)C)C(=O)N1C[C@@H](C[C@H]1C(=O)NCc1ccc(cc1)c1scnc1C)O
73	COc1cc2c(OC[C@@H]3CCC(=O)N3)ncc(c2cc1C(=O)N)C#CCOCCOCCOCCC(=O)N[C@@H](C(C)(C)C)C(=O)N1C[C@@H](C[C@H]1C(=O)NCc1ccc(cc1)c1scnc1C)O
74	O[C@@H]1C[C@H](N(C1)C(=O)[C@H](C(C)(C)C)NC(=O)CCCC(=O)N1CCN(CC1)c1cc(NC2NC=C(S2)C(=O)Nc2c(C)cccc2Cl)nc(n1)C)C(=O)NCc1ccc(cc1)c1scnc1C
75	O[C@@H]1C[C@H](N(C1)C(=O)[C@H](C(C)(C)C)NC(=O)CCCN1N=NC(C1)CCCC(=O)N1CCN(CC1)c1cc(NC2NC=C(S2)C(=O)Nc2c(C)cccc2Cl)nc(n1)C)C(=O)NCc1ccc(cc1)c1scnc1C
76	O[C@@H]1C[C@H](N(C1)C(=O)[C@H](C(C)(C)C)NC(=O)CCCC(=O)NCC(=O)N1CCN(CC1)c1cc(NC2NC=C(S2)C(=O)Nc2c(C)cccc2Cl)nc(n1)C)C(=O)NCc1ccc(cc1)c1scnc1C
77	COc1cc(ccc1Nc1ncc(c(n1)Nc1ccccc1P(=O)(C)C)Cl)N1CCN(CC1)C(=O)CCOCCOCCOCCC(=O)N[C@@H](C(C)(C)C)C(=O)N1C[C@@H](C[C@H]1C(=O)NCc1ccc(cc1)c1scnc1C)O
78	O=C1CCC(C(=O)N1)N1Cc2c(C1=O)cccc2NC(=O)COCCOCCOCCOCCn1ncc(c1)Nc1ncc(c(n1)NCc1cc(F)ccc1F)Cl
79	COc1cc(ccc1Nc1ncc(c(n1)Nc1ccccc1P(=O)(C)C)Cl)N1CCN(CC1)C(=O)CCOCCOCCOCCOCCC(=O)N[C@@H](C(C)(C)C)C(=O)N1C[C@@H](C[C@H]1C(=O)NCc1ccc(cc1)c1scnc1C)O
80	COc1cc2c(OC[C@@H]3CCC(=O)N3)ncc(c2cc1C(=O)N)C#CCCCCCCCCCCC(=O)N[C@@H](C(C)(C)C)C(=O)N1C[C@@H](C[C@H]1C(=O)NCc1ccc(cc1)c1scnc1C)O
81	O=C1CCC(C(=O)N1)N1C(=O)c2c(C1=O)c(NCCOCCOCCC(=O)N([C@H]1CC[C@]3(C(C1)CC[C@@H]1C3CC[C@H]3[C@H]1CC[C@@H]3c1ccc3c(c1)cncc3)C)C)ccc2
82	COc1cc(ccc1Nc1ncc(c(n1)Nc1ccccc1P(=O)(C)C)Cl)N1CCC(CC1)N1CCC(CC1)C(=O)COCCOCCOCCOCCOCCC(=O)N[C@@H](C(C)(C)C)C(=O)N1C[C@@H](C[C@H]1C(=O)NCc1ccc(cc1)c1scnc1C)O
83	COc1cc2c(OC[C@@H]3CCC(=O)N3)ncc(c2cc1C(=O)N)C#CCOCCOCCOCCOc1cccc2c1C(=O)N(C2=O)C1CCC(=O)NC1=O
84	COc1cc2c(OC[C@@H]3CCC(=O)N3)ncc(c2cc1C(=O)N)C#CCCCCCCCCCCOc1cccc2c1C(=O)N(C2=O)C1CCC(=O)NC1=O
85	COc1cc(ccc1Nc1ncc(c(n1)Nc1ccccc1P(=O)(C)C)Cl)N1CCN(CC1)C(=O)CCCCC(=O)N[C@@H](C(C)(C)C)C(=O)N1C[C@@H](C[C@H]1C(=O)NCc1ccc(cc1)c1scnc1C)O
86	CCOc1cc(ccc1C1=N[C@H]([C@H](N1C(=O)N1CCN(CC1)C(=O)CCC#Cc1cccc2c1CN(C2=O)C1CCC(=O)NC1=O)c1ccc(cc1)Cl)c1ccc(cc1)Cl)C(C)(C)C
87	COc1cc(ccc1Nc1ncc(c(n1)Nc1ccccc1P(=O)(C)C)Cl)N1CCN(CC1)C(=O)CCCCCCCCCC(=O)N[C@@H](C(C)(C)C)C(=O)N1C[C@@H](C[C@H]1C(=O)NCc1ccc(cc1)c1scnc1C)O
88	C=CC(=O)N1CCN(CC1)c1nc(NCCOCCOCCOCCNc2cccc3c2C(=O)N(C3=O)C2CCC(=O)NC2=O)nc2c1cc(Cl)c(c2F)c1cc(O)cc2c1CC=CC2
89	CCOc1cc(ccc1C1=N[C@H]([C@H](N1C(=O)N1CCN(CC1)C(=O)CCCCC#Cc1cccc2c1CN(C2=O)C1CCC(=O)NC1=O)c1ccc(cc1)Cl)c1ccc(cc1)Cl)C(C)(C)C
90	O=C1CCC(C(=O)N1)N1C(=O)c2c(C1=O)c(NCCOCCOCCN1CCN(CC1)c1ccc(nc1)Nc1ncc3c(n1)n(C1CCCC1)c(=O)c(c3C)C(=O)C)ccc2
91	O[C@H]1CN([C@@H](C1)C(=O)NCc1ccc(cc1)c1scnc1C)C(=O)[C@H](C(C)(C)C)NC(=O)COCCOCCNc1cccc2c1C(=O)N(C2=O)C1CCC(=O)NC1=O
92	O[C@@H]1C[C@H](N(C1)C(=O)[C@H](C(C)(C)C)NC(=O)CCCCCOCCCCOCCCCOCCCCNc1cccc2c1C(=O)N(C2=O)C1CCC(=O)NC1=O)C(=O)NCc1ccc(cc1)c1scnc1C
93	O[C@@H]1C[C@H](N(C1)C(=O)[C@H](C(C)(C)C)NC(=O)CCCCOCCCCCOCCCCCCNc1cccc2c1C(=O)N(C2=O)C1CCC(=O)NC1=O)C(=O)NCc1ccc(cc1)c1scnc1C
94	O[C@@H]1C[C@H](N(C1)C(=O)[C@H](C(C)(C)C)NC(=O)CCCCCOCCCCCCOCCCCCCNc1cccc2c1C(=O)N(C2=O)C1CCC(=O)NC1=O)C(=O)NCc1ccc(cc1)c1scnc1C
95	O[C@@H]1C[C@H](N(C1)C(=O)[C@H](C(C)(C)C)NC(=O)COCCOCCOCCOCCOCCN1CCO[C@H](C1)COc1nc(nc2c1cn[nH]2)c1ccc(cc1)NS(=O)(=O)c1cc(C)ccc1F)C(=O)NCc1ccc(cc1)c1scnc1C
96	O=C(C[C@@H]1N=C(c2ccc(cc2)Cl)c2c(-n3c1nnc3C)sc(c2C)C)NCCNc1cccc2c1C(=O)N(C2=O)C1CCC(=O)NC1=O
97	O=C(CNc1cccc2c1C(=O)N(C2=O)[C@H]1CCC(=O)NC1=O)NCCCCCCN1CCN(CC1)C(=O)c1ccc(cc1)Nc1nc(cn(c1=O)C)c1cccc(c1C)NC(=O)c1ccc(cc1)C(C)(C)C
98	COc1ccc(cc1OC)CC[C@@H](c1cccc(c1)NC(=O)CCC(=O)NCCCOCCOCCOCCCNC(=O)COc1cccc2c1C(=O)N(C2=O)C1CCC(=O)NC1=O)CC(=O)C1CCCCN1C(=O)C(=O)C(CC)(C)C
99	N#Cc1ccc(cc1C(F)(F)F)N1C(=S)N(C(C1=O)(C)C)c1ccc(cc1)OCCCCCOCCCOCC(=O)N[C@@H](C(C)(C)C)C(=O)N1C[C@@H](C[C@H]1C(=O)NCc1ccc(cc1)c1scnc1C)O
100	O=C1CCC(C(=O)N1)N1C(=O)c2c(C1=O)c(NCCOCCOCCn1nnc(c1)C(=O)Nc1ccc(cc1)Nc1ncc(c(n1)NCc1cccnc1N(S(=O)(=O)C)C)C(F)(F)F)ccc2
101	COc1cc2ncnc(c2cc1OCCCCCOCCOCCC(=O)N[C@@H](C(C)(C)C)C(=O)N1C[C@@H](C[C@H]1C(=O)NCc1ccc(cc1)c1scnc1C)O)Nc1ccc(c(c1)Cl)F
102	O[C@@H]1C[C@H](N(C1)C(=O)[C@H](C(C)(C)C)NC(=O)COCCOc1ccc(cc1)c1ncnc(c1)Nc1ccc(cc1)OC(F)(F)F)C(=O)NCc1ccc(cc1)c1scnc1C
103	O[C@@H]1C[C@H](N(C1)C(=O)[C@H](C(C)(C)C)NC(=O)COCCCCCOCCOCCCCCOCC(=O)NCCNc1cccc2c1C(=O)N(C2=O)C1CCC(=O)NC1=O)C(=O)NCc1ccc(cc1)c1scnc1C
104	O[C@@H]1C[C@H](N(C1)C(=O)[C@H](C(C)(C)C)NC(=O)COCCCCCCOCC(=O)NCCNc1cccc2c1C(=O)N(C2=O)C1CCC(=O)NC1=O)C(=O)NCc1ccc(cc1)c1scnc1C
105	O[C@H]1CN([C@@H](C1)C(=O)NCc1ccc(cc1)c1scnc1C)C(=O)[C@H](C(C)(C)C)NC(=O)COCCOCCOCCOCCOCCOCC(=O)NCCNc1cccc2c1C(=O)N(C2=O)C1CCC(=O)NC1=O
106	O[C@H]1CN([C@@H](C1)C(=O)NCc1ccc(cc1)c1scnc1C)C(=O)[C@H](C(C)(C)C)NC(=O)COCCOCCOCCOCCOCCOCCOCCOCCOCC(=O)NCCNc1cccc2c1C(=O)N(C2=O)C1CCC(=O)NC1=O
107	O[C@H]1CN([C@@H](C1)C(=O)NCc1ccc(cc1)c1scnc1C)C(=O)[C@H](C(C)(C)C)NC(=O)COCCOCCOCCOCC(=O)NCCNc1cccc2c1C(=O)N(C2=O)C1CCC(=O)NC1=O
108	O[C@@H]1C[C@H](N(C1)C(=O)[C@H](C(C)(C)C)NC(=O)C1(F)CC1)C(=O)NCc1ccc(cc1OCCOCCOCCOCCOCCOCC(=O)NCCNc1cccc2c1C(=O)N(C2=O)C1CCC(=O)NC1=O)c1scnc1C
109	O[C@H]1CN([C@@H](C1)C(=O)NCc1ccc(cc1)c1scnc1C)C(=O)[C@H](C(SCCCC(=O)NCCNc1cccc2c1C(=O)N(C2=O)C1CCC(=O)NC1=O)(C)C)NC(=O)C1(F)CC1
110	O[C@H]1CN([C@@H](C1)C(=O)NCc1ccc(cc1)c1scnc1C)C(=O)[C@H](C(C)(C)C)NC(=O)COCCOCCOCC(=O)NCCNc1cccc2c1C(=O)N(C2=O)C1CCC(=O)NC1=O
111	CC[C@@H]1C(=O)N(C)c2c(N1C1CCCC1)nc(nc2)Nc1ccc(cc1OC)C(=O)NCCOCCOCCOCCNc1cccc2c1C(=O)N(C2=O)C1CCC(=O)NC1=O
112	O=C1CCC(C(=O)N1)N1Cc2c(C1=O)cccc2CCCCCCCCCCNC[C@@H](C(=O)N1CCN(CC1)c1ncnc2c1[C@H](C)C[C@H]2O)c1ccc(cc1)Cl
113	O=C1CCC(C(=O)N1)N1C(=O)c2c(C1=O)c(NCCOCCOCCOCCOCCC(=O)N([C@H]1CC[C@]3([C@H](C1)CC[C@@H]1[C@@H]3CC[C@]3([C@H]1CC[C@@H]3c1ccc3c(c1)cncc3)C)C)C)ccc2
114	O[C@@H]1CN([C@H](C1)C(=O)NCc1ccc(cc1)c1scnc1C)C(=O)[C@H](C(C)(C)C)NC(=O)COCCOCCOCCNC(=O)c1ccc(cc1)c1ccc2c(c1)[C@H](Nc1ccc(cc1)Cl)C[C@@H](N2C(=O)C)C
115	O[C@H]1CN([C@@H](C1)C(=O)NCc1ccc(cc1)c1scnc1C)C(=O)[C@H](C(C)(C)C)NC(=O)CCCCNC(=O)CCc1ccc(c(n1)C)c1cnc(n2c1nnc2)NCc1c(F)ccc2c1CCO2
116	O[C@H]1CN([C@@H](C1)C(=O)NCc1ccc(cc1)c1scnc1C)C(=O)[C@H](C(C)(C)C)NC(=O)COc1ccc(cc1)OCCNC(=O)CCc1ccc(c(n1)C)c1cnc(n2c1nnc2)NCc1c(F)ccc2c1CCO2
117	O=C(Nc1ccc(cc1)C(=O)Nc1ccccc1N)CCCCCCCCCCC(=O)N[C@@H](C(C)(C)C)C(=O)N1C[C@@H](C[C@H]1C(=O)NCc1ccc(cc1)c1scnc1C)O
118	O[C@@H]1C[C@H](N(C1)C(=O)[C@H](C(C)(C)C)NC(=O)CCCCCCCNC(=O)CC(=O)Nc1cccc(c1Cl)Sc1ncc(nc1N)N1CCC(CC1)(C)N)C(=O)N[C@H](c1ccc(cc1)c1scnc1C)C
119	O[C@H]1CN([C@@H](C1)C(=O)N[C@H](c1ccc(cc1)c1scnc1C)C)C(=O)[C@H](C(C)(C)C)NC(=O)CCCNC(=O)CC(=O)Nc1cccc(c1Cl)Sc1ncc(nc1N)N1CCC(CC1)(C)N
120	O=C(C[C@@H]1N=C(c2ccc(cc2)Cl)c2c(-n3c1nnc3C)sc(c2C)C)NCCCCCNc1cccc2c1CN(C2=O)C1CCC(=O)NC1=O
121	O=C(CC(=O)Nc1cccc(c1Cl)Sc1ncc(nc1N)N1CCC(CC1)(C)N)NCCCCCCCCCCC(=O)N[C@@H](C(C)(C)C)C(=O)N1C[C@@H](C[C@H]1C(=O)N[C@H](c1ccc(cc1)c1scnc1C)C)O
122	O=C(CCC(=O)Nc1cccc(c1Cl)Sc1ncc(nc1N)N1CCC(CC1)(C)N)NCCOCCOCCOCCC(=O)N[C@@H](C(C)(C)C)C(=O)N1C[C@@H](C[C@H]1C(=O)N[C@H](c1ccc(cc1)c1scnc1C)C)O
123	COc1cc(cc(c1CN(CC(=O)NCCOCCOCCOCC(=O)N[C@@H](C(C)(C)C)C(=O)N1C[C@@H](C[C@H]1C(=O)NCc1ccc(cc1)c1scnc1C)O)C)OC)c1cn(C)c(=O)c2c1ccnc2
124	NC(=O)CC[C@@H](C(=O)NC(c1ccccc1)c1ccccc1)NC(=O)[C@@H]1CC[C@H]2N1C(=O)[C@H](CN(CC2)C(=O)OCCCCC#Cc1cccc2c1CN(C2=O)C1CCC(=O)NC1=O)NC(=O)C1Nc2c(C1)cc(cc2)C(P(=O)(O)O)(F)F
125	NC(=O)CC[C@@H](C(=O)NC(c1ccccc1)c1ccccc1)NC(=O)[C@@H]1CC[C@H]2N1C(=O)[C@@H](NC(=O)C1Cc3c(N1)ccc(c3)C(P(=O)(O)O)(F)F)CN(CC2)C(=O)CCCCCC#Cc1ccc2c(c1)C(=O)N(C2=O)C1CCC(=O)NC1=O
126	O[C@H]1CN([C@@H](C1)C(=O)NCc1ccc(cc1)c1scnc1C)C(=O)[C@H](C(C)(C)C)NC(=O)COCCOCCOCCOc1ccc(cc1)c1ccc2c(c1)c(ncn2)Nc1ccc(c(c1)Cl)OCc1cccc(c1)F
127	O[C@H]1CN([C@@H](C1)C(=O)NCc1ccc(cc1)c1scnc1C)C(=O)[C@H](C(C)(C)C)NC(=O)COCCOCCOc1ccc(cc1)c1ccc2c(c1)c(ncn2)Nc1ccc(c(c1)Cl)OCc1cccc(c1)F
128	COc1cc2c(ccnc2cc1OCCCOCCCOCCC(=O)N[C@@H](C(C)(C)C)C(=O)N1C[C@@H](C[C@H]1C(=O)NCc1ccc(cc1)c1scnc1C)O)Oc1ccc(cc1F)NC(=O)C1(CC1)C(=O)Nc1ccc(cc1)F
129	COc1cc2c(ccnc2cc1OCCOCCOCCOc1cc(ccc1CNC(=O)C1CC(CN1C(=O)C(N1Cc2c(C1=O)cccc2)C(C)C)O)c1scnc1C)Oc1ccc(cc1F)NC(=O)C1(CC1)C(=O)Nc1ccc(cc1)F
130	Oc1ccc(cc1)c1sc2c(c1C(=O)c1ccc(cc1)OCCN(C(C)(C)C)CCCCCCCC(=O)N[C@@H](C(C)(C)C)C(=O)N1C[C@@H](C[C@H]1C(=O)N[C@H](c1ccc(cc1)c1scnc1C)C)O)ccc(c2)O
131	CCN(CCOc1ccc(cc1)/C(=C(\c1ccccc1)/CC)/c1ccccc1)CCCCCCCC(=O)N[C@@H](C(C)(C)C)C(=O)N1C[C@@H](C[C@H]1C(=O)N[C@H](c1ccc(cc1)c1scnc1C)C)O
132	CCN(CCOc1ccc(cc1)C(=O)c1c(sc2c1ccc(c2)O)c1ccc(cc1)O)CCCCCCCCC(=O)N[C@@H](C(C)(C)C)C(=O)N1C[C@@H](C[C@H]1C(=O)N[C@H](c1ccc(cc1)c1scnc1C)C)O
133	Oc1ccc(cc1)c1sc2c(c1C(=O)c1ccc(cc1)OCCN(C1CCCCC1)CCCCCCCC(=O)N[C@@H](C(C)(C)C)C(=O)N1C[C@@H](C[C@H]1C(=O)N[C@H](c1ccc(cc1)c1scnc1C)C)O)ccc(c2)O
134	CCN(CCOc1ccc(cc1)C(=O)c1c(sc2c1ccc(c2)O)c1ccc(cc1)O)CCOCCOCC(=O)N[C@@H](C(C)(C)C)C(=O)N1C[C@@H](C[C@H]1C(=O)N[C@H](c1ccc(cc1)c1scnc1C)C)O
135	CCN(CCN1CCN(CC1)CCCC(=O)N[C@@H](C(C)(C)C)C(=O)N1C[C@@H](C[C@H]1C(=O)N[C@H](c1ccc(cc1)c1scnc1C)C)O)CCOc1ccc(cc1)C(=O)c1c(sc2c1ccc(c2)O)c1ccc(cc1)O
136	CCN(CCOc1ccc(cc1)/C(=C(\c1ccccc1)/CC)/c1ccc(cc1)O)CCCCCCCC(=O)N[C@@H](C(C)(C)C)C(=O)N1C[C@@H](C[C@H]1C(=O)N[C@H](c1ccc(cc1)c1scnc1C)C)O
137	O[C@@H]1CN([C@H](C1)C(=O)NCc1ccc(cc1)c1scnc1C)C(=O)[C@@H](C(C)(C)C)NC(=O)COCCN1CCC(CC1)c1cc(OC(C)C)c(cc1C)Nc1ncc(c(n1)Nc1ccccc1S(=O)(=O)C(C)C)Cl
138	O=C(CN1CCC(CC1)C(=O)Nc1ncc(s1)SCc1ncc(o1)C(C)(C)C)NCCOCCOCCOCCNc1cccc2c1C(=O)N(C2=O)C1CCC(=O)NC1=O
139	O=C(CNc1cccc2c1C(=O)N(C2=O)C1CCC(=O)NC1=O)NCCOCCOCCN1CCN(CC1)c1ccc(cc1)Nc1ncc(c(n1)Nc1ccccc1S(=O)(=O)C(C)C)Cl
140	O=C(CNc1cccc2c1C(=O)N(C2=O)C1CCC(=O)NC1=O)NCCOCCOCCN1CCC(CC1)c1cc(OC(C)C)c(cc1C)Nc1ncc(c(n1)Nc1ccccc1S(=O)(=O)C(C)C)Cl
141	COc1cc(ccc1Nc1ncc(c(n1)Nc1ccccc1S(=O)(=O)C(C)C)Cl)N1CCN(CC1)CCOCCOCCNC(=O)CNc1cccc2c1C(=O)N(C2=O)C1CCC(=O)NC1=O
142	O[C@H]1CN([C@@H](C1)C(=O)NCc1ccc(cc1)c1scnc1C)C(=O)[C@H](C(C)(C)C)NC(=O)CCOCCOCCNC(=O)c1ccc(cc1)c1cnc(n2c1nnc2)NCc1ccco1
143	O[C@H]1CN([C@@H](C1)C(=O)NCc1ccc(cc1)c1scnc1C)C(=O)[C@H](C(C)(C)C)NC(=O)CCOCCOCCOCCOCCNC(=O)c1ccc(cc1)c1cnc(n2c1nnc2)NCc1ccco1
144	O[C@H]1CN([C@@H](C1)C(=O)NCc1ccc(cc1)c1scnc1C)C(=O)[C@H](C(C)(C)C)NC(=O)CCCCNC(=O)c1ccc(cc1)c1cnc(n2c1nnc2)NCc1ccco1
145	CCCCN(C(=O)Nc1ccc(cc1)OCCCCCCCn1nnc(c1)CCCCC(=O)N[C@@H](C(C)(C)C)C(=O)N1C[C@@H](C[C@H]1C(=O)NCc1ccc(cc1)c1scnc1C)O)Cc1ccc(cc1)C(=O)NO
146	CCCCN(C(=O)Nc1ccc(cc1)OCCCCCCCCCCCCn1nnc(c1)CCCCC(=O)N[C@@H](C(C)(C)C)C(=O)N1C[C@@H](C[C@H]1C(=O)NCc1ccc(cc1)c1scnc1C)O)Cc1ccc(cc1)C(=O)NO
147	COc1cc(cc(c1CN1CCN(CC1)CCCCCOc1cc(ccc1CNC(=O)[C@@H]1C[C@H](CN1C(=O)[C@H](C(C)(C)C)NC(=O)C1(F)CC1)O)c1scnc1C)OC)c1cn(C)c(=O)c2c1ccnc2
148	COc1cc(cc(c1CN1CCN(CC1)C(=O)COCCOCCOCC(=O)N[C@@H](C(C)(C)C)C(=O)N1C[C@@H](C[C@H]1C(=O)NCc1ccc(cc1)c1scnc1C)O)OC)c1cn(C)c(=O)c2c1ccnc2
149	COc1cc(cc(c1CN1CCN(CC1)CCOCCOCCOCCOCCOc1cc(ccc1CNC(=O)[C@@H]1C[C@H](CN1C(=O)[C@H](C(C)(C)C)NC(=O)C1(F)CC1)O)c1scnc1C)OC)c1cn(C)c(=O)c2c1ccnc2
150	COc1cc(c(cc1CN1CC(C1)NC(=O)COCCOCCOc1cc(ccc1CNC(=O)[C@@H]1C[C@H](CN1C(=O)[C@H](C(C)(C)C)NC(=O)C1(F)CC1)O)c1scnc1C)OC)c1cn(C)c(=O)c2c1ccnc2
151	N#Cc1ccc(cc1C(F)(F)F)N1C(=S)N(C(C1=O)(C)C)c1ccc(c(c1)F)C(=O)NCCCCCCC(=O)N[C@@H](C(C)(C)C)C(=O)N1C[C@@H](CC1C(=O)NCc1ccc(cc1)c1scnc1C)O
152	N#Cc1ccc(cc1C(F)(F)F)N1C(=S)N(C(C1=O)(C)C)c1ccc(c(c1)F)C(=O)NCCCCCCCCC(=O)N[C@@H](C(C)(C)C)C(=O)N1C[C@@H](CC1C(=O)NCc1ccc(cc1)c1scnc1C)O
153	N#Cc1ccc(cc1C(F)(F)F)N1C(=S)N(C(C1=O)(C)C)c1ccc(c(c1)F)C(=O)NCCCCCCCCCCC(=O)N[C@@H](C(C)(C)C)C(=O)N1C[C@@H](CC1C(=O)NCc1ccc(cc1)c1scnc1C)O
154	N#Cc1ccc(cc1C(F)(F)F)N1C(=S)N(C(C1=O)(C)C)c1ccc(cc1)C#Cc1ccc(nc1)N1CCN(CC1)CC(=O)N[C@@H](C(C)(C)C)C(=O)N1C[C@@H](CC1C(=O)N[C@H](c1ccc(cc1)c1scnc1C)C)O
155	N#Cc1ccc(cc1Cl)n1nc(c(c1C)Cc1ccc(cc1)C#CC1CCN(CC1)C1CCN(CC1)C(=O)C[C@@H](c1ccc(cc1)c1scnc1C)NC(=O)[C@@H]1C[C@H](CN1C(=O)[C@@H](c1onc(c1)C)C(C)C)O)C
156	N#Cc1ccc(cc1Cl)O[C@@H]1C(C)(C)[C@H](C1(C)C)NC(=O)c1ccc(cc1)C#CC1CCN(CC1)C1CCN(CC1)C(=O)C[C@@H](c1ccc(cc1)c1scnc1C)NC(=O)[C@@H]1C[C@H](CN1C(=O)[C@H](C(C)(C)C)NC(=O)C1(C#N)CC1)O
157	N#Cc1ccc(cc1Cl)O[C@@H]1C(C)(C)[C@H](C1(C)C)NC(=O)c1ccc(cc1)C#CC1CCN(CC1)C1CCN(CC1)c1cccc2c1C(=O)N(C2=O)C1CCC(=O)NC1=O
158	O=C1CCC(C(=O)N1)N1C(=O)c2c(C1=O)c(NCCOCCOCCNC(=O)c1ccc(cc1)NC(=O)[C@@H]1NC3([C@]4([C@H]1c1cccc(c1F)Cl)C(=O)Nc1c4ccc(c1)Cl)CCCCC3)ccc2
159	O=C1CCC(C(=O)N1)N1Cc2c(C1=O)cccc2NC(=O)c1ccc(cc1)NC(=O)[C@@H]1NC2([C@]3([C@H]1c1cccc(c1F)Cl)C(=O)Nc1c3ccc(c1)Cl)CCCCC2
160	COC(=O)C[C@@H]1N=C(c2ccc(cc2)Cl)c2c(-n3c1nnc3C)sc(c2C)C(=O)NCCCCCNc1cccc2c1C(=O)N(C2=O)C1CCC(=O)NC1=O
161	O=C1CCC(C(=O)N1)N1C(=O)c2c(C1=O)cccc2NCCOCCC(=O)N1CCN(CC1)c1cccc(n1)c1cnc2n1nc(cc2)N1CCC[C@@H]1c1cccc(c1)F
162	CCCS(=O)(=O)Nc1ccc(c(c1F)C(=O)c1c[nH]c2c1cc(cn2)c1ccc(cc1)CNC(=O)CCCCNc1ccc2c(c1)C(=O)N(C2=O)C1CCC(=O)NC1=O)F
163	N#CC[C@H]1CN(CCN1C(=O)C(=C)F)c1nc(OC[C@@H]2CCCN2CCCOCCC(=O)N[C@@H](C(C)(C)C)C(=O)N2C[C@@H](C[C@H]2C(=O)NCc2ccc(cc2)c2scnc2C)O)nc2c1CCN(C2)c1cccc2c1c(Cl)ccc2
164	O=C1CCC(C(=O)N1)N1C(=O)c2c(C1=O)cccc2NCCCCCCCC(=O)Nc1ccc(cc1)N1Cc2ccc(cc2OC1=O)O
165	COc1cc2ncnc(c2cc1OCCCN1CCN(CC1)CCC(=O)NCCCCCCCCOc1cccc2c1C(=O)N(C2=O)C1CCC(=O)NC1=O)Nc1ccc(c(c1)Cl)F
166	COc1cc2ncnc(c2cc1OCCCN1CCN(CC1)C(=O)CCCCCCCCCC(=O)N[C@@H](C(C)(C)C)C(=O)N1C[C@@H](C[C@H]1C(=O)NCc1ccc(cc1)c1scnc1C)O)Nc1ccc(c(c1)Cl)F
167	Clc1ccc(cc1)C1=N[C@@H](CC(=O)NCCOCCOCCOCC(COCC(=O)N[C@@H](C(C)(C)C)C(=O)N2C[C@@H](C[C@H]2C(=O)NCc2ccc(cc2)c2scnc2C)O)(COCCOCCOCCNC(=O)C[C@@H]2N=C(c3ccc(cc3)Cl)c3c(-n4c2nnc4C)sc(c3C)C)C)c2n(-c3c1c(C)c(s3)C)c(nn2)C
168	CCCS(=O)(=O)Nc1ccc(c(c1F)C(=O)c1c[nH]c2c1cc(cn2)c1ccc(cc1)N1CCN(CC1)CC(=O)N[C@@H](C(C)(C)C)C(=O)N1C[C@@H](C[C@H]1C(=O)NCc1ccc(cc1)c1scnc1C)O)F
169	C=CCn1c(=O)c2c(n1c1cccc(n1)C(O)(C)C)nc(nc2)Nc1ccc(cc1)N1CCN(CC1)CCCNc1cccc2c1C(=O)N(C2=O)C1CCC(=O)NC1=O
170	N#Cc1ccc(cc1Cl)O[C@@H]1C(C)(C)[C@H](C1(C)C)NC(=O)c1ccc(cc1)C#CC1CCN(CC1)C1CCN(CC1)C(=O)C[C@@H](c1ccccc1)NC(=O)[C@@H]1C[C@H](CN1C(=O)[C@H](C(C)C)NC(=O)C)O
171	O=C(CCOCCOCCOc1cccc2c1C(=O)N(C2=O)C1CCC(=O)NC1=O)NCCS(=O)(=O)N1CCC(CC1)Nc1ncc(c(n1)Nc1cccc(c1C(=O)N)F)Br
172	O=C(CCOCCOCCOCCOCCOc1cccc2c1C(=O)N(C2=O)C1CCC(=O)NC1=O)NCCS(=O)(=O)N1CCC(CC1)Nc1ncc(c(n1)Nc1cccc(c1C(=O)N)F)Br
173	O=C(CCOCCOCCOCCOCCOCCOCCOCCOCCOc1cccc2c1C(=O)N(C2=O)C1CCC(=O)NC1=O)NCCS(=O)(=O)N1CCC(CC1)Nc1ncc(c(n1)Nc1cccc(c1C(=O)N)F)Br
174	O=C(NCCS(=O)(=O)N1CCC(CC1)Nc1ncc(c(n1)Nc1cccc(c1C(=O)N)F)Br)CCCCCOc1cccc2c1C(=O)N(C2=O)C1CCC(=O)NC1=O
175	O=C(NCCS(=O)(=O)N1CCC(CC1)Nc1ncc(c(n1)Nc1cccc(c1C(=O)N)F)Br)CCCCCCCCOc1cccc2c1C(=O)N(C2=O)C1CCC(=O)NC1=O
176	N#Cc1ccc(cc1C(F)(F)F)N1C(=S)N(C(C1=O)(C)C)c1ccc(cc1)OCCCCOCCCOCC(=O)N[C@@H](C(C)(C)C)C(=O)N1C[C@@H](C[C@H]1C(=O)NCc1ccc(cc1)c1scnc1C)O
177	N#Cc1ccc(cc1C(F)(F)F)N1C(=S)N(C(C1=O)(C)C)c1ccc(cc1)OCCCOCC(C(C(COCC(=O)N[C@@H](C(C)(C)C)C(=O)N1C[C@@H](C[C@H]1C(=O)NCc1ccc(cc1)c1scnc1C)O)(F)F)(F)F)(F)F
178	N#Cc1ccc(cc1C(F)(F)F)N1C(=S)N(C(C1=O)(C)C)c1ccc(cc1)OCCOCCOCCOCCC(=O)N[C@@H](C(C)(C)C)C(=O)N1C[C@@H](C[C@H]1C(=O)NCc1ccc(cc1)c1scnc1C)O
179	N#Cc1ccc(cc1C(F)(F)F)N1C(=S)N(C(C1=O)(C)C)c1ccc(cc1)OCC(C(COCCCOCC(=O)N[C@@H](C(C)(C)C)C(=O)N1C[C@@H](C[C@H]1C(=O)NCc1ccc(cc1)c1scnc1C)O)(F)F)(F)F
180	COC(=O)C1=CC[C@@]23[C@@](CC1)(OC(=O)C)[C@H](CC2)[C@@](OC3=O)(C)/C=C/C=C(/C(=O)NCCCNc1cccc2c1C(=O)N(C2=O)C1CCC(=O)NC1=O)\C
181	COC(=O)C1=CC[C@@]23[C@@](CC1)(OC(=O)C)[C@H](CC2)[C@@](OC3=O)(C)/C=C/C=C(/C(=O)NCCCCNc1cccc2c1C(=O)N(C2=O)C1CCC(=O)NC1=O)\C
182	COC(=O)C1=CC[C@@]23[C@@](CC1)(OC(=O)C)[C@H](CC2)[C@@](OC3=O)(C)/C=C/C=C(/C(=O)N1CCC(CC1)Nc1cccc2c1C(=O)N(C2=O)C1CCC(=O)NC1=O)\C
183	O[C@H]1CN([C@@H](C1)C(=O)NCc1ccc(cc1OCCOCCOCCN1CCN(CC1)c1ccc(nc1)Nc1ncc2c(n1)n(C1CCCC1)c(=O)c(c2C)C(=O)C)c1scnc1C)C(=O)[C@H](C(C)(C)C)NC(=O)C1(F)CC1
184	O[C@@H]1C[C@H](N(C1)C(=O)[C@H](C(C)(C)C)NC(=O)CCOCCNC(=O)c1ccc(cc1)c1ccc(c(c1)NC(=O)c1c[nH]c(=O)cc1C(F)(F)F)N1CCN(CC1)C)C(=O)NCc1ccc(cc1)c1scnc1C
185	CN1CCN(CC1)c1ccc(cc1NC(=O)c1c[nH]c(=O)cc1C(F)(F)F)c1ccc(cc1)C(=O)NCCOCCOCCC(=O)N[C@@H](C(C)(C)C)C(=O)N1C[C@@H](C[C@H]1C(=O)NCc1ccc(cc1)c1scnc1C)O
186	CN1CCN(CC1)c1ccc(cc1NC(=O)c1c[nH]c(=O)cc1C(F)(F)F)c1ccc(cc1)C(=O)NCCOCCOCCOCCOCCC(=O)N[C@@H](C(C)(C)C)C(=O)N1C[C@@H](C[C@H]1C(=O)NCc1ccc(cc1)c1scnc1C)O
187	O[C@@H]1C[C@H](N(C1)C(=O)[C@H](C(C)(C)C)NC(=O)CCCCCNC(=O)c1ccc(cc1)c1ccc(c(c1)NC(=O)c1c[nH]c(=O)cc1C(F)(F)F)N1CCN(CC1)C)C(=O)NCc1ccc(cc1)c1scnc1C
188	CN1CCN(CC1)c1ccc(cc1NC(=O)c1c[nH]c(=O)cc1C(F)(F)F)c1ccc(cc1)C(=O)NCc1ccc(cc1)CC(=O)N[C@@H](C(C)(C)C)C(=O)N1C[C@@H](C[C@H]1C(=O)NCc1ccc(cc1)c1scnc1C)O
189	CCn1c(nc2c1c(OCCCNCCCC(=O)NCCOCCOCCOCCC(=O)N[C@@H](C(C)(C)C)C(=O)N1C[C@@H](C[C@H]1C(=O)NCc1ccc(cc1)c1scnc1C)O)cnc2C#CC(O)(C)C)c1nonc1N
190	CCn1c(nc2c1c(OCCCNCCCC(=O)NCCOCCOCCOCCOCCOCCC(=O)N[C@@H](C(C)(C)C)C(=O)N1C[C@@H](C[C@H]1C(=O)NCc1ccc(cc1)c1scnc1C)O)cnc2C#CC(O)(C)C)c1nonc1N
191	CCn1c(nc2c1c(OCCCNCCCC(=O)NCCOCCOCCOCCNc1cccc3c1C(=O)N(C3=O)C1CCC(=O)NC1=O)cnc2C#CC(O)(C)C)c1nonc1N
192	CCn1c(nc2c1c(OCCCNCCCC(=O)NCCOCCOCCOCCOCCOCCNc1cccc3c1C(=O)N(C3=O)C1CCC(=O)NC1=O)cnc2C#CC(O)(C)C)c1nonc1N
193	O=C1CCC(C(=O)N1)N1C(=O)c2c(C1=O)cccc2NCCCCCCNC(=O)[C@H](Cc1ccc(c(c1)O)O)N
194	O=C1CCC(C(=O)N1)N1C(=O)c2c(C1=O)c(NCCNC(=O)[C@H](Cc1ccc(c(c1)O)O)N)ccc2
195	O=C1CCC(C(=O)N1)N1C(=O)c2c(C1=O)c(NCCCNC(=O)[C@H](Cc1ccc(c(c1)O)O)N)ccc2
196	O=C1CCC(C(=O)N1)N1C(=O)c2c(C1=O)c(NCCCCNC(=O)[C@H](Cc1ccc(c(c1)O)O)N)ccc2
197	O=C1CCC(C(=O)N1)N1C(=O)c2c(C1=O)cccc2NCCCCCNC(=O)[C@H](Cc1ccc(c(c1)O)O)N
198	O=C1CCC(C(=O)N1)N1C(=O)c2c(C1=O)c(NCCCCCCCNC(=O)[C@H](Cc1ccc(c(c1)O)O)N)ccc2
199	O=C1CCC(C(=O)N1)N1C(=O)c2c(C1=O)c(NCCCCCCCCNC(=O)[C@H](Cc1ccc(c(c1)O)O)N)ccc2
200	O=C1CCC(C(=O)N1)N1C(=O)c2c(C1=O)cccc2NCCCCCCCCCCNC(=O)[C@H](Cc1ccc(c(c1)O)O)N
201	O=C1CCC(C(=O)N1)N1C(=O)c2c(C1=O)c(NCCOCCNC(=O)[C@H](Cc1ccc(c(c1)O)O)N)ccc2
202	O=C1CCC(C(=O)N1)N1C(=O)c2c(C1=O)c(NCCOCCOCCNC(=O)[C@H](Cc1ccc(c(c1)O)O)N)ccc2
203	O=C1CC[C@@H](C(=O)N1)N1Cc2c(C1=O)ccc(c2)N1CCN(CC1)CC1CCN(CC1)c1ccc(cc1)[C@H]1[C@H](CCc2c1ccc(c2)O)c1ccccc1
204	N#Cc1ccc(cc1Cl)O[C@@H]1CC[C@H](CC1)NC(=O)c1ccc(nn1)N1CCC(CC1)CN1CCN(CC1)c1cc2C(=O)N(C(=O)c2cc1F)C1CCC(=O)NC1=O
205	CNC(=O)N1N=C(c2ccc(cc2)N2CCN(CC2)C(=O)CCOCCOCCOCCNc2cccc3c2C(=O)N(C3=O)C2CCC(=O)NC2=O)c2c(C[C@@H]1C)cc(c(c2)OC)OC
206	CNC(=O)N1N=C(c2ccc(cc2)N2CCN(CC2)C(=O)COCCOCC(=O)Nc2cccc3c2C(=O)N(C3=O)C2CCC(=O)NC2=O)c2c(C[C@@H]1C)cc(c(c2)OC)OC
207	CNC(=O)N1N=C(c2ccc(cc2)N2CCN(CC2)C(=O)CCCCNC(=O)COc2cccc3c2C(=O)N(C3=O)C2CCC(=O)NC2=O)c2c(C[C@@H]1C)cc(c(c2)OC)OC
208	O=C1CCC(C(=O)N1)N1C(=O)c2c(C1=O)ccc(c2)NCCCCCCCCCCCC(=O)Nc1ccc2c(c1)CC[C@]12OC(=O)N(C1=O)CC(=O)N([C@H](C(F)(F)F)C)Cc1ccc(cc1)F
209	CN1C(=O)N(C2CCC(=O)NC2=O)C2=CC=CC(C#CCOC3CCN(C[C@H]4CC[C@@H](CC4)N4C=C(NC(=O)C5=C6N=C(C=CN6N=C5)N5C[C@H]6C[C@@H]5CO6)C(=N4)C(F)F)CC3)=C12
210	CN1C(C(C(N(CCC2=O)C(N2)=O)=N1)=C3)=CC(N(CC4)CCC4(O)CC(N5CCC6(C[C@@H](N(C=NC7=CC=C8OC(C(F)=CC=C9N[S](N(C)CC)(=O)=O)=C9C#N)C(C7=C8)=O)CO6)CC5)=O)=C3F
211	CC(C)([C@@H](C1(C)C)NC(C2=CC=C(N3CCC(CC3)CN4CCN(C5=CC(F)=C(C=C5)C(N[C@@H]6C(NC(CC6)=O)=O)=O)CC4)C=C2)=O)[C@@H]1OC7=CC(OC)=C(C=C7)C#N
212	CN[C@H](C)C(=O)N[C@H](C(=O)N1C[C@@H](CC1C(=O)N[C@H]1CCCC2=CC=CC=C12)NC(=O)COCCN1CCN(C\C=C\C(=O)N2CCC[C@H](C2)N2N=C(C3=C(N)N=CN=C23)C2=CC=C(OC3=CC=CC=C3)C=C2)CC1)C1=CC=CC=C1
213	NC(=O)C1=C(NC2=CC=C(C=C2)C2CCN(C[C@H]3CCN(C3)C3=CC=C4C(=O)N(C5CCC(=O)NC5=O)C(=O)C4=C3)CC2)N=C(C=N1)N1CCCCC1
214	CC(C(C1=CC(OC)=C(C(OC)=C1)CN2CC(F)([C@@H](N3CCN(C4=C(C=C(C=C4)N[C@@H]5C(NC(CC5)=O)=O)F)CC3)CC2)F)=CN6C)=C(C)C6=O
215	COC1=C(CN2CCC(CN3CCC4(CN(C5=CC(C(N([C@]6([H])C(NC(CC6)=O)=O)C7)=O)=C7C=C5)C4)CC3)CC2)C(OC)=CC(C(C8=C9C=NC(N%10CCC%10)=C8)=CN(C)C9=O)=C1
216	CC(C)(O)C1=C(NC(=O)C2=NC(=CC=C2)C(F)(F)F)C=C2SC(=NC2=C1)C1CC[C@H](CN2CC3(CC(CCNC4=CC=CC5=C4C(=O)N([C@@H]4CCC(=O)NC4=O)C5=O)C3)C2)CC1
217	CN1CCN(C2CCCN(C2)C2=CN=C(C(N)=O)C(NC3=CC=C(C=C3)C3CCN(CC4CCN(CC4)C4=CC=C(N=C4)C(=O)NC4CCC(=O)NC4=O)CC3)=N2)C1=O
218	C=CC(=O)N1C[C@H](C[C@H]1C(=O)OCCOCCOCC(=O)N[C@@H](C(C)(C)C)C(=O)N1C[C@@H](C[C@H]1C(=O)NCc1ccc(cc1)c1scnc1C)O)n1nc(c2c1ncnc2N)c1ccc(cc1)Oc1ccccc1
219	CCC(=O)N1C[C@H](C[C@H]1C(=O)OCCOCCOCC(=O)N[C@@H](C(C)(C)C)C(=O)N1C[C@@H](C[C@H]1C(=O)NCc1ccc(cc1)c1scnc1C)O)n1nc(c2c1ncnc2N)c1ccc(cc1)Oc1ccccc1
220	CCC(=O)N[C@H](C(=O)Nc1cccc(c1)Nc1ncc(cn1)NC(=O)c1cc(ccc1C)NC(=O)c1cccc(c1)C(F)(F)F)CCC(=O)NCCCCCCCCNc1cccc2c1C(=O)N(C2=O)C1CCC(=O)NC1=O
221	O=C(c1cccc2c1C(=O)N(C2=O)C1CCC(=O)NC1=O)NCCOCCOCCNC(=O)c1cccc2c1C(=O)N(C2=O)C1CCC(=O)NC1=O
222	O=C1CCC(C(=O)N1)N1C(=O)c2c(C1=O)c(ccc2)n1ncc(c1)C#Cc1sc2-n3c(C)nnc3COCc2c1Cc1ccccc1
223	O=C1CCC(C(=O)N1)N1C(=O)c2c(C1=O)cccc2OCn1ncc(c1)C#Cc1sc2-n3c(C)nnc3COCc2c1Cc1ccccc1
224	O=C1CCC(C(=O)N1)N1C(=O)c2c(C1=O)cccc2NCCn1ncc(c1)C#Cc1sc2-n3c(C)nnc3COCc2c1Cc1ccccc1
225	O=C1CCC(C(=O)N1)N1C(=O)c2c(C1=O)cccc2NCCCn1ncc(c1)C#Cc1sc2-n3c(C)nnc3COCc2c1Cc1ccccc1
226	O=C1CCC(C(=O)N1)N1C(=O)c2c(C1=O)cccc2NCCCCn1ncc(c1)C#Cc1sc2-n3c(C)nnc3COCc2c1Cc1ccccc1
227	O=C1CCC(C(=O)N1)N1C(=O)c2c(C1=O)cccc2NCCCCCn1ncc(c1)C#Cc1sc2-n3c(C)nnc3COCc2c1Cc1ccccc1
228	O=C1CCC(C(=O)N1)N1C(=O)c2c(C1=O)c(NCCOCCOCC(=O)N1CCN(CC1)CC[C@@H](Nc1ccc(cc1S(=O)(=O)C(F)(F)F)S(=O)(=O)NC(=O)c1ccc(cc1)N1CCN(CC1)CC1=C(CCC(C1)(C)C)c1ccc(cc1)Cl)CSc1ccccc1)ccc2
229	O=C(C[C@@H]1N=C(c2ccc(cc2)Cl)c2c(-n3c1nnc3C)sc(c2C)C)NCCn1nnc(c1)COc1cccc2c1C(=O)N(C2=O)C1CCC(=O)NC1=O
230	O[C@@H](C[C@H](CC(=O)O)O)CCn1c(C(C)C)c(c(c1c1ccc(cc1)F)c1cccc(c1)OCCCc1nnn(c1)CCOCCNc1cccc2c1C(=O)N(C2=O)C1CCC(=O)NC1=O)C(=O)Nc1ccccc1
231	O[C@@H](C[C@H](CC(=O)O)O)CCn1c(C(C)C)c(c(c1c1ccc(cc1)F)c1cccc(c1)OCCCCc1nnn(c1)CCOCCNc1cccc2c1C(=O)N(C2=O)C1CCC(=O)NC1=O)C(=O)Nc1ccccc1
232	O=C(C[C@@H]1N=C(c2ccc(cc2)Cl)c2c(-n3c1nnc3C)sc(c2C)C)NCCn1nnc(c1)COCCOCCOc1cccc2c1C(=O)N(C2=O)C1CCC(=O)NC1=O
233	O[C@@H](C[C@H](CC(=O)O)O)CCn1c(C(C)C)c(c(c1c1ccc(cc1)F)c1cccc(c1)OCCCCCc1nnn(c1)CCOCCNc1cccc2c1C(=O)N(C2=O)C1CCC(=O)NC1=O)C(=O)Nc1ccccc1
234	O[C@@H](C[C@H](CC(=O)O)O)CCn1c(C(C)C)c(c(c1c1ccc(cc1)F)c1cccc(c1)OCCCc1nnn(c1)CCOCCOCCNc1cccc2c1C(=O)N(C2=O)C1CCC(=O)NC1=O)C(=O)Nc1ccccc1
235	O=C(C[C@@H]1N=C(c2ccc(cc2)Cl)c2c(-n3c1nnc3C)sc(c2C)C)NCCn1nnc(c1)COCCOCCOCCOCCOc1cccc2c1C(=O)N(C2=O)C1CCC(=O)NC1=O
236	O[C@@H](C[C@H](CC(=O)O)O)CCn1c(C(C)C)c(c(c1c1ccc(cc1)F)c1cccc(c1)OCCCCc1nnn(c1)CCOCCOCCNc1cccc2c1C(=O)N(C2=O)C1CCC(=O)NC1=O)C(=O)Nc1ccccc1
237	O[C@@H](C[C@H](CC(=O)O)O)CCn1c(C(C)C)c(c(c1c1ccc(cc1)F)c1cccc(c1)OCCCCCc1nnn(c1)CCOCCOCCNc1cccc2c1C(=O)N(C2=O)C1CCC(=O)NC1=O)C(=O)Nc1ccccc1
238	O[C@@H](C[C@H](CC(=O)O)O)CCn1c(C(C)C)c(c(c1c1ccc(cc1)F)c1cccc(c1)OCCCc1nnn(c1)CCOCCOCCOCCNc1cccc2c1C(=O)N(C2=O)C1CCC(=O)NC1=O)C(=O)Nc1ccccc1
239	O[C@@H](C[C@H](CC(=O)O)O)CCn1c(C(C)C)c(c(c1c1ccc(cc1)F)c1cccc(c1)OCCCCc1nnn(c1)CCOCCOCCOCCNc1cccc2c1C(=O)N(C2=O)C1CCC(=O)NC1=O)C(=O)Nc1ccccc1
240	O[C@@H](C[C@H](CC(=O)O)O)CCn1c(C(C)C)c(c(c1c1ccc(cc1)F)c1cccc(c1)OCCCCCc1nnn(c1)CCOCCOCCOCCNc1cccc2c1C(=O)N(C2=O)C1CCC(=O)NC1=O)C(=O)Nc1ccccc1
241	O[C@@H](C[C@H](CC(=O)O)O)CCn1c(C(C)C)c(c(c1c1ccc(cc1)F)c1cccc(c1)OCCCC1N=NN(C1)CCOCCOCCOCCOCCNc1cccc2c1C(=O)N(C2=O)C1CCC(=O)NC1=O)C(=O)Nc1ccccc1
242	CCN1C(=O)CCC(C1=O)N1C(=O)c2c(C1=O)cccc2NCCOCCOCCOCCOCCN1N=NC(C1)CCCOc1cccc(c1)c1c(C(=O)Nc2ccccc2)c(n(c1c1ccc(cc1)F)CC[C@H](C[C@H](CC(=O)O)O)O)C(C)C
243	O[C@@H](C[C@H](CC(=O)O)O)CCn1c(C(C)C)c(c(c1c1ccc(cc1)F)c1cccc(c1)OCCCCCC1N=NN(C1)CCOCCOCCOCCOCCNc1cccc2c1C(=O)N(C2=O)C1CCC(=O)NC1=O)C(=O)Nc1ccccc1
244	O[C@@H](C[C@H](CC(=O)O)O)CCn1c(C(C)C)c(c(c1c1ccc(cc1)F)c1cccc(c1)OCCCC1N=NN(C1)CCOCCOCCOCCOCCOCCNc1cccc2c1C(=O)N(C2=O)C1CCC(=O)NC1=O)C(=O)Nc1ccccc1
245	O[C@@H](C[C@H](CC(=O)O)O)CCn1c(C(C)C)c(c(c1c1ccc(cc1)F)c1cccc(c1)OCCCCCC1N=NN(C1)CCOCCOCCOCCOCCOCCNc1cccc2c1C(=O)N(C2=O)C1CCC(=O)NC1=O)C(=O)Nc1ccccc1
246	O[C@@H]1C[C@H](N(C1)C(=O)[C@H](C(C)(C)C)NC(=O)COCc1nnn(c1)CCNC(=O)C[C@@H]1N=C(c2ccc(cc2)Cl)c2c(-n3c1nnc3C)sc(c2C)C)C(=O)NCc1ccc(cc1)c1scnc1C
247	O[C@@H](C[C@H](CC(=O)O)O)CCn1c(C(C)C)c(c(c1c1ccc(cc1)F)c1cccc(c1)OCCCc1nnn(c1)CCCCCCCCCCCNc1cccc2c1C(=O)N(C2=O)C1CCC(=O)NC1=O)C(=O)Nc1ccccc1
248	Clc1ccc(cc1)C1=N[C@@H](CC(=O)NCCn2nnc(c2)COCCOCC(=O)N[C@@H](C(C)(C)C)C(=O)N2C[C@@H](C[C@H]2C(=O)NCc2ccc(cc2)c2scnc2C)O)c2n(-c3c1c(C)c(s3)C)c(nn2)C
249	O[C@@H](C[C@H](CC(=O)O)O)CCn1c(c2ccc(cc2)F)c(c(c1C(C)C)C(=O)Nc1ccccc1)c1cccc(c1)OCCCCCc1nnn(c1)CCCCCCCCCCNc1cccc2c1C(=O)N(C2=O)C1CCC(=O)NC1=O
250	Clc1ccc(cc1)C1=N[C@@H](CC(=O)NCCn2nnc(c2)COCCOCCOCC(=O)N[C@@H](C(C)(C)C)C(=O)N2C[C@@H](C[C@H]2C(=O)NCc2ccc(cc2)c2scnc2C)O)c2n(-c3c1c(C)c(s3)C)c(nn2)C
251	O=C1CCC(C(=O)N1)N1C(=O)c2c(C1=O)c(NCCOCCOCCOCCN1CCN(CC1)CC[C@@H](Nc1ccc(cc1S(=O)(=O)C(F)(F)F)S(=O)(=O)NC(=O)c1ccc(cc1)N1CCN(CC1)CC1=C(CCC(C1)(C)C)c1ccc(cc1)Cl)CSc1ccccc1)ccc2
252	O[C@@H](C[C@H](CC(=O)O)O)CCn1c(c2ccc(cc2)F)c(c(c1C(C)C)C(=O)Nc1ccccc1)c1cccc(c1)OCCCCCc1nnn(c1)CCCCCCCCCCCNc1cccc2c1C(=O)N(C2=O)C1CCC(=O)NC1=O
253	O[C@@H](C[C@H](CC(=O)O)O)CCn1c(c2ccc(cc2)F)c(c(c1C(C)C)C(=O)Nc1ccccc1)c1cccc(c1)OCCCCCCc1nnn(c1)CCCCCCCCCCCNc1cccc2c1C(=O)N(C2=O)C1CCC(=O)NC1=O
254	Clc1ccc(cc1)C1=N[C@@H](CC(=O)NCCn2nnc(c2)COCCOCCOCCOCCOCC(=O)N[C@@H](C(C)(C)C)C(=O)N2C[C@@H](C[C@H]2C(=O)NCc2ccc(cc2)c2scnc2C)O)c2n(-c3c1c(C)c(s3)C)c(nn2)C
255	O[C@@H](C[C@H](CC(=O)O)O)CCn1c(c2ccc(cc2)F)c(c(c1C(C)C)C(=O)Nc1ccccc1)c1cccc(c1)OCCCCCCCCc1nnn(c1)CCCCCCCCCCCNc1cccc2c1C(=O)N(C2=O)C1CCC(=O)NC1=O
256	O[C@@H](C[C@H](CC(=O)O)O)CCn1c(c2ccc(cc2)F)c(c(c1C(C)C)C(=O)Nc1ccccc1)c1cccc(c1)OCCCCCCCCCc1nnn(c1)CCCCCCCCCCCNc1cccc2c1C(=O)N(C2=O)C1CCC(=O)NC1=O
257	O=C1CCC(C(=O)N1)N1C(=O)c2c(C1=O)c(NCCOCCOCc1nnn(c1)CCCC(=O)N(CC[C@@H](Nc1ccc(cc1S(=O)(=O)C(F)(F)F)S(=O)(=O)NC(=O)c1ccc(cc1)N1CCN(CC1)CC1=C(CCC(C1)(C)C)c1ccc(cc1)Cl)CSc1ccccc1)C)ccc2
258	O=C1CCC(C(=O)N1)N1C(=O)c2c(C1=O)c(NCCOCCOCCOCc1nnn(c1)CCCC(=O)N(CC[C@@H](Nc1ccc(cc1S(=O)(=O)C(F)(F)F)S(=O)(=O)NC(=O)c1ccc(cc1)N1CCN(CC1)CC1=C(CCC(C1)(C)C)c1ccc(cc1)Cl)CSc1ccccc1)C)ccc2
259	O[C@@H](C[C@H](CC(=O)O)O)CCn1c(C(C)C)c(c(c1c1ccc(cc1)F)c1cccc(c1)OCCCCCCc1nnn(c1)CCOCCOCCOCCOCCOCCOCCNc1cccc2c1C(=O)N(C2=O)C1CCC(=O)NC1=O)C(=O)Nc1ccccc1
260	O[C@@H](C[C@H](CC(=O)O)O)CCn1c(C(C)C)c(c(c1c1ccc(cc1)F)c1cccc(c1)OCCCCCc1nnn(c1)CCOCCOCCOCCOCCOCCOCCOCCNc1cccc2c1C(=O)N(C2=O)C1CCC(=O)NC1=O)C(=O)Nc1ccccc1
261	O[C@@H](C[C@H](CC(=O)O)O)CCn1c(C(C)C)c(c(c1c1ccc(cc1)F)c1cccc(c1)OCCCCCCCc1nnn(c1)CCOCCOCCOCCOCCOCCOCCOCCNc1cccc2c1C(=O)N(C2=O)C1CCC(=O)NC1=O)C(=O)Nc1ccccc1
262	O[C@@H](C[C@H](CC(=O)O)O)CCn1c(C(C)C)c(c(c1c1ccc(cc1)F)c1cccc(c1)OCCCCCCCC1N=NN(C1)CCOCC#Cc1cccc2c1C(=O)N(C2)C1CCC(=O)NC1=O)C(=O)Nc1ccccc1
263	O[C@@H](C[C@H](CC(=O)O)O)CCn1c(C(C)C)c(c(c1c1ccc(cc1)F)c1cccc(c1)OCCCCCCCC1N=NN(C1)CCCOCC#Cc1cccc2c1C(=O)N(C2)C1CCC(=O)NC1=O)C(=O)Nc1ccccc1
264	O[C@@H](C[C@H](CC(=O)O)O)CCn1c(C(C)C)c(c(c1c1ccc(cc1)F)c1cccc(c1)OCCCCCCCC1N=NN(C1)CCCCCCOCC#Cc1cccc2c1C(=O)N(C2)C1CCC(=O)NC1=O)C(=O)Nc1ccccc1
265	O[C@@H](C[C@H](CC(=O)O)O)CCn1c(c2ccc(cc2)F)c(c(c1C(C)C)C(=O)Nc1ccccc1)c1cccc(c1)OCCCCCCCC1N=NN(C1)CCCCCCCOCC#Cc1cccc2c1C(=O)N(C2)C1CCC(=O)NC1=O
266	O=C(N[C@@H](C(C)(C)C)C(=O)N1C[C@@H]([C@@H]([C@H]1C(=O)NCc1ccc(cc1)c1scnc1C)F)O)COCCOCCOCCNC(=O)C[C@@H]1N=C(c2ccc(cc2)Cl)c2c(-n3c1nnc3C)sc(c2C)C
267	O=C1N(C2CCC(=O)NC2=O)C(=O)c2c1c(NCCOCCOCCNc1cccc3c1C(=O)N(C3=O)C1CCC(=O)NC1=O)ccc2
268	CN(CC[C@@H](Nc1ccc(cc1S(=O)(=O)C(F)(F)F)S(=O)(=O)NC(=O)c1ccc(cc1)N1CCN(CC1)CC1=C(CCC(C1)(C)C)c1ccc(cc1)Cl)CSc1ccccc1)CCCCn1nnc(c1)COCCOCCNc1cccc2c1C(=O)N(C2=O)C1CCC(=O)NC1=O
269	O=C(N[C@@H](C(C)(C)C)C(=O)N1C[C@@H]([C@H]([C@H]1C(=O)NCc1ccc(cc1)c1scnc1C)F)O)COCCOCCOCCNC(=O)C[C@@H]1N=C(c2ccc(cc2)Cl)c2c(-n3c1nnc3C)sc(c2C)C
270	O=C1N(C2CCC(=O)NC2=O)C(=O)c2c1c(NCCCOCCOCCCNc1cccc3c1C(=O)N(C3=O)C1CCC(=O)NC1=O)ccc2
271	O[C@@H](C[C@H](CC(=O)O)O)CCn1c(C(C)C)c(c(c1c1ccc(cc1)F)c1cccc(c1)OCCCCCCCC1N=NN(C1)CCCOCCCc1cccc2c1C(=O)N(C2)C1CCC(=O)NC1=O)C(=O)Nc1ccccc1
272	O=C1N(C2CCC(=O)NC2=O)C(=O)c2c1c(NCCCOCCCCOCCCNc1cccc3c1C(=O)N(C3=O)C1CCC(=O)NC1=O)ccc2
273	O=C1N(C2CCC(=O)NC2=O)C(=O)c2c1c(NCCCOCCOCCOCCCNc1cccc3c1C(=O)N(C3=O)C1CCC(=O)NC1=O)ccc2
274	O[C@@H](C[C@H](CC(=O)O)O)CCn1c(C(C)C)c(c(c1c1ccc(cc1)F)c1cccc(c1)OCCCCCCCC1N=NN(C1)CCCCCOCCCc1cccc2c1C(=O)N(C2)C1CCC(=O)NC1=O)C(=O)Nc1ccccc1
275	O=C1N(C2CCC(=O)NC2=O)C(=O)c2c1c(NCCOCCNc1cccc3c1C(=O)N(C3=O)C1CCC(=O)NC1=O)ccc2
276	O[C@@H](C[C@H](CC(=O)O)O)CCn1c(C(C)C)c(c(c1c1ccc(cc1)F)c1cccc(c1)OCCCCCCCC1N=NN(C1)CCCCCCOCCCc1cccc2c1C(=O)N(C2)C1CCC(=O)NC1=O)C(=O)Nc1ccccc1
277	O[C@@H](C[C@H](CC(=O)O)O)CCn1c(c2ccc(cc2)F)c(c(c1C(C)C)C(=O)Nc1ccccc1)c1cccc(c1)OCCCCCCCC1N=NN(C1)CCCCCCCOCCCc1cccc2c1C(=O)N(C2)C1CCC(=O)NC1=O
278	C=CC(=O)Nc1cc(Nc2nccc(n2)c2cn(c3c2cccc3)C)c(cc1N(CCN(CCOCCOCC(=O)Nc1cccc2c1CN(C2=O)C1CCC(=O)NC1=O)C)C)OC
279	C=CC(=O)Nc1cc(Nc2nccc(n2)c2cn(c3c2cccc3)C)c(cc1N(CCN(CCOCCOCCOCC(=O)Nc1cccc2c1CN(C2=O)C1CCC(=O)NC1=O)C)C)OC
280	CN(CC[C@@H](Nc1ccc(cc1S(=O)(=O)C(F)(F)F)S(=O)(=O)NC(=O)c1ccc(cc1)N1CCN(CC1)CC1=C(CCC(C1)(C)C)c1ccc(cc1)Cl)CSc1ccccc1)CCCCNc1cccc2c1C(=O)N(C2=O)C1CCC(=O)NC1=O
281	C=CC(=O)Nc1cc(Nc2nccc(n2)c2cn(c3c2cccc3)C)c(cc1N(CCN(CCOCCOCCOCCOCC(=O)Nc1cccc2c1CN(C2=O)C1CCC(=O)NC1=O)C)C)OC
282	CN(CC[C@@H](Nc1ccc(cc1S(=O)(=O)C(F)(F)F)S(=O)(=O)NC(=O)c1ccc(cc1)N1CCN(CC1)CC1=C(CCC(C1)(C)C)c1ccc(cc1)Cl)CSc1ccccc1)CCOCCOCCNc1cccc2c1C(=O)N(C2=O)C1CCC(=O)NC1=O
283	CN(CC[C@@H](Nc1ccc(cc1S(=O)(=O)C(F)(F)F)S(=O)(=O)NC(=O)c1ccc(cc1)N1CCN(CC1)CC1=C(CCC(C1)(C)C)c1ccc(cc1)Cl)CSc1ccccc1)CCOCCOCCOCCNc1cccc2c1C(=O)N(C2=O)C1CCC(=O)NC1=O
284	CCC1(C)CCC(=C(C1)CN1CCN(CC1)c1ccc(cc1)C(=O)NS(=O)(=O)c1ccc(c(c1)S(=O)(=O)C(F)(F)F)N[C@@H](CSc1ccccc1)CCN1CCN(CC1)C(=O)CCC(=O)N[C@@H](C(C)(C)C)C(=O)N1C[C@@H](C[C@H]1C(=O)N[C@H](c1ccc(cc1)c1scnc1C)C)O)c1ccc(cc1)Cl
285	CCC1(C)CCC(=C(C1)CN1CCN(CC1)c1ccc(cc1)C(=O)NS(=O)(=O)c1ccc(c(c1)S(=O)(=O)C(F)(F)F)N[C@@H](CSc1ccccc1)CCN1CCN(CC1)C(=O)CCCC(=O)N[C@@H](C(C)(C)C)C(=O)N1C[C@@H](C[C@H]1C(=O)N[C@H](c1ccc(cc1)c1scnc1C)C)O)c1ccc(cc1)Cl
286	CCC1(C)CCC(=C(C1)CN1CCN(CC1)c1ccc(cc1)C(=O)NS(=O)(=O)c1ccc(c(c1)S(=O)(=O)C(F)(F)F)N[C@@H](CSc1ccccc1)CCN1CCN(CC1)C(=O)CCCCC(=O)N[C@@H](C(C)(C)C)C(=O)N1C[C@@H](C[C@H]1C(=O)N[C@H](c1ccc(cc1)c1scnc1C)C)O)c1ccc(cc1)Cl
287	O[C@H]1CN([C@@H](C1)C(=O)N[C@H](c1ccc(cc1)c1scnc1C)C)C(=O)[C@H](C(C)(C)C)NC(=O)CCCCCCC(=C)N1CCN(CC1)CC[C@@H](Nc1ccc(cc1S(=O)(=O)C(F)(F)F)S(=O)(=O)NC(=O)c1ccc(cc1)N1CCN(CC1)CC1=C(CCC(C1)(C)C)c1ccc(cc1)Cl)CSc1ccccc1
288	O[C@H]1CN([C@@H](C1)C(=O)N[C@H](c1ccc(cc1)c1scnc1C)C)C(=O)[C@H](C(C)(C)C)NC(=O)CCCCCCN1CCN(CC1)CC[C@@H](Nc1ccc(cc1S(=O)(=O)C(F)(F)F)S(=O)(=O)NC(=O)c1ccc(cc1)N1CCN(CC1)CC1=C(CCC(C1)(C)C)c1ccc(cc1)Cl)CSc1ccccc1
289	O[C@H]1CN([C@@H](C1)C(=O)N[C@H](c1ccc(cc1)c1scnc1C)C)C(=O)[C@H](C(C)(C)C)NC(=O)CCCCCCCN1CCN(CC1)CC[C@@H](Nc1ccc(cc1S(=O)(=O)C(F)(F)F)S(=O)(=O)NC(=O)c1ccc(cc1)N1CCN(CC1)CC1=C(CCC(C1)(C)C)c1ccc(cc1)Cl)CSc1ccccc1
290	O[C@@H]1C[C@H](N(C1)C(=O)[C@H](C(C)(C)C)NC(=O)COCCCCOc1ccc(cc1)Nc1ncc(c(n1)NCCCN(C(=O)C1CCC1)C)Br)C(=O)NCc1ccc(cc1)c1scnc1C
291	O[C@H]1CN([C@@H](C1)C(=O)N[C@H](c1ccc(cc1)c1scnc1C)C)C(=O)[C@H](C(C)(C)C)NC(=O)CCOCCC(=O)N1CCN(CC1)CC[C@@H](Nc1ccc(cc1S(=O)(=O)C(F)(F)F)S(=O)(=O)NC(=O)c1ccc(cc1)N1CCN(CC1)CC1=C(CCC(C1)(C)C)c1ccc(cc1)Cl)CSc1ccccc1
292	C=CC(=O)N1C[C@H](C[C@H]1C(=O)OCCOCCOCC(=O)Nc1cccc2c1C(=O)N(C2=O)C1CCC(=O)NC1=O)n1nc(c2c1ncnc2N)c1ccc(cc1)Oc1ccccc1
293	O[C@@H]1C[C@H](N(C1)C(=O)[C@H](C(C)(C)C)NC(=O)COCCOCCOc1ccc(cc1)Nc1ncc(c(n1)NCCCN(C(=O)C1CCC1)C)Br)C(=O)NCc1ccc(cc1)c1scnc1C
294	C=CC(=O)N1C[C@H](C[C@H]1C(=O)OCCOCCOCCOCC(=O)Nc1cccc2c1C(=O)N(C2=O)C1CCC(=O)NC1=O)n1nc(c2c1ncnc2N)c1ccc(cc1)Oc1ccccc1
295	O[C@H]1CN([C@@H](C1)C(=O)NCc1ccc(cc1)c1scnc1C)C(=O)[C@H](C(C)(C)C)NC(=O)CCCCCOCCOc1ccc(cc1)Nc1ncc(c(n1)NCCCN(C(=O)C1CCC1)C)Br
296	O[C@H]1CN([C@@H](C1)C(=O)N[C@H](c1ccc(cc1)c1scnc1C)C)C(=O)[C@H](C(C)(C)C)NC(=O)COCCCOCC(=O)N1CCN(CC1)CC[C@@H](Nc1ccc(cc1S(=O)(=O)C(F)(F)F)S(=O)(=O)NC(=O)c1ccc(cc1)N1CCN(CC1)CC1=C(CCC(C1)(C)C)c1ccc(cc1)Cl)CSc1ccccc1
297	C=CC(=O)N1C[C@H](C[C@H]1C(=O)OCCOCCOCCOCCOCC(=O)Nc1cccc2c1C(=O)N(C2=O)C1CCC(=O)NC1=O)n1nc(c2c1ncnc2N)c1ccc(cc1)Oc1ccccc1
298	O[C@@H]1C[C@H](N(C1)C(=O)[C@H](C(C)(C)C)NC(=O)COCCCOCCCOc1ccc(cc1)Nc1ncc(c(n1)NCCCN(C(=O)C1CCC1)C)Br)C(=O)NCc1ccc(cc1)c1scnc1C
299	C=CC(=O)N1C[C@H](C[C@H]1C(=O)OCCOCCOCCOCCOCCOCC(=O)Nc1cccc2c1C(=O)N(C2=O)C1CCC(=O)NC1=O)n1nc(c2c1ncnc2N)c1ccc(cc1)Oc1ccccc1
300	O[C@@H]1C[C@H](N(C1)C(=O)[C@H](C(C)(C)C)NC(=O)COCCOCCOCCOc1ccc(cc1)Nc1ncc(c(n1)NCCCN(C(=O)C1CCC1)C)Br)C(=O)NCc1ccc(cc1)c1scnc1C
301	O[C@@H]1C[C@H](N(C1)C(=O)[C@H](C(C)(C)C)NC(=O)COCCCOCCCCCOc1ccc(cc1)Nc1ncc(c(n1)NCCCN(C(=O)C1CCC1)C)Br)C(=O)NCc1ccc(cc1)c1scnc1C
302	O[C@@H]1C[C@H](N(C1)C(=O)[C@H](C(C)(C)C)NC(=O)COCCOCCOCCCCOc1ccc(cc1)Nc1ncc(c(n1)NCCCN(C(=O)C1CCC1)C)Br)C(=O)NCc1ccc(cc1)c1scnc1C
303	O[C@@H]1C[C@H](N(C1)C(=O)[C@H](C(C)(C)C)NC(=O)COCCOCCOCCOCCOc1ccc(cc1)Nc1ncc(c(n1)NCCCN(C(=O)C1CCC1)C)Br)C(=O)NCc1ccc(cc1)c1scnc1C
304	O[C@@H]1C[C@H](N(C1)C(=O)[C@H](C(C)(C)C)NC(=O)CCCCCOCCCCOCCCCOc1ccc(cc1)Nc1ncc(c(n1)NCCCN(C(=O)C1CCC1)C)Br)C(=O)NCc1ccc(cc1)c1scnc1C
305	O[C@@H]1C[C@H](N(C1)C(=O)[C@H](C(C)(C)C)NC(=O)COCCOCCOCCOCCOCCOc1ccc(cc1)Nc1ncc(c(n1)NCCCN(C(=O)C1CCC1)C)Br)C(=O)NCc1ccc(cc1)c1scnc1C
306	O[C@@H]1C[C@H](N(C1)C(=O)[C@H](C(C)(C)C)NC(=O)COCCOCCCCOCCCCOCCOc1ccc(cc1)Nc1ncc(c(n1)NCCCN(C(=O)C1CCC1)C)Br)C(=O)NCc1ccc(cc1)c1scnc1C
307	O[C@H]1CN([C@@H](C1)C(=O)NCc1ccc(cc1)c1scnc1C)C(=O)[C@H](C(C)(C)C)NC(=O)CCOCCCOCCCOCCCOCCCOc1ccc(cc1)Nc1ncc(c(n1)NCCCN(C(=O)C1CCC1)C)Br
308	O[C@@H]1C[C@H](N(C1)C(=O)[C@H](C(C)(C)C)NC(=O)COCCOCCOCCOCCOCCOCCOc1ccc(cc1)Nc1ncc(c(n1)NCCCN(C(=O)C1CCC1)C)Br)C(=O)NCc1ccc(cc1)c1scnc1C
309	O[C@@H]1C[C@H](N(C1)C(=O)[C@H](C(C)(C)C)NC(=O)COCCOCCCCOCCCCOCCOCCOc1ccc(cc1)Nc1ncc(c(n1)NCCCN(C(=O)C1CCC1)C)Br)C(=O)NCc1ccc(cc1)c1scnc1C
310	C=CC(=O)N1C[C@H](C[C@H]1C(=O)NCCCCNc1cccc2c1C(=O)N(C2=O)C1CCC(=O)NC1=O)n1nc(c2c1ncnc2N)c1ccc(cc1)Oc1ccccc1
311	C=CC(=O)N1C[C@H](C[C@H]1C(=O)NCCCCCCNc1cccc2c1C(=O)N(C2=O)C1CCC(=O)NC1=O)n1nc(c2c1ncnc2N)c1ccc(cc1)Oc1ccccc1
312	C=CC(=O)N1C[C@H](C[C@H]1C(=O)NCCCCCCCCNc1cccc2c1C(=O)N(C2=O)C1CCC(=O)NC1=O)n1nc(c2c1ncnc2N)c1ccc(cc1)Oc1ccccc1
313	C=CC(=O)N1C[C@H](C[C@H]1C(=O)NCCCCCCCCCCCCNc1cccc2c1C(=O)N(C2=O)C1CCC(=O)NC1=O)n1nc(c2c1ncnc2N)c1ccc(cc1)Oc1ccccc1
314	C=CC(=O)N[C@H](C(=O)Nc1cccc(c1)Nc1ncc(cn1)NC(=O)c1cc(ccc1C)NC(=O)c1cccc(c1)C(F)(F)F)CCC(=O)OCCOCCOCC(=O)Nc1cccc2c1C(=O)N(C2=O)C1CCC(=O)NC1=O
315	O[C@@H]1C[C@H](N(C1)C(=O)[C@H](C(C)(C)C)NC(=O)COCCCOCCCCOCCCOc1ccc(cc1)Nc1ncc(c(n1)NCCCN(C(=O)C1CCC1)C)F)C(=O)NCc1ccc(cc1)c1scnc1C
316	C=CC(=O)N[C@H](C(=O)Nc1cccc(c1)Nc1ncc(cn1)NC(=O)c1cc(ccc1C)NC(=O)c1cccc(c1)C(F)(F)F)CCC(=O)OCCOCCOCCOCCOCC(=O)Nc1cccc2c1C(=O)N(C2=O)C1CCC(=O)NC1=O
317	O[C@@H]1C[C@H](N(C1)C(=O)[C@H](C(C)(C)C)NC(=O)COCCCOCCCCOCCCOc1ccc(cc1)Nc1ncc(c(n1)NCCCN(C(=O)C1CCC1)C)Cl)C(=O)NCc1ccc(cc1)c1scnc1C
318	O[C@@H]1C[C@H](N(C1)C(=O)[C@H](C(C)(C)C)NC(=O)COCCCOCCCCOCCCOc1ccc(cc1)Nc1ncc(c(n1)NCCCN(C(=O)C1CCC1)C)I)C(=O)NCc1ccc(cc1)c1scnc1C
319	O[C@@H]1C[C@H](N(C1)C(=O)[C@H](C(C)(C)C)NC(=O)COCCCOCCCCOCCCOc1ccc(cc1)Nc1ncc(c(n1)NCCCN(C(=O)C1CCC1)C)C(F)(F)F)C(=O)NCc1ccc(cc1)c1scnc1C
320	CCc1cnc(nc1NCCCN(C(=O)C1CCC1)C)Nc1ccc(cc1)OCCCOCCCCOCCCOCC(=O)N[C@@H](C(C)(C)C)C(=O)N1C[C@@H](C[C@H]1C(=O)NCc1ccc(cc1)c1scnc1C)O
321	O[C@@H]1C[C@H](N(C1)C(=O)[C@H](C(C)(C)C)NC(=O)COCCCOCCCCOCCCOc1ccc(cc1)Nc1ncc(c(n1)NCCCN(C(=O)C1CCC1)C)C1CCC1)C(=O)NCc1ccc(cc1)c1scnc1C
322	C=Cc1cnc(nc1NCCCN(C(=O)C1CCC1)C)Nc1ccc(cc1)OCCCOCCCCOCCCOCC(=O)N[C@@H](C(C)(C)C)C(=O)N1C[C@@H](C[C@H]1C(=O)NCc1ccc(cc1)c1scnc1C)O
323	O[C@@H]1C[C@H](N(C1)C(=O)[C@H](C(C)(C)C)NC(=O)COCCCOCCCCOCCCOc1ccc(cc1)Nc1ncc(c(n1)NCCCN(C(=O)C1CCC1)C)C1CC1)C(=O)NCc1ccc(cc1)c1scnc1C
324	O=C(NCC(=O)N1C[C@H](C[C@@H]1C(=O)NCc1ccc(cc1)c1scnc1C)O)COCCCOCCCCOCCCOc1ccc(cc1)Nc1ncc(c(n1)NCCCN(C(=O)C1CCC1)C)Br
325	COC1=CC=C(C2C1C(=Cc1c2oc(cc1=O)c1ccc(cc1)c1nnn(c1)CCOc1cccc2c1C(=O)N(C2=O)C1CCC(=O)NC1=O)OC)OC
326	C=CC(=O)N[C@H](C(=O)Nc1cccc(c1)Nc1ncc(cn1)NC(=O)c1cc(ccc1C)NC(=O)c1cccc(c1)C(F)(F)F)CCC(=O)NCCCCNc1cccc2c1C(=O)N(C2=O)C1CCC(=O)NC1=O
327	N#C/C(=C\c1ccc(c(c1)OC)OCc1ccc(cc1C(F)(F)F)C(F)(F)F)/C(=O)NCCC(=O)C[C@@H](C(C)(C)C)C(=O)N1C[C@@H](C[C@H]1C(NCc1ccc(cc1)c1scnc1C)O)O
328	O[C@H]1CN([C@@H](C1)C(=O)NCc1ccc(cc1)c1scnc1C)C(=O)[C@H](C(C)(C)C)NC(=O)CCCCCCCCNc1cccc2c1C(=O)N(C2=O)C1CCC(=O)NC1=O
329	O=C(N[C@@H](C(=O)N1C[C@H](C[C@@H]1C(=O)NCc1ccc(cc1)c1scnc1C)O)C)COCCCOCCCCOCCCOc1ccc(cc1)Nc1ncc(c(n1)NCCCN(C(=O)C1CCC1)C)Br
330	CN(CC[C@@H](Nc1ccc(cc1S(=O)(=O)C(F)(F)F)S(=O)(=O)NC(=O)c1ccc(cc1)N1CCN(CC1)CC1=C(CCC(C1)(C)C)c1ccc(cc1)Cl)CSc1ccccc1)CCCCCC(=O)N[C@@H](C(C)(C)C)C(=O)N1C[C@@H](C[C@H]1C(=O)N[C@H](c1ccc(cc1)c1scnc1C)C)O
331	COC1=CC=C(C2C1C(=Cc1c2oc(cc1=O)c1ccc(cc1)c1nnn(c1)CCCCCOc1cccc2c1C(=O)N(C2=O)C1CCC(=O)NC1=O)OC)OC
332	C=CC(=O)N[C@H](C(=O)Nc1cccc(c1)Nc1ncc(cn1)NC(=O)c1cc(ccc1C)NC(=O)c1cccc(c1)C(F)(F)F)CCC(=O)NCCCCCCCCNc1cccc2c1C(=O)N(C2=O)C1CCC(=O)NC1=O
333	N#C/C(=C\c1ccc(c(c1)OC)OCc1ccc(cc1C(F)(F)F)C(F)(F)F)/C(=O)NCCCC(=O)C[C@@H](C(C)(C)C)C(=O)N1C[C@@H](C[C@H]1C(NCc1ccc(cc1)c1scnc1C)O)O
334	O[C@@H]1C[C@H](N(C1)C(=O)[C@H](C(C)(C)C)NC(=O)CCCCCCCCCCNc1cccc2c1C(=O)N(C2=O)C1CCC(=O)NC1=O)C(=O)NCc1ccc(cc1)c1scnc1C
335	CC[C@H](C(=O)N1C[C@H](C[C@@H]1C(=O)NCc1ccc(cc1)c1scnc1C)O)NC(=O)COCCCOCCCCOCCCOc1ccc(cc1)Nc1ncc(c(n1)NCCCN(C(=O)C1CCC1)C)Br
336	CN(CC[C@@H](Nc1ccc(cc1S(=O)(=O)C(F)(F)F)S(=O)(=O)NC(=O)c1ccc(cc1)N1CCN(CC1)CC1=C(CCC(C1)(C)C)c1ccc(cc1)Cl)CSc1ccccc1)CCCCCCC(=O)N[C@@H](C(C)(C)C)C(=O)N1C[C@@H](C[C@H]1C(=O)N[C@H](c1ccc(cc1)c1scnc1C)C)O
337	COC1=CC=C(C2C1C(=Cc1c2oc(cc1=O)c1ccc(cc1)c1nnn(c1)CCCCCCOc1cccc2c1C(=O)N(C2=O)C1CCC(=O)NC1=O)OC)OC
338	N#C/C(=C\c1ccc(c(c1)OC)OCc1ccc(cc1C(F)(F)F)C(F)(F)F)/C(=O)NCCCCC(=O)C[C@@H](C(C)(C)C)C(=O)N1C[C@@H](C[C@H]1C(NCc1ccc(cc1)c1scnc1C)O)O
339	O[C@H]1CN([C@@H](C1)C(=O)NCc1ccc(cc1)c1scnc1C)C(=O)[C@H](C(C)(C)C)NC(=O)COCCOCCOCCNc1cccc2c1C(=O)N(C2=O)C1CCC(=O)NC1=O
340	CCC[C@@H](C(=O)N1C[C@@H](C[C@H]1C(=O)NCc1ccc(cc1)c1scnc1C)O)NC(=O)COCCCOCCCCOCCCOc1ccc(cc1)Nc1ncc(c(n1)NCCCN(C(=O)C1CCC1)C)Br
341	CN(CC[C@@H](Nc1ccc(cc1S(=O)(=O)C(F)(F)F)S(=O)(=O)NC(=O)c1ccc(cc1)N1CCN(CC1)CC1=C(CCC(C1)(C)C)c1ccc(cc1)Cl)CSc1ccccc1)CCCCCCCC(=O)N[C@@H](C(C)(C)C)C(=O)N1C[C@@H](C[C@H]1C(=O)N[C@H](c1ccc(cc1)c1scnc1C)C)O
342	COC1=CC=C(C2C1C(=Cc1c2oc(cc1=O)c1ccc(cc1)c1nnn(c1)CCCCCCCCOc1cccc2c1C(=O)N(C2=O)C1CCC(=O)NC1=O)OC)OC
343	N#C/C(=C\c1ccc(c(c1)OC)OCc1ccc(cc1C(F)(F)F)C(F)(F)F)/C(=O)NCCCCCC(=O)C[C@@H](C(C)(C)C)C(=O)N1C[C@@H](C[C@H]1C(NCc1ccc(cc1)c1scnc1C)O)O
344	O[C@H]1CN([C@@H](C1)C(=O)NCc1ccc(cc1)c1scnc1C)C(=O)[C@H](C(C)(C)C)NC(=O)CCCCCCNc1cccc2c1C(=O)N(C2=O)C1CCC(=O)NC1=O
345	O=C(N[C@H](C(=O)N1C[C@@H](C[C@H]1C(=O)NCc1ccc(cc1)c1scnc1C)O)C(C)C)COCCCOCCCCOCCCOc1ccc(cc1)Nc1ncc(c(n1)NCCCN(C(=O)C1CCC1)C)Br
346	N#C/C(=C\c1ccc(c(c1)OC)OCc1ccc(cc1C(F)(F)F)C(F)(F)F)/C(=O)NCCCCCCC(=O)C[C@@H](C(C)(C)C)C(=O)N1C[C@@H](C[C@H]1C(NCc1ccc(cc1)c1scnc1C)O)O
347	O=C(CNc1cccc2c1C(=O)N(C2=O)C1CCC(=O)NC1=O)NCCCCCCCCCCC(=O)N[C@@H](C(C)(C)C)C(=O)N1C[C@@H](C[C@H]1C(=O)NCc1ccc(cc1)c1scnc1C)O
348	O=C(COc1cccc2c1C(=O)N(C2=O)C1CCC(=O)NC1=O)NCCCCCCCCCCC(=O)N[C@@H](C(C)(C)C)C(=O)N1C[C@@H](C[C@H]1C(=O)NCc1ccc(cc1)c1scnc1C)O
349	N#C/C(=C\c1ccc(c(c1)OC)OCc1ccc(cc1C(F)(F)F)C(F)(F)F)/C(=O)NCCOCC(=O)C[C@@H](C(C)(C)C)C(=O)N1C[C@@H](C[C@H]1C(NCc1ccc(cc1)c1scnc1C)O)O
350	N#C/C(=C\c1ccc(c(c1)OC)OCc1ccc(cc1C(F)(F)F)C(F)(F)F)/C(=O)NCCOCCOCCC(=O)C[C@@H](C(C)(C)C)C(=O)N1C[C@@H](C[C@H]1C(NCc1ccc(cc1)c1scnc1C)O)O
351	CN(CC[C@@H](Nc1ccc(cc1S(=O)(=O)C(F)(F)F)S(=O)(=O)NC(=O)c1ccc(cc1)N1CCN(CC1)CC1=C(CCC(C1)(C)C)c1ccc(cc1)Cl)CSc1ccccc1)CCOCCOCC(=O)N[C@@H](C(C)(C)C)C(=O)N1C[C@@H](C[C@H]1C(=O)N[C@H](c1ccc(cc1)c1scnc1C)C)O
352	CN(CC[C@@H](Nc1ccc(cc1S(=O)(=O)C(F)(F)F)S(=O)(=O)NC(=O)c1ccc(cc1)N1CCN(CC1)CC1=C(CCC(C1)(C)C)c1ccc(cc1)Cl)CSc1ccccc1)CCOCCOCCOCC(=O)N[C@@H](C(C)(C)C)C(=O)N1C[C@@H](C[C@H]1C(=O)N[C@H](c1ccc(cc1)c1scnc1C)C)O
353	O[C@H]1C[C@H](N(C1)C(=O)[C@H](C(C)(C)C)NC(=O)CCCCCCCCCCNc1cccc2c1C(=O)N(C2=O)C1CCC(=O)NC1=O)C(=O)NCc1ccc(cc1)c1scnc1C
354	O=C1CCC(C(=O)N1)N1C(=O)c2c(C1=O)c(NCCCC(=O)N1CCN(CC1)CC[C@@H](Nc1ccc(cc1S(=O)(=O)C(F)(F)F)S(=O)(=O)NC(=O)c1ccc(cc1)N1CCN(CC1)CC1=C(CCC(C1)(C)C)c1ccc(cc1)Cl)CSc1ccccc1)ccc2
355	O=C1CCC(C(=O)N1)N1C(=O)c2c(C1=O)c(NCCCCCC(=O)N1CCN(CC1)CC[C@@H](Nc1ccc(cc1S(=O)(=O)C(F)(F)F)S(=O)(=O)NC(=O)c1ccc(cc1)N1CCN(CC1)CC1=C(CCC(C1)(C)C)c1ccc(cc1)Cl)CSc1ccccc1)ccc2
356	O=C1CCC(C(=O)N1)N1C(=O)c2c(C1=O)cccc2NCCCCCCC(=O)N1CCN(CC1)CC[C@@H](Nc1ccc(cc1S(=O)(=O)C(F)(F)F)S(=O)(=O)NC(=O)c1ccc(cc1)N1CCN(CC1)CC1=C(CCC(C1)(C)C)c1ccc(cc1)Cl)CSc1ccccc1
357	O=C1CCC(C(=O)N1)N1C(=O)c2c(C1=O)c(NCCCCCCCC(=O)N1CCN(CC1)CC[C@@H](Nc1ccc(cc1S(=O)(=O)C(F)(F)F)S(=O)(=O)NC(=O)c1ccc(cc1)N1CCN(CC1)CC1=C(CCC(C1)(C)C)c1ccc(cc1)Cl)CSc1ccccc1)ccc2
358	O=C1CCC(C(=O)N1)N1C(=O)c2c(C1=O)c(NCCCN1CCN(CC1)CC[C@@H](Nc1ccc(cc1S(=O)(=O)C(F)(F)F)S(=O)(=O)NC(=O)c1ccc(cc1)N1CCN(CC1)CC1=C(CCC(C1)(C)C)c1ccc(cc1)Cl)CSc1ccccc1)ccc2
359	O=C1CCC(C(=O)N1)N1C(=O)c2c(C1=O)c(NCCCCCN1CCN(CC1)CC[C@@H](Nc1ccc(cc1S(=O)(=O)C(F)(F)F)S(=O)(=O)NC(=O)c1ccc(cc1)N1CCN(CC1)CC1=C(CCC(C1)(C)C)c1ccc(cc1)Cl)CSc1ccccc1)ccc2
360	CCc1cc(ccc1NC(=O)[C@@H]1N[C@H]([C@]([C@H]1c1cccc(c1F)Cl)(C#N)c1ccc(cc1F)Cl)CC(C)(C)C)C(=O)NCCOCCOCCOCCNC(=O)C1N=C(c2ccc(cc2)Cl)c2c(-n3c1nnc3C)sc(c2C)C
361	O=C(COc1cccc2c1C(=O)N(C2=O)C1CCC(=O)NC1=O)NCCCC(=O)N1CCC(CC1)NC(=O)c1n[nH]cc1NC(=O)c1c(Cl)cccc1Cl
362	O=C(CCC(=O)N1CCC(CC1)NC(=O)c1n[nH]cc1NC(=O)c1c(Cl)cccc1Cl)NCCCOCCOCCOCCCNC(=O)COc1cccc2c1C(=O)N(C2=O)C1CCC(=O)NC1=O
363	O=C(COc1cccc2c1C(=O)N(C2=O)C1CCC(=O)NC1=O)NCCCCCC(=O)N1CCC(CC1)NC(=O)c1n[nH]cc1NC(=O)c1c(Cl)cccc1Cl
364	O=C(CCC(=O)N1CCC(CC1)NC(=O)c1n[nH]cc1NC(=O)c1c(Cl)cccc1Cl)NCCNc1cccc2c1C(=O)N(C2=O)C1CCC(=O)NC1=O
365	O=C(CCC(=O)N1CCC(CC1)NC(=O)c1n[nH]cc1NC(=O)c1c(Cl)cccc1Cl)NCCCCNc1cccc2c1C(=O)N(C2=O)C1CCC(=O)NC1=O
366	O=C(CCC(=O)N1CCC(CC1)NC(=O)c1n[nH]cc1NC(=O)c1c(Cl)cccc1Cl)NCCCCCCNc1cccc2c1C(=O)N(C2=O)C1CCC(=O)NC1=O
367	O=C(CCC(=O)N1CCC(CC1)NC(=O)c1n[nH]cc1NC(=O)c1c(Cl)cccc1Cl)NCCNC(=O)COc1cccc2c1C(=O)N(C2=O)C1CCC(=O)NC1=O
368	O=C(CCC(=O)N1CCC(CC1)NC(=O)c1n[nH]cc1NC(=O)c1c(Cl)cccc1Cl)NCCCCNC(=O)COc1cccc2c1C(=O)N(C2=O)C1CCC(=O)NC1=O
369	O=C(CCC(=O)N1CCC(CC1)NC(=O)c1n[nH]cc1NC(=O)c1c(Cl)cccc1Cl)NCCCCCCNC(=O)COc1cccc2c1C(=O)N(C2=O)C1CCC(=O)NC1=O
370	O=C(COc1cccc2c1C(=O)N(C2=O)C1CCC(=O)NC1=O)NCCOCCOCCN1CCC(CC1)NC(=O)c1n[nH]cc1NC(=O)c1c(Cl)cccc1Cl
371	CN(CC(=O)N1CCN(CC1)c1ccc(nc1)Nc1ncc2c(n1)n(C1CCCC1)c(=O)c(c2C)C(=O)C)CCNC(=O)COc1cccc2c1C(=O)N(C2=O)C1CCC(=O)NC1=O
372	O=C(COc1cccc2c1C(=O)N(C2=O)C1CCC(=O)NC1=O)NCCOCCOCCOCCNCC(=O)N1CCN(CC1)c1ccc(nc1)Nc1ncc2c(n1)n(C1CCCC1)c(=O)c(c2C)C(=O)C
373	O=C(COc1cccc2c1C(=O)N(C2=O)C1CCC(=O)NC1=O)NCCN1CCN(CC1)c1ccc(nc1)Nc1ncc2c(n1)n(C1CCCC1)c(=O)c(c2C)C(=O)C
374	O=C(COc1cccc2c1C(=O)N(C2=O)C1CCC(=O)NC1=O)NCCCCCCN1CCN(CC1)c1ccc(nc1)Nc1ncc2c(n1)n(C1CCCC1)c(=O)c(c2C)C(=O)C
375	O=C(COc1cccc2c1C(=O)N(C2=O)C1CCC(=O)NC1=O)NCCN1CCN(CC1)c1ccc(nc1)Nc1ncc(c(n1)c1cc(F)c2c(c1)n(C(C)C)c(n2)C)F
376	O[C@@H]1C[C@H](N(C1)C(=O)[C@H](C(C)(C)C)NC(=O)C1(F)CC1)C(=O)NCc1ccc(cc1OCCOc1ccc(cc1)CN1CCN(CC1)c1cc(nnc1N)c1ccccc1O)c1scnc1C
377	O[C@@H]1C[C@H](C(C1)C(=O)[C@H](C(C)(C)C)NC(=O)CCCOc1ccc(cc1)CCNC(=O)c1ccc(cc1)C(=O)c1c(sc2c1ccc(c2)O)c1ccc(cc1)O)C(=O)N[C@H](c1ccc(cc1)c1scnc1C)C
378	O[C@@H]1C[C@H](C(C1)C(=O)[C@H](C(C)(C)C)NC(=O)CCCCOc1ccc(cc1)CCNC(=O)c1ccc(cc1)C(=O)c1c(sc2c1ccc(c2)O)c1ccc(cc1)O)C(=O)N[C@H](c1ccc(cc1)c1scnc1C)C
379	O[C@@H]1C[C@H](C(C1)C(=O)[C@H](C(C)(C)C)NC(=O)CCCCCOc1ccc(cc1)CCNC(=O)c1ccc(cc1)C(=O)c1c(sc2c1ccc(c2)O)c1ccc(cc1)O)C(=O)N[C@H](c1ccc(cc1)c1scnc1C)C
380	N#Cc1ccc(cc1Cl)O[C@@H]1C(C)(C)[C@H](C1(C)C)CC(=O)c1ccc(cc1)C#CC1CCN(CC1)C1CN(C1)C(=O)C[C@@H](c1ccccc1)NC(=O)[C@@H]1C[C@H](CN1C(=O)[C@@H](c1onc(c1)C)C(C)C)O
381	N#Cc1ccc(cc1Cl)O[C@@H]1C(C)(C)[C@H](C1(C)C)CC(=O)c1ccc(cc1)C#CC1CCN(CC1)C(=O)C[C@@H](c1ccccc1)NC(=O)[C@@H]1C[C@H](CN1C(=O)[C@@H](c1onc(c1)C)C(C)C)O
382	N#Cc1ccc(cc1Cl)O[C@@H]1C(C)(C)[C@H](C1(C)C)CC(=O)c1ccc(cc1)N1CC(C1)C1CCN(CC1)C(=O)C[C@@H](c1ccccc1)NC(=O)[C@@H]1C[C@H](CN1C(=O)[C@@H](c1onc(c1)C)C(C)C)O
383	N#Cc1ccc(cc1Cl)O[C@@H]1C(C)(C)[C@H](C1(C)C)CC(=O)c1ccc(cc1)C1CN(C1)C1CCN(CC1)C(=O)C[C@@H](c1ccccc1)NC(=O)[C@@H]1C[C@H](CN1C(=O)[C@@H](c1onc(c1)C)C(C)C)O
384	N#Cc1ccc(cc1Cl)O[C@H]1C(C)(C)[C@@H](C1(C)S)CC(=O)c1ccc(cc1)C1CCN(CC1)C(=O)C[C@@H](c1ccccc1)NC(=O)[C@@H]1C[C@H](CN1C(=O)[C@@H](c1onc(c1)C)C(C)C)O
385	C#Cc1ccc(cc1)[C@H](CC(=O)N1CCC(CC1)N1CCC(CC1)C#Cc1ccc(cc1)C(=O)C[C@@H]1C(C)(C)[C@H](C1(C)C)Oc1ccc(c(c1)Cl)C#N)NC(=O)[C@@H]1C[C@H](CN1C(=O)[C@@H](c1onc(c1)C)C(C)C)O
386	N#Cc1ccc(cc1)[C@H](CC(=O)N1CCC(CC1)N1CCC(CC1)C#Cc1ccc(cc1)C(=O)C[C@@H]1C(C)(C)[C@H](C1(C)C)Oc1ccc(c(c1)Cl)C#N)NC(=O)[C@@H]1C[C@H](CN1C(=O)[C@@H](c1onc(c1)C)C(C)C)O
387	N#Cc1ccc(cc1Cl)O[C@@H]1C(C)(C)[C@H](C1(C)C)CC(=O)c1ccc(cc1)C#CC1CCN(CC1)C1CCN(CC1)C(=O)C[C@@H](c1ccc(cc1)Br)NC(=O)[C@@H]1C[C@H](CN1C(=O)[C@@H](c1onc(c1)C)C(C)C)O
388	N#Cc1ccc(cc1Cl)O[C@@H]1C(C)(C)[C@H](C1(C)C)CC(=O)c1ccc(cc1)C#CC1CCN(CC1)C1CCN(CC1)C(=O)C[C@@H](c1ccc(cc1)Cl)NC(=O)[C@@H]1C[C@H](CN1C(=O)[C@@H](c1onc(c1)C)C(C)C)O
389	N#Cc1ccc(cc1Cl)O[C@@H]1C(C)(C)[C@H](C1(C)C)CC(=O)c1ccc(cc1)C#CC1CCN(CC1)C1CCN(CC1)C(=O)C[C@@H](c1ccc(cc1)F)NC(=O)[C@@H]1C[C@H](CN1C(=O)[C@@H](c1onc(c1)C)C(C)C)O
390	CON[C@H](C(=O)N1C[C@@H](C[C@H]1C(=O)N[C@H](c1ccccc1)CC(=O)N1CCC(CC1)N1CCC(CC1)C#Cc1ccc(cc1)C(=O)C[C@@H]1C(C)(C)[C@H](C1(C)C)Oc1ccc(c(c1)Cl)C#N)O)C(C)C
391	N#Cc1ccc(cc1Cl)O[C@@H]1C(C)(C)[C@H](C1(C)C)CC(=O)c1ccc(cc1)C#CC1CN(C1)C1CCN(CC1)C(=O)C[C@@H](c1ccccc1)NC(=O)[C@@H]1C[C@H](CN1C(=O)[C@@H](c1onc(c1)C)C(C)C)O
392	N#Cc1ccc(cc1C(F)(F)F)NC(=O)C(CS(=O)(=O)c1ccc(cc1)C#CC1CCN(CC1)C1CCN(CC1)C(=O)C[C@@H](c1ccc(cc1)c1scnc1C)NC(=O)[C@@H]1C[C@H](CN1C(=O)[C@@H](c1onc(c1)C)C(C)C)O)(O)C
393	N#Cc1ccc(cc1Cl)O[C@@H]1C(C)(C)[C@H](C1(C)C)NC(=O)c1ccc(cc1)C#CC1CCN(CC1)C1CCN(CC1)C(=O)C[C@@H](c1ccc(cc1)c1scnc1C)NC(=O)[C@@H]1C[C@H](CN1C(=O)[C@@H](c1onc(c1)C)C(C)C)O
394	N#Cc1ccc(cc1Cl)O[C@@H]1C(C)(C)[C@H](C1(C)C)NC(=O)c1ccc(cc1)C#CC1CCN(CC1)C1CCN(CC1)C(=O)C[C@@H](c1ccc(cc1)c1scnc1C)NC(=O)[C@@H]1C[C@H](CN1C(=O)[C@H](C(C)(C)C)NC(=O)C1(F)CC1)O
395	N#Cc1ncc(cc1C(F)(F)F)N1C(=S)N(C2(C1=O)CCC2)c1ccc(cc1)C#CC1CCN(CC1)C1CCN(CC1)C(=O)C[C@@H](c1ccc(cc1)c1scnc1C)NC(=O)[C@@H]1C[C@H](CN1C(=O)[C@@H](c1onc(c1)C)C(C)C)O
396	N#Cc1ccc(cc1C(F)(F)F)N1C(=S)N(C(C1=O)(C)C)c1ccc(cc1)C#CC1CCN(CC1)C1CCN(CC1)C(=O)C[C@@H](c1ccc(cc1)c1scnc1C)NC(=O)[C@@H]1C[C@H](CN1C(=O)[C@@H](c1onc(c1)C)C(C)C)O
397	O=C1CCC(C(=O)N1)N1C(=O)c2c(C1=O)c(NCCOCCOCCOCCOc1ccc(cc1)NC(=O)C[C@H]1N=C(c3ccc(cc3)Cl)c3c(-n4c1nnc4C)sc(c3C)C)ccc2
398	O=C(N[C@@H]1CCN(C1)c1ncc(cc1c1ccn[nH]1)C(=O)Nc1ccc(cc1)OC(Cl)(F)F)CCCc1nnn(c1)CNc1cccc2c1C(=O)N(C2=O)C1CCC(=O)NC1=O
399	O=C(N[C@@H]1CCN(C1)c1ncc(cc1c1ccn[nH]1)C(=O)Nc1ccc(cc1)OC(Cl)(F)F)CCCc1nnn(c1)CCOCCNc1cccc2c1C(=O)N(C2=O)C1CCC(=O)NC1=O
400	O=C(N[C@@H]1CCN(C1)c1ncc(cc1c1ccn[nH]1)C(=O)Nc1ccc(cc1)OC(Cl)(F)F)CCCc1nnn(c1)CCOCCOCCOCCNc1cccc2c1C(=O)N(C2=O)C1CCC(=O)NC1=O
401	O=C(N[C@@H]1CCN(C1)c1ncc(cc1c1ccn[nH]1)C(=O)Nc1ccc(cc1)OC(Cl)(F)F)CCCc1nnn(c1)CCOCCOCCOCCOCCNc1cccc2c1C(=O)N(C2=O)C1CCC(=O)NC1=O
402	O=C(CCC(=O)N1CCN2C(C1)COCCOc1cc(Nc3nc2ncc3Cl)cc2c1N(C)C(=O)CC2)NCCCOCCOCCOc1cccc2c1C(=O)N(C2=O)C1CCC(=O)NC1=O
403	O=C(CCC(=O)N1CCN2C(C1)COCCOc1cc(Nc3nc2ncc3Cl)cc2c1N(C)C(=O)CC2)NCCCOCCOCCOCCOc1cccc2c1C(=O)N(C2=O)C1CCC(=O)NC1=O
404	O=C(CCC(=O)N1CCN2C(C1)COCCOc1cc(Nc3nc2ncc3Cl)cc2c1N(C)C(=O)CC2)NCCCOCCOCCOCCOCCOc1cccc2c1C(=O)N(C2=O)C1CCC(=O)NC1=O
405	O=C1CCC(C(=O)N1)N1Cc2c(C1=O)cccc2NC(=O)c1ccc(cc1)/N=N/c1ccc(cc1)OCCN1CCN(CC1)c1nc(C)nc(c1)Nc1ncc(s1)C(=O)Nc1c(C)cccc1Cl
406	O=C1CCC(C(=O)N1)N1Cc2c(C1=O)cccc2NC(=O)c1ccc(cc1)/N=N/c1ccc(cc1)OCCCN1CCN(CC1)c1nc(C)nc(c1)Nc1ncc(s1)C(=O)Nc1c(C)cccc1Cl
407	O=C1CCC(C(=O)N1)N1Cc2c(C1=O)cccc2NC(=O)c1ccc(cc1)/N=N/c1ccc(cc1)OCCCCN1CCN(CC1)c1nc(C)nc(c1)Nc1ncc(s1)C(=O)Nc1c(C)cccc1Cl
408	O=C1CCC(C(=O)N1)N1Cc2c(C1=O)cccc2NC(=O)c1ccc(cc1)/N=N/c1ccc(cc1)OCCCCCN1CCN(CC1)c1nc(C)nc(c1)Nc1ncc(s1)C(=O)Nc1c(C)cccc1Cl
409	O=C1CCC(C(=O)N1)N1Cc2c(C1=O)cccc2NC(=O)c1ccc(cc1)/N=N/c1ccc(cc1)OCCCCCCN1CCN(CC1)c1nc(C)nc(c1)Nc1ncc(s1)C(=O)Nc1c(C)cccc1Cl
410	CN[C@H](C(=O)NC1CCO[C@@H]2N(C1=O)[C@H](C(=O)NC1CCCc3c1ccc(c3)OCCCC(=O)N1CCN(CC1)CC[C@@H](Nc1ccc(cc1S(=O)(=O)C(F)(F)F)S(=O)(=O)NC(=O)c1ccc(cc1)N1CCN(CC1)CC1=C(CCC(C1)(C)C)c1ccc(cc1)Cl)CSc1ccccc1)C(C2)(C)C)C
411	O[C@@H]1C[C@H](N(C1)C(=O)[C@H](C(C)(C)C)NC(=O)CCOCc1nnn(c1)CCOCCNC(=O)C[C@@H]1N=C(c2ccc(cc2)Cl)c2c(-n3c1nnc3C)sc(c2C)C)C(=O)N[C@H](c1ccc(cc1)c1scnc1C)C
412	COc1cc2c(ccnc2cc1OCCCOCCOCCCOc1cc(ccc1CNC(=O)C1CC(CN1C(=O)C(N1Cc2c(C1=O)cccc2)C(C)C)O)c1scnc1C)Oc1ccc(cc1F)NC(=O)C1(CC1)C(=O)Nc1ccc(cc1)F
413	COc1cc(ccc1Nc1ncc(c(n1)Oc1cccc2c1C(=O)CC2)C(F)(F)F)C(=O)NCCOCCOCCOCC(=O)NC(C(C)(C)C)C(=O)N1CC(CC1C(=O)NCc1ccc(cc1)c1scnc1C)O
414	COc1cc(ccc1Nc1ncc(c(n1)Oc1cccc2c1C(=O)CC2)C(F)(F)F)C(=O)NCCOCCOCCOCCC(=O)Nc1cccc2c1C(=O)N(C2=O)C1CCC(=O)NC1=O
415	COc1cc(ccc1Nc1ncc(c(n1)Oc1cccc2c1C(=O)CC2)C(F)(F)F)C(=O)NCCOCCOCCOCC(=O)N[C@@H](C(C)(C)C)C(=O)N1C[C@@H](C[C@H]1C(=O)NCc1ccc(cc1)c1scnc1C)O
416	CC[C@@H](C(N(C(=O)[C@H](C(C)C)NC(=O)[C@@H](N(C(=O)CCCCCCCCCNc1cccc2c1C(=O)N(C2=O)C1CCC(=O)NC1=O)C)C(C)C)C)[C@@H](CC(=O)N1CCC[C@H]1[C@@H]([C@H](C(=O)N[C@@H]([C@H](c1ccccc1)O)C)C)OC)OC)C
417	CC[C@@H](C(N(C(=O)[C@H](C(C)C)NC(=O)[C@@H](N(CCOCCOCCOCCOCCNc1cccc2c1C(=O)N(C2=O)C1CCC(=O)NC1=O)C)C(C)C)C)[C@@H](CC(=O)N1CCC[C@H]1[C@@H]([C@H](C(=O)N[C@@H]([C@H](c1ccccc1)O)C)C)OC)OC)C
418	CC[C@@H](C(N(C(=O)[C@H](C(C)C)NC(=O)[C@@H](N(CCCCCCCCCCCCNc1cccc2c1C(=O)N(C2=O)C1CCC(=O)NC1=O)C)C(C)C)C)[C@@H](CC(=O)N1CCC[C@H]1[C@@H]([C@H](C(=O)N[C@@H]([C@H](c1ccccc1)O)C)C)OC)OC)C
419	COC1=CC=C(CC1OCCOCCOCCNc1cccc2c1C(=O)N(C2=O)C1CCC(=O)NC1=O)/C=C\C1CC(=C(C(=C1)OC)OC)OC
420	CC[C@@H](C(N(C(=O)[C@H](C(C)C)NC(=O)[C@@H](N(CCOCCOCCOCCNc1cccc2c1C(=O)N(C2=O)C1CCC(=O)NC1=O)C)C(C)C)C)[C@@H](CC(=O)N1CCC[C@H]1[C@@H]([C@H](C(=O)N[C@@H]([C@H](c1ccccc1)O)C)C)OC)OC)C
421	COC1=CC=C(CC1OCCOCCOCCOCCNc1cccc2c1C(=O)N(C2=O)C1CCC(=O)NC1=O)/C=C\C1CC(=C(C(=C1)OC)OC)OC
422	COC1=CC=C(CC1OCCOCCOCCOCCOCCOCCNc1cccc2c1C(=O)N(C2=O)C1CCC(=O)NC1=O)/C=C\C1CC(=C(C(=C1)OC)OC)OC
423	COC1=CC=C(CC1OCCOCCOCCOCCOCCNc1cccc2c1C(=O)N(C2=O)C1CCC(=O)NC1=O)/C=C\C1CC(=C(C(=C1)OC)OC)OC
424	COC1=CC=C(CC1NCCOCCOCCOCCOCCNc1cccc2c1C(=O)N(C2=O)C1CCC(=O)NC1=O)/C=C\C1CC(=C(C(=C1)OC)OC)OC
425	CCS(=O)(=O)Nc1ccc(c(c1)c1cn(C)c(=O)c2c1CC(N2)C(=O)NCc1nnn(c1)CCOCC(=O)Nc1cccc2c1CN(C2=O)C1CCC(=O)NC1=O)Oc1ccc(cc1F)F
426	CCS(=O)(=O)Nc1ccc(c(c1)c1cn(C)c(=O)c2c1CC(N2)C(=O)NCc1nnn(c1)CCOCCOCC(=O)Nc1cccc2c1CN(C2=O)C1CCC(=O)NC1=O)Oc1ccc(cc1F)F
427	CCS(=O)(=O)Nc1ccc(c(c1)c1cn(C)c(=O)c2c1CC(N2)C(=O)NCc1nnn(c1)CCOCCOCCOCC(=O)Nc1cccc2c1CN(C2=O)C1CCC(=O)NC1=O)Oc1ccc(cc1F)F
428	CCS(=O)(=O)Nc1ccc(c(c1)c1cn(C)c(=O)c2c1CC(N2)C(=O)NCc1nnn(c1)CCOCCOCCOCCOCC(=O)Nc1cccc2c1CN(C2=O)C1CCC(=O)NC1=O)Oc1ccc(cc1F)F
429	O=C1CCC(C(=O)N1)N1C(=O)c2c(C1=O)cccc2NCCOCCOCCOCCOCCOCCOCC(=O)N1CCC[C@H](C1)n1nc(c(c1N)C(=O)N)c1ccc(cc1)Oc1ccc(cc1F)F
430	O=C1CCC(C(=O)N1)N1C(=O)c2c(C1=O)c(NCCOCC(=O)N1CCC[C@H](C1)n1nc(c(c1N)C(=O)N)c1ccc(cc1)Oc1ccc(cc1F)F)ccc2
431	O=C1CCC(C(=O)N1)N1C(=O)c2c(C1=O)c(NCCOCCOC(=O)N1CCC[C@H](C1)n1nc(c(c1N)C(=O)N)c1ccc(cc1)Oc1ccc(cc1F)F)ccc2
432	O=C1CCC(C(=O)N1)N1C(=O)c2c(C1=O)c(NCCOCCOCC(=O)N1CCC[C@H](C1)n1nc(c(c1N)C(=O)N)c1ccc(cc1)Oc1ccc(cc1F)F)ccc2
433	O=C1CCC(C(=O)N1)N1C(=O)c2c(C1=O)c(NCCOCCOCCOC(=O)N1CCC[C@H](C1)n1nc(c(c1N)C(=O)N)c1ccc(cc1)Oc1ccc(cc1F)F)ccc2
434	O=C1CCC(C(=O)N1)N1C(=O)c2c(C1=O)c(NCCOCCOCCOCCOC(=O)N1CCC[C@H](C1)n1nc(c(c1N)C(=O)N)c1ccc(cc1)Oc1ccc(cc1F)F)ccc2
435	O=C1CCC(C(=O)N1)N1C(=O)c2c(C1=O)c(NCCOCCOCCOCCOCC(=O)N1CCC[C@H](C1)n1nc(c(c1N)C(=O)N)c1ccc(cc1)Oc1ccc(cc1F)F)ccc2
436	O=C1CCC(C(=O)N1)N1C(=O)c2c(C1=O)c(NCCOCCOCCOCCOCCOC(=O)N1CCC[C@H](C1)n1nc(c(c1N)C(=O)N)c1ccc(cc1)Oc1ccc(cc1F)F)ccc2
437	O=C1CCC(C(=O)N1)N1C(=O)c2c(C1=O)cccc2NCCOCCOCCOCCOCCOCC(=O)N1CCC[C@H](C1)n1nc(c(c1N)C(=O)N)c1ccc(cc1)Oc1ccc(cc1F)F
438	O=C(NCCCCNc1cccc2c1C(=O)N(C2=O)C1CCC(=O)NC1=O)CCCCC(=O)NCCN1C(=O)c2cccc3c2c(C1=O)ccc3Sc1ccc(cc1)Br
439	O=C(NCCCCCCNc1cccc2c1C(=O)N(C2=O)C1CCC(=O)NC1=O)CCCCC(=O)NCCN1C(=O)c2cccc3c2c(C1=O)ccc3Sc1ccc(cc1)Br
440	O=C(NCCCCCCCCNc1cccc2c1C(=O)N(C2=O)C1CCC(=O)NC1=O)CCCCC(=O)NCCN1C(=O)c2cccc3c2c(C1=O)ccc3Sc1ccc(cc1)Br
441	O=C(NCCCCCCC(=O)NCCCCCCCNc1cccc2c1C(=O)N(C2=O)C1CCC(=O)NC1=O)CCCCC(=O)NCCN1C(=O)c2cccc3c2c(C1=O)ccc3Sc1ccc(cc1)Br
442	O=C(NCCCOCCOCCCNc1cccc2c1C(=O)N(C2=O)C1CCC(=O)NC1=O)CCCCC(=O)NCCN1C(=O)c2cccc3c2c(C1=O)ccc3Sc1ccc(cc1)Br
443	O=C1CCC(C(=O)N1)N1C(=O)c2c(C1=O)c(OCCOCCOCCN1CCN(CC1)Cc1ccc3c(n1)ccc(c3)C(=O)Nc1cc(ccc1Cl)NC(=O)c1ccc3c(c1)OCCO3)ccc2
444	O=C1CCC(C(=O)N1)N1Cc2c(C1=O)cccc2NC(=O)COCCOCCOCCOCCOc1cc2nccc(c2cc1S(=O)(=O)C(C)(C)C)Nc1ccc2c(c1)ncs2
445	O[C@H]1C[C@H](N(C1)C(=O)[C@H](C(C)(C)C)NC(=O)C1(F)CC1)C(=O)NCc1ccc(cc1OCCOc1ccc(cc1)CN1CCN(CC1)c1cc(nnc1N)c1ccccc1O)c1scnc1C
446	O[C@H]1C[C@H](N(C1)C(=O)[C@H](C(C)(C)C)NC(=O)C1(F)CC1)C(=O)NCc1ccc(cc1OCCc1ccc(cc1)CN1CCN(CC1)c1cc(nnc1N)c1ccccc1O)c1scnc1C
447	O[C@@H]1C[C@H](N(C1)C(=O)[C@H](C(C)(C)C)NC(=O)COCCOCCOCCOCCOCC(=O)N[C@@H](C(C)(C)C)C(=O)N1C[C@@H](C[C@H]1C(=O)NCc1ccc(cc1)c1scnc1C)O)C(=O)NCc1ccc(cc1)c1scnc1C
448	O[C@@H]1C[C@H](N(C1)C(=O)[C@H](C(C)(C)C)NC(=O)C)C(=O)NCc1ccc(cc1OCCOCCOCCOCCOCCOc1cc(ccc1CNC(=O)[C@@H]1C[C@H](CN1C(=O)[C@H](C(C)(C)C)NC(=O)C)O)c1scnc1C)c1scnc1C
449	O[C@H]1CN([C@@H](C1)C(=O)NCc1ccc(cc1)c1scnc1C)C(=O)[C@H](C(C)(C)C)NC(=O)COCCOCCOCCOCCOCCOc1cc(ccc1CNC(=O)[C@@H]1C[C@H](CN1C(=O)[C@H](C(C)(C)C)NC(=O)C)O)c1scnc1C
450	COc1c(OCCCOCCCOCCC(=O)N[C@@H](C(C)(C)C)C(=O)N2C[C@@H](C[C@H]2C(=O)NCc2ccc(cc2)c2scnc2C)O)ccc2c1nccc2Oc1ccc(cc1F)NC(=O)C1(CC1)C(=O)Nc1ccc(cc1)F
451	COc1ccc(cc1NCC(=O)Nc1cccc2c1C(=O)N(C2=O)C1CCC(=O)NC1=O)CS(=O)(=O)/C=C/c1c(OC)cc(cc1OC)OC
452	O=C(COc1cccc2c1C(=O)N(C2=O)C1CCC(=O)NC1=O)NCCOCCC(=O)N1CCN(CC1)Cc1ccc2c(n1)ccc(c2)C(=O)Nc1cc(ccc1F)NC(=O)c1ccc2c(c1)OCCO2
453	COc1cc(ccc1Nc1ncc(c(n1)Nc1ccccc1P(=O)(C)C)Cl)N1CCN(CC1)C(=O)CCCCCCCCCCC(=O)N[C@@H](C(C)(C)C)C(=O)N1C[C@@H](C[C@H]1C(=O)NCc1ccc(cc1)c1scnc1C)O
454	O=C(CN1C(=O)N(C)c2c(C1c1ccccc1)cc(cc2)c1c(C)noc1C)NCCCCC(=O)Nc1cccc2c1CN(C2=O)C1CCC(=O)NC1=O
455	O[C@@H]1C[C@H](N(C1)C(=O)[C@H](C(C)(C)C)NC(=O)CCOCCOCCOCCOCCOCCC(=O)N1CCN(CC1)c1cc(NC2NC=C(S2)C(=O)Nc2c(C)cccc2Cl)nc(n1)C)C(=O)NCc1ccc(cc1)c1scnc1C
456	CNC(C(=O)N[C@H](C(=O)N1C[C@H](CC1C(=O)N[C@@H]1CCCc2c1cccc2)NC(=O)COCCOCCOCCOCCOc1cc(F)cc(c1F)CNc1nc(ncc1Cl)Nc1cnn(c1)C)C1CCCCC1)C
457	COc1cc(ccc1Nc1ncc(c(n1)Nc1ccccc1P(=O)(C)C)Cl)N1CCC(CC1)NC(=O)CCC(=O)N[C@@H](C(C)(C)C)C(=O)N1C[C@@H](C[C@H]1C(=O)NCc1ccc(cc1)c1scnc1C)O
458	C=CC(=O)N1CCN(CC1)c1nc(NCCCN(CCCNc2cccc3c2C(=O)N(C3=O)C2CCC(=O)NC2=O)C)nc2c1cc(Cl)c(c2F)c1cc(O)cc2c1CC=CC2
459	O=C(CN1C(=O)N(C)c2c(C1c1ccccc1)cc(cc2)c1c(C)noc1C)NCCCCCC(=O)Nc1cccc2c1CN(C2=O)C1CCC(=O)NC1=O
460	O=C1CCC(C(=O)N1)N1Cc2c(C1=O)cccc2NC(=O)CCCCCCNC(=O)CN1C(C2=CCCC=C2)c2cc(ccc2N(C1=O)C)c1c(C)onc1C
461	O[C@@H]1C[C@H](N(C1)C(=O)[C@H](C(C)(C)C)NC(=O)CCOCCOCCOCCC(=O)N1CCN(CC1)c1cc(NC2NC=C(S2)C(=O)Nc2c(C)cccc2Cl)nc(n1)C)C(=O)NCc1ccc(cc1)c1scnc1C
462	O=C1CCC(C(=O)N1)N1Cc2c(C1=O)cccc2NC(=O)CCCCCCCNC(=O)CN1C(C2=CCCC=C2)c2cc(ccc2N(C1=O)C)c1c(C)onc1C
463	COc1ccccc1S(=O)(=O)Nc1ccc2c3c1cc(CCC(=O)NCCNc1cccc4c1C(=O)N(C4=O)C1CCC(=O)NC1=O)cc3C(=O)N2C
464	CNC(C(=O)N[C@H](C(=O)N1C[C@H](CC1C(=O)N[C@@H]1CCCc2c1cccc2)NC(=O)CCCCCCCCCOc1cc(F)cc(c1F)CNc1nc(ncc1Cl)Nc1cnn(c1)C)C1CCCCC1)C
465	COc1ccccc1S(=O)(=O)Nc1ccc2c3c1cc(CCC(=O)NCCCNc1cccc4c1C(=O)N(C4=O)C1CCC(=O)NC1=O)cc3C(=O)N2C
466	O[C@@H]1C[C@H](N(C1)C(=O)[C@H](C(C)(C)C)NC(=O)COCCOCC(=O)N1CCN(CC1)c1cc(NC2NC=C(S2)C(=O)Nc2c(C)cccc2Cl)nc(n1)C)C(=O)NCc1ccc(cc1)c1scnc1C
467	CCOc1cc(ccc1C1=N[C@H]([C@H](N1C(=O)N1CCN(CC1)C(=O)CNC(=O)CCC#Cc1cccc2c1CN(C2=O)C1CCC(=O)NC1=O)c1ccc(cc1)Cl)c1ccc(cc1)Cl)C(C)(C)C
468	C=CC(=O)Nc1cccc(c1)n1c(=O)cc(c2c1nc(nc2)Nc1ccc(cc1OC)N1CCN(CC1)C(=O)CCCCCCCCCCC(=O)Nc1cccc2c1C(=O)N(C2=O)C1CCC(=O)NC1=O)C
469	C=CC(=O)Nc1cccc(c1)n1c(=O)cc(c2c1nc(nc2)Nc1ccc(cc1OC)N1CCN(CC1)C(=O)CCCCCCCCCCCN1CC(C)C[C@@H](C1=C)NC(=C)[C@H]([C@@H](Cc1ccccc1)N)O)C
470	C=CC(=O)Nc1cccc(c1)n1c(=O)cc(c2c1nc(nc2)Nc1ccc(cc1OC)N1CCN(CC1)C(=O)CCCCCCCCCCCNC(=O)c1ccc(c(c1)OC)NC(=O)C1N[C@H]([C@]([C@H]1c1cccc(c1F)Cl)(C#N)c1ccc(cc1F)Cl)CC(C)(C)C)C
471	C=CC(=O)Nc1cccc(c1)n1c(=O)cc(c2c1nc(nc2)Nc1ccc(cc1OC)N1CCN(CC1)CCCCCCCCCCCC(=O)N[C@H](C(C)(C)C)C(=O)N1C[C@H](C[C@H]1C(=O)NCc1ccc(cc1)c1scnc1C)O)C
472	C=CC(=O)Nc1cccc(c1)n1c(=O)cc(c2c1nc(nc2)Nc1ccc(cc1OC)N1CCN(CC1)C(=O)CCCCCCCCCNC(=O)c1ccc(c(c1)OC)NC(=O)C1N[C@H]([C@]([C@H]1c1cccc(c1F)Cl)(C#N)c1ccc(cc1F)Cl)CC(C)(C)C)C
473	C=CC(=O)Nc1cccc(c1)n1c(=O)cc(c2c1nc(nc2)Nc1ccc(cc1OC)N1CCN(CC1)C(=O)CCCCCCCNC(=O)c1ccc(c(c1)OC)NC(=O)C1N[C@H]([C@]([C@H]1c1cccc(c1F)Cl)(C#N)c1ccc(cc1F)Cl)CC(C)(C)C)C
474	C=CC(=O)Nc1cccc(c1)n1c(=O)cc(c2c1nc(nc2)Nc1ccc(cc1OC)N1CCN(CC1)C(=O)CCCCCNC(=O)c1ccc(c(c1)OC)NC(=O)C1N[C@H]([C@]([C@H]1c1cccc(c1F)Cl)(C#N)c1ccc(cc1F)Cl)CC(C)(C)C)C
475	C=CC(=O)Nc1cccc(c1)n1c(=O)cc(c2c1nc(nc2)Nc1ccc(cc1OC)N1CCN(CC1)C(=O)CCCCCCCCC(=O)N[C@H](C(C)(C)C)C(=O)N1C[C@H](C[C@H]1C(=O)NCc1ccc(cc1)c1scnc1C)O)C
476	C=CC(=O)Nc1cccc(c1)n1c(=O)cc(c2c1nc(nc2)Nc1ccc(cc1OC)N1CCN(CC1)C(=O)CCCCC(=O)N[C@H](C(C)(C)C)C(=O)N1C[C@H](C[C@H]1C(=O)NCc1ccc(cc1)c1scnc1C)O)C
477	C=CC(=O)Nc1cccc(c1)n1c(=O)cc(c2c1nc(nc2)Nc1ccc(cc1OC)N1CCN(CC1)CCCCCCCC(=O)N[C@H](C(C)(C)C)C(=O)N1C[C@H](C[C@H]1C(=O)NCc1ccc(cc1)c1scnc1C)O)C
478	C=CC(=O)Nc1cccc(c1)n1c(=O)cc(c2c1nc(nc2)Nc1ccc(cc1OC)N1CCN(CC1)CCCCCC(=O)N[C@H](C(C)(C)C)C(=O)N1C[C@H](C[C@H]1C(=O)NCc1ccc(cc1)c1scnc1C)O)C
479	C=CC(=O)Nc1cccc(c1)n1c(=O)cc(c2c1nc(nc2)Nc1ccc(cc1OC)N1CCN(CC1)CCCC(=O)N[C@H](C(C)(C)C)C(=O)N1C[C@H](C[C@H]1C(=O)NCc1ccc(cc1)c1scnc1C)O)C
480	COc1cc(ccc1Nc1ncc(c(n1)Nc1ccccc1P(=O)(C)C)Cl)N1CCC(CC1)NC(=O)CCCCCCC(=O)N[C@@H](C(C)(C)C)C(=O)N1C[C@@H](C[C@H]1C(=O)NCc1ccc(cc1)c1scnc1C)O
481	O=C1CCC(C(=O)N1)N1Cc2c(C1=O)cccc2NC(=O)CCCCCN1C(=O)N(C)c2c(C1C1=CCCC=C1)cc(cc2)c1c(C)noc1C
482	COc1ccccc1S(=O)(=O)Nc1ccc2c3c1cc(CCC(=O)NCCCCNc1cccc4c1C(=O)N(C4=O)C1CCC(=O)NC1=O)cc3C(=O)N2C
483	CN[C@H](C(=O)N[C@H](C(=O)N1C[C@H](C[C@H]1C(=O)N[C@@H]1CCCc2c1cccc2)NC(=O)COCCOCCOCCOCCN1CCN(CC1)CCCOc1ccc(cc1OC)C1=CCC2C(=N1)C(=CC=C2)c1cc(F)c(c(c1)F)CN1CCS(=O)(=O)CC1)C1CCCCC1)C
484	COc1cc(ccc1Nc1ncc(c(n1)Nc1ccccc1P(=O)(C)C)Cl)N1CCC(CC1)NC(=O)CCCCCCCC(=O)N[C@@H](C(C)(C)C)C(=O)N1C[C@@H](C[C@H]1C(=O)NCc1ccc(cc1)c1scnc1C)O
485	C=CC(=O)N1CCN(CC1)c1nc(NCCOCCOCCNc2ccc3c(c2)C(=O)N(C3=O)C2CCC(=O)NC2=O)nc2c1cc(Cl)c(c2F)c1cc(O)cc2c1CC=CC2
486	O=C1CCC(C(=O)N1)N1Cc2c(C1=O)cccc2NC(=O)CCCCCCN1C(=O)N(C)c2c(C1C1=CCCC=C1)cc(cc2)c1c(C)noc1C
487	COc1ccccc1S(=O)(=O)Nc1ccc2c3c1cc(CCC(=O)NCCCCCNc1cccc4c1C(=O)N(C4=O)C1CCC(=O)NC1=O)cc3C(=O)N2C
488	Cc1nc(NC2NC=C(S2)C(=O)Nc2c(C)cccc2Cl)cc(n1)N1CCN(CC1)C(=O)CCCCCCCCCCCCC(=O)N[C@@H](C(C)(C)C)C(=O)N1C[C@@H](C[C@H]1C(=O)NCc1ccc(cc1)c1scnc1C)O
489	CCOc1cc(ccc1C1=N[C@H]([C@H](N1C(=O)N1CCN(CC1)C(=O)CNC(=O)CCCCC#Cc1cccc2c1CN(C2=O)C1CCC(=O)NC1=O)c1ccc(cc1)Cl)c1ccc(cc1)Cl)C(C)(C)C
490	COc1cc(ccc1Nc1ncc(c(n1)Nc1ccccc1P(=O)(C)C)Cl)N1CCC(CC1)NC(=O)CCCCCCCCC(=O)N[C@@H](C(C)(C)C)C(=O)N1C[C@@H](C[C@H]1C(=O)NCc1ccc(cc1)c1scnc1C)O
491	C=CC(=O)N1CCN(CC1)c1nc(NCCCN2CCN(CC2)CCCNc2ccc3c(c2)C(=O)N(C3=O)C2CCC(=O)NC2=O)nc2c1cc(Cl)c(c2F)c1cc(O)cc2c1CC=CC2
492	COc1ccccc1S(=O)(=O)Nc1ccc2c3c1cc(CCC(=O)NCCCCCCNc1cccc4c1C(=O)N(C4=O)C1CCC(=O)NC1=O)cc3C(=O)N2C
493	CN[C@H](C(=O)N[C@H](C(=O)N1C[C@H](C[C@H]1C(=O)N[C@@H]1CCCc2c1cccc2)NC(=O)CCCCCCCCCN1CCN(CC1)CCCOc1ccc(cc1OC)C1=CCC2C(=N1)C(=CC=C2)c1cc(F)c(c(c1)F)CN1CCS(=O)(=O)CC1)C1CCCCC1)C
494	COc1cc(ccc1Nc1ncc(c(n1)Nc1ccccc1P(=O)(C)C)Cl)N1CCC(CC1)NC(=O)CCCCCCCCCC(=O)N[C@@H](C(C)(C)C)C(=O)N1C[C@@H](C[C@H]1C(=O)NCc1ccc(cc1)c1scnc1C)O
495	O[C@@H]1C[C@H](N(C1)C(=O)[C@H](C(C)(C)C)NC(=O)CCCCCCCC(=O)N1CCN(CC1)c1cc(NC2NC=C(S2)C(=O)Nc2c(C)cccc2Cl)nc(n1)C)C(=O)NCc1ccc(cc1)c1scnc1C
496	COc1cc(ccc1Nc1ncc(c(n1)Nc1ccccc1P(=O)(C)C)Cl)N1CCC(CC1)N1CCC(CC1)C(=O)CCC(=O)N[C@@H](C(C)(C)C)C(=O)N1C[C@@H](C[C@H]1C(=O)NCc1ccc(cc1)c1scnc1C)O
497	O[C@@H]1C[C@H](N(C1)C(=O)[C@H](C(C)(C)C)NC(=O)CCCCCCC(=O)N1CCN(CC1)c1cc(NC2NC=C(S2)C(=O)Nc2c(C)cccc2Cl)nc(n1)C)C(=O)NCc1ccc(cc1)c1scnc1C
498	COc1cc2c(ccnc2cc1OCCCOCCCOCCC(=O)NCCOc1cccc2c1C(=O)N(C2=O)C1CCC(=O)NC1=O)Oc1ccc(cc1F)NC(=O)C1(CC1)C(=O)Nc1ccc(cc1)F
499	C=CC(=O)N1CCN(CC1)c1nc(NCCC(=O)NCCOCCOCCNc2cccc3c2C(=O)N(C3=O)C2CCC(=O)NC2=O)nc2c1cc(Cl)c(c2F)c1cc(O)cc2c1CC=CC2
500	COc1ccc(cc1NCC(=O)NCC(=O)Nc1cccc2c1C(=O)N(C2=O)C1CCC(=O)NC1=O)CS(=O)(=O)/C=C/c1c(OC)cc(cc1OC)OC
501	COc1cc(ccc1Nc1ncc(c(n1)Nc1ccccc1P(=O)(C)C)Cl)N1CCC(CC1)N1CCC(CC1)C(=O)CCCC(=O)N[C@@H](C(C)(C)C)C(=O)N1C[C@@H](C[C@H]1C(=O)NCc1ccc(cc1)c1scnc1C)O
502	O[C@@H]1C[C@H](N(C1)C(=O)[C@H](C(C)(C)C)NC(=O)CCCCCC(=O)N1CCN(CC1)c1cc(NC2NC=C(S2)C(=O)Nc2c(C)cccc2Cl)nc(n1)C)C(=O)NCc1ccc(cc1)c1scnc1C
503	CCOc1cc(ccc1C1=N[C@H]([C@H](N1C(=O)N1CCN(CC1)CC#Cc1cccc2c1CN(C2=O)C1CCC(=O)NC1=O)c1ccc(cc1)Cl)c1ccc(cc1)Cl)C(C)(C)C
504	CCn1nc(cc1Nc1nc(nc2c1c1cc(OC)c(cc1[nH]2)c1c(C)noc1C)C(=O)NCCCCCCc1cccc2c1CN(C2=O)C1CCC(=O)NC1=O)C1CC1
505	COc1cc(ccc1Nc1ncc(c(n1)Nc1ccccc1P(=O)(C)C)Cl)N1CCC(CC1)N1CCC(CC1)C(=O)CCCCC(=O)N[C@@H](C(C)(C)C)C(=O)N1C[C@@H](C[C@H]1C(=O)NCc1ccc(cc1)c1scnc1C)O
506	O[C@@H]1C[C@H](N(C1)C(=O)[C@H](C(C)(C)C)NC(=O)CCCCC(=O)N1CCN(CC1)c1cc(NC2NC=C(S2)C(=O)Nc2c(C)cccc2Cl)nc(n1)C)C(=O)NCc1ccc(cc1)c1scnc1C
507	CCOc1cc(ccc1C1=N[C@H]([C@H](N1C(=O)N1CCN(CC1)CCC#Cc1cccc2c1CN(C2=O)C1CCC(=O)NC1=O)c1ccc(cc1)Cl)c1ccc(cc1)Cl)C(C)(C)C
508	COc1cc(ccc1Nc1ncc(c(n1)Nc1ccccc1P(=O)(C)C)Cl)N1CCC(CC1)N1CCC(CC1)C(=O)CCCCCC(=O)N[C@@H](C(C)(C)C)C(=O)N1C[C@@H](C[C@H]1C(=O)NCc1ccc(cc1)c1scnc1C)O
509	CCOc1cc(ccc1C1=N[C@H]([C@H](N1C(=O)N1CCN(CC1)CCCC#Cc1cccc2c1CN(C2=O)C1CCC(=O)NC1=O)c1ccc(cc1)Cl)c1ccc(cc1)Cl)C(C)(C)C
510	CCn1nc(cc1Nc1nc(nc2c1c1cc(OC)c(cc1[nH]2)c1c(C)noc1C)C(=O)NCCCCCc1cccc2c1CN(C2=O)C1CCC(=O)NC1=O)C1CC1
511	COc1cc(ccc1Nc1ncc(c(n1)Nc1ccccc1P(=O)(C)C)Cl)N1CCC(CC1)N1CCC(CC1)C(=O)CCCCCCC(=O)N[C@@H](C(C)(C)C)C(=O)N1C[C@@H](C[C@H]1C(=O)NCc1ccc(cc1)c1scnc1C)O
512	O[C@@H]1C[C@H](N(C1)C(=O)[C@H](C(C)(C)C)NC(=O)CCC(=O)N1CCN(CC1)c1cc(NC2NC=C(S2)C(=O)Nc2c(C)cccc2Cl)nc(n1)C)C(=O)NCc1ccc(cc1)c1scnc1C
513	CCn1nc(cc1Nc1nc(nc2c1c1cc(OC)c(cc1[nH]2)c1c(C)noc1C)C(=O)NCCCCc1cccc2c1CN(C2=O)C1CCC(=O)NC1=O)C1CC1
514	COc1cc(ccc1Nc1ncc(c(n1)Nc1ccccc1P(=O)(C)C)Cl)N1CCC(CC1)N1CCC(CC1)C(=O)CCCCCCCC(=O)N[C@@H](C(C)(C)C)C(=O)N1C[C@@H](C[C@H]1C(=O)NCc1ccc(cc1)c1scnc1C)O
515	CCn1nc(cc1Nc1nc(nc2c1c1cc(OC)c(cc1[nH]2)c1c(C)noc1C)C(=O)NCCCc1cccc2c1CN(C2=O)C1CCC(=O)NC1=O)C1CC1
516	COc1cc(ccc1Nc1ncc(c(n1)Nc1ccccc1P(=O)(C)C)Cl)N1CCC(CC1)N1CCC(CC1)C(=O)CCCCCCCCC(=O)N[C@@H](C(C)(C)C)C(=O)N1C[C@@H](C[C@H]1C(=O)NCc1ccc(cc1)c1scnc1C)O
517	O=C1CCC(C(=O)N1)N1Cc2c(C1=O)cccc2NC(=O)CCCCCCCCCn1ncc(c1)Nc1ncc(c(n1)NCc1cc(F)ccc1F)Cl
518	CCOc1cc(ccc1C1=N[C@H]([C@H](N1C(=O)N1CCN(CC1)c1cccc2c1C(=O)N(C2=O)C1CCC(=O)NC1=O)c1ccc(cc1)Cl)c1ccc(cc1)Cl)C(C)(C)C
519	COc1cc(ccc1Nc1ncc(c(n1)Nc1ccccc1P(=O)(C)C)Cl)N1CCN(CC1)C(=O)CCOCCOCCC(=O)N[C@@H](C(C)(C)C)C(=O)N1C[C@@H](C[C@H]1C(=O)NCc1ccc(cc1)c1scnc1C)O
520	O[C@H]1CN([C@@H](C1)C(=O)NCc1ccc(cc1)c1scnc1C)C(=O)[C@H](C(C)(C)C)NC(=O)COCCOCCOCCOCCn1ncc(c1)Nc1ncc(c(n1)NCc1cc(F)ccc1F)Cl
521	O[C@@H]1C[C@H](N(C1)C(=O)[C@H](C(C)(C)C)NC(=O)CCCCCCCCC(=O)NCCCCC(=O)N1CCN(CC1)c1cc(NC2NC=C(S2)C(=O)Nc2c(C)cccc2Cl)nc(n1)C)C(=O)NCc1ccc(cc1)c1scnc1C
522	CCOc1cc(ccc1C1=N[C@H]([C@H](N1C(=O)N1CCN(CC1)C(=O)CNC1C=CC=C2C1C(=O)N(C2=O)C1CCC(=O)NC1=O)c1ccc(cc1)Cl)c1ccc(cc1)Cl)C(C)(C)C
523	O=C(NCCCCCN1CCN(CC1)c1cc(nc(n1)C)NC1NC=C(S1)C(=O)Nc1c(C)cccc1Cl)CCCCCCCCC(=O)N[C@@H](C(C)(C)C)C(=O)N1C[C@@H](C[C@H]1C(=O)NCc1ccc(cc1)c1scnc1C)O
524	COc1cc(ccc1Nc1ncc(c(n1)Nc1ccccc1P(=O)(C)C)Cl)N1CCN(CC1)C(=O)CCOCCOCCOCCOCCOCCC(=O)N[C@@H](C(C)(C)C)C(=O)N1C[C@@H](C[C@H]1C(=O)NCc1ccc(cc1)c1scnc1C)O
525	O=C(NCCOCCNC(=O)COc1cccc2c1C(=O)N(C2=O)C1CCC(=O)NC1=O)CCCOc1ccc2c(n1)ccc(c2)C(=O)Nc1cc(ccc1C)NC(=O)c1ccc2c(c1)OCCO2
526	C=CC(=O)N1CCN(CC1)c1nc(NCCC(=O)NCCOCCOCCOCCOCCNc2cccc3c2C(=O)N(C3=O)C2CCC(=O)NC2=O)nc2c1cc(Cl)c(c2F)c1cc(O)cc2c1CC=CC2
527	O=C(CCc1ccc(cc1)S(=O)(=O)Nc1cc(C)c(=O)n(c1Nc1ccc(cc1F)I)C)NCCOCCOCCOCC(=O)N[C@@H](C(C)(C)C)C(=O)N1C[C@@H](C[C@H]1C(=O)N[C@H](c1ccc(cc1)c1scnc1C)C)O
528	COc1ccc(cc1NC(=O)CCC(=O)NCC(=O)Nc1cccc2c1C(=O)N(C2=O)C1CCC(=O)NC1=O)CS(=O)(=O)/C=C/c1c(OC)cc(cc1OC)OC
529	COc1cc(ccc1Nc1ncc(c(n1)Nc1ccccc1P(=O)(C)C)Cl)N1CCC(CC1)NC(=O)CCOCCOCCC(=O)N[C@@H](C(C)(C)C)C(=O)N1C[C@@H](C[C@H]1C(=O)NCc1ccc(cc1)c1scnc1C)O
530	O[C@H]1CN([C@@H](C1)C(=O)NCc1ccc(cc1)c1scnc1C)C(=O)[C@H](C(C)(C)C)NC(=O)COCCOCCOCCOCCOc1cc(F)cc(c1F)CNc1nc(ncc1Cl)Nc1cnn(c1)C
531	O=C(N([C@H]1CC[C@]2(C(C1)CC[C@@H]1C2CC[C@H]2[C@H]1CC[C@@H]2c1ccc2c(c1)cncc2)C)C)CCOCCOCCOCCOCCNc1cccc2c1C(=O)N(C2=O)C1CCC(=O)N(C1=O)C
532	COc1cc(ccc1Nc1ncc(c(n1)Nc1ccccc1P(=O)(C)C)Cl)N1CCC(CC1)NC(=O)CCOCCOCCOCCC(=O)N[C@@H](C(C)(C)C)C(=O)N1C[C@@H](C[C@H]1C(=O)NCc1ccc(cc1)c1scnc1C)O
533	COc1cc(ccc1Nc1ncc(c(n1)Nc1ccccc1P(=O)(C)C)Cl)N1CCC(CC1)NC(=O)CCOCCOCCOCCOCCC(=O)N[C@@H](C(C)(C)C)C(=O)N1C[C@@H](C[C@H]1C(=O)NCc1ccc(cc1)c1scnc1C)O
534	COc1cc(ccc1Nc1ncc(c(n1)Nc1ccccc1P(=O)(C)C)Cl)N1CCC(CC1)NC(=O)CCOCCOCCOCCOCCOCCC(=O)N[C@@H](C(C)(C)C)C(=O)N1C[C@@H](C[C@H]1C(=O)NCc1ccc(cc1)c1scnc1C)O
535	COc1cc(ccc1Nc1ncc(c(n1)Nc1ccccc1P(=O)(C)C)Cl)N1CCC(CC1)N1CCC(CC1)C(=O)COCCOCCC(=O)N[C@@H](C(C)(C)C)C(=O)N1C[C@@H](C[C@H]1C(=O)NCc1ccc(cc1)C1=C(C)NCS1)O
536	COc1cc(ccc1Nc1ncc(c(n1)Nc1ccccc1P(=O)(C)C)Cl)N1CCC(CC1)N1CCC(CC1)C(=O)COCCOCCOCCC(=O)N[C@@H](C(C)(C)C)C(=O)N1C[C@@H](C[C@H]1C(=O)NCc1ccc(cc1)c1scnc1C)O
537	COc1cc(ccc1Nc1ncc(c(n1)Nc1ccccc1P(=O)(C)C)Cl)N1CCC(CC1)N1CCC(CC1)C(=O)COCCOCCOCCOCCC(=O)N[C@@H](C(C)(C)C)C(=O)N1C[C@@H](C[C@H]1C(=O)NCc1ccc(cc1)c1scnc1C)O
538	COc1cc(ccc1OCCCN1CCN(CC1)CCCCCCCCCC(=O)Nc1cccc2c1C(=O)N(C2)C1CCC(=O)NC1=O)C1=CCC2C(=N1)C(=CC=C2)c1cc(F)c(c(c1)F)CN1CCS(=O)(=O)CC1
539	COc1cc(ccc1OCCCN1CCN(CC1)CCOCCOCCOCCOCC(=O)Nc1cccc2c1C(=O)N(C2)C1CCC(=O)NC1=O)C1=CCC2C(=N1)C(=CC=C2)c1cc(F)c(c(c1)F)CN1CCS(=O)(=O)CC1
540	COc1cc(ccc1Nc1ncc(c(n1)Nc1ccccc1P(=O)(C)C)Cl)N1CCN(CC1)C(=O)CCC(=O)N[C@@H](C(C)(C)C)C(=O)N1C[C@@H](C[C@H]1C(=O)NCc1ccc(cc1)c1scnc1C)O
541	C=CC(=O)N1CCN(CC1)c1nc(NCCCc2nnn(c2)CCOCCOCCOCCC(=O)Nc2cccc3c2C(=O)N(C3=O)C2CCC(=O)NC2=O)nc2c1cc(Cl)c(c2F)c1cc(O)cc2c1CC=CC2
542	COc1ccc(cc1NC(=O)CCCC(=O)NCC(=O)Nc1cccc2c1C(=O)N(C2=O)C1CCC(=O)NC1=O)CS(=O)(=O)/C=C/c1c(OC)cc(cc1OC)OC
543	COc1cc(ccc1Nc1ncc(c(n1)Nc1ccccc1P(=O)(C)C)Cl)N1CCN(CC1)C(=O)CCCC(=O)N[C@@H](C(C)(C)C)C(=O)N1C[C@@H](C[C@H]1C(=O)NCc1ccc(cc1)C1=C(C)NCS1)O
544	C=CC(=O)N1CCN(CC1)c1nc(NCCOCCOCCOCCc2nnn(c2)CCOCCOCCOCCC(=O)Nc2cccc3c2C(=O)N(C3=O)C2CCC(=O)NC2=O)nc2c1cc(Cl)c(c2F)c1cc(O)cc2c1CC=CC2
545	O=C(COc1ccc(cc1)S(=O)(=O)Nc1cc(C)c(=O)n(c1Nc1ccc(cc1F)I)C)NCCOCCOCCOCC(=O)N[C@@H](C(C)(C)C)C(=O)N1C[C@@H](C[C@H]1C(=O)N[C@H](c1ccc(cc1)c1scnc1C)C)O
546	C=CC(=O)N1CCN(CC1)c1nc(NCCOCCOCCOCCOc2cccc3c2C(=O)N(C3=O)C2CCC(=O)NC2=O)nc2c1cc(Cl)c(c2F)c1cc(O)cc2c1CC=CC2
547	CNC[C@H](C(=O)N[C@H](C(=O)N1C[C@H](C[C@H]1C(=O)NC1CCCc2c1cccc2)NC(=O)COCCOCCOCCOCCn1ncc(c1)Nc1ncc(c(n1)NCc1cc(F)ccc1F)Cl)C1CCCCC1)C
548	CN[C@H](C(=O)N[C@H](C(=O)N1CCC[C@H]1C(=O)N[C@@H](C(c1ccccc1)c1ccccc1)C(=O)NCCOCCOCCOc1ccc2c(c1)sc(n2)/N=N\c1ccc(cc1)N(C)C)C1CCCCC1)C
549	COc1cc(ccc1Nc1ncc(c(n1)Nc1ccccc1P(=O)(C)C)Cl)N1CCN(CC1)C(=O)CCCCCC(=O)N[C@@H](C(C)(C)C)C(=O)N1C[C@@H](C[C@H]1C(=O)NCc1ccc(cc1)c1scnc1C)O
550	C=CC(=O)N1CCN(CC1)c1nc(NCCOCCOCCOCCOCCOc2cccc3c2C(=O)N(C3=O)C2CCC(=O)NC2=O)nc2c1cc(Cl)c(c2F)c1cc(O)cc2c1CC=CC2
551	CN[C@H](C(=O)N[C@H](C(=O)N1C[C@H](C[C@H]1C(=O)N[C@@H]1CCCc2c1cccc2)NC(=O)CCCCCCCCCCC#Cc1cnc(c2c1cc(C(=O)N)c(c2)OC)OC[C@@H]1CCC(=O)N1)C1CCCCC1)C
552	CNC[C@H](C(=O)N[C@H](C(=O)N1C[C@H](C[C@H]1C(=O)NC1CCCc2c1cccc2)NC(=O)CCCCCCCCCn1ncc(c1)Nc1ncc(c(n1)NCc1cc(F)ccc1F)Cl)C1CCCCC1)C
553	COc1cc(ccc1Nc1ncc(c(n1)Nc1ccccc1P(=O)(C)C)Cl)N1CCN(CC1)C(=O)CCCCCCC(=O)N[C@@H](C(C)(C)C)C(=O)N1C[C@@H](C[C@H]1C(=O)NCc1ccc(cc1)c1scnc1C)O
554	C=CC(=O)N1CCN(CC1)c1nc(NCCOCCOCCOCCOCCOCCOc2cccc3c2C(=O)N(C3=O)C2CCC(=O)NC2=O)nc2c1cc(Cl)c(c2F)c1cc(O)cc2c1CC=CC2
555	O=C(CN1C(=O)N(C)c2c(C1c1ccccc1)cc(cc2)c1c(C)noc1C)NCCC(=O)Nc1cccc2c1CN(C2=O)C1CCC(=O)NC1=O
556	CC[C@H]1[C@@H](COc2ncc(c3c2cc(OC)c(c3)C(=O)N)C#CCCCCCCCCCCC(=O)NC(C(C)(C)C)C(=O)C2C[C@H](C[C@@H]2C(=O)NCc2ccc(cc2)c2scnc2C)O)NC(=O)[C@H]1F
557	CCOc1cc(ccc1C1=N[C@H]([C@H](N1C(=O)N1CCN(CC1)C(=O)CCCC#Cc1cccc2c1CN(C2=O)C1CCC(=O)NC1=O)c1ccc(cc1)Cl)c1ccc(cc1)Cl)C(C)(C)C
558	CCn1nc(cc1Nc1nc(nc2c1c1cc(OC)c(cc1[nH]2)c1c(C)noc1C)C(=O)NCCCCNC(=O)COc1cccc2c1C(=O)N(C2=O)C1CCC(=O)NC1=O)C1CC1
559	O=C(CN1C(=O)N(C)c2c(C1c1ccccc1)cc(cc2)c1c(C)noc1C)NCCCC(=O)Nc1cccc2c1CN(C2=O)C1CCC(=O)NC1=O
560	O[C@@H]1C[C@H](N(C1)C(=O)[C@H](C(C)(C)C)NC(=O)CCCCCOCCOCCOCCCCCC(=O)N1CCN(CC1)c1cc(NC2NC=C(S2)C(=O)Nc2c(C)cccc2Cl)nc(n1)C)C(=O)NCc1ccc(cc1)c1scnc1C
561	CC[C@H]1[C@@H](COc2ncc(c3c2cc(OC)c(c3)C(=O)N)C#CCN2CCC3(CC2)CCN(CC3)c2ncc(cn2)C(=O)N[C@@H](C(C)(C)C)C(=O)N2C[C@@H](C[C@H]2C(=O)NCc2ccccc2)O)NC(=O)[C@H]1F
562	O=C(CCc1ccc(cc1)S(=O)(=O)Nc1cc(C)c(=O)n(c1Nc1ccc(cc1F)I)C)NCCOCCOCCOCCOCC(=O)N[C@@H](C(C)(C)C)C(=O)N1C[C@@H](C[C@H]1C(=O)N[C@H](c1ccc(cc1)c1scnc1C)C)O
563	CN[C@H](C(=O)N[C@H](C(=O)N1C[C@H](C[C@H]1C(=O)N[C@@H]1CCCc2c1cccc2)NC(=O)CCOCCOCCOCC#Cc1cnc(c2c1cc(C(=O)N)c(c2)OC)OC[C@@H]1CCC(=O)N1)C1CCCCC1)C
564	O=C1CCC(C(=O)N1)N1C(=O)c2c(C1=O)c(NCCOCCn1ncc(c1)CN1CCN(CC1)c1ccc(nc1)Nc1ncc3c(n1)n(C1CCCC1)c(=O)c(c3C)C(=O)C)ccc2
565	O=C1CCC(C(=O)N1)N1C(=O)c2c(C1=O)c(NCCCCCn1nnc(c1)CN1CCN(CC1)c1ccc(nc1)Nc1ncc3c(n1)n(C1CCCC1)c(=O)c(c3C)C(=O)C)ccc2
566	O=C1CCC(C(=O)N1)N1C(=O)c2c(C1=O)c(NCCCCCCn1nnc(c1)CN1CCN(CC1)c1ccc(nc1)Nc1ncc3c(n1)n(C1CCCC1)c(=O)c(c3C)C(=O)C)ccc2
567	O=C1CCC(C(=O)N1)N1C(=O)c2c(C1=O)c(CCCCCCn1nnc(c1)CN1CCN(CC1)c1ccc(nc1)Nc1ncc3c(n1)n(C1CCCC1)c(=O)c(c3C)C(=O)C)ccc2
568	O=C1CCC(C(=O)N1)N1C(=O)c2c(C1=O)c(ccc2)C#CCCCCn1nnc(c1)CN1CCN(CC1)c1ccc(nc1)Nc1ncc2c(n1)n(C1CCCC1)c(=O)c(c2C)C(=O)C
569	O=C1CCC(C(=O)N1)N1C(=O)c2c(C1=O)c(ccc2)C#CCCCCCn1nnc(c1)CN1CCN(CC1)c1ccc(nc1)Nc1ncc2c(n1)n(C1CCCC1)c(=O)c(c2C)C(=O)C
570	O=C(CN1CCN(CC1)c1ccc(nc1)Nc1ncc2c(n1)n(C1CCCC1)c(=O)c(c2C)C(=O)C)NCCOCCNc1cccc2c1C(=O)N(C2=O)C1CCC(=O)NC1=O
571	O=C(CN1CCN(CC1)c1ccc(nc1)Nc1ncc2c(n1)n(C1CCCC1)c(=O)c(c2C)C(=O)C)NCCOCCOCCNc1cccc2c1C(=O)N(C2=O)C1CCC(=O)NC1=O
572	O=C(CN1CCN(CC1)c1ccc(nc1)Nc1ncc2c(n1)n(C1CCCC1)c(=O)c(c2C)C(=O)C)NCCOCCOCCOCCNc1cccc2c1C(=O)N(C2=O)C1CCC(=O)NC1=O
573	O=C(CN1CCN(CC1)c1ccc(nc1)Nc1ncc2c(n1)n(C1CCCC1)c(=O)c(c2C)C(=O)C)NCCOCCOCCOCCOCCNc1cccc2c1C(=O)N(C2=O)C1CCC(=O)NC1=O
574	O=C1CCC(C(=O)N1)N1C(=O)c2c(C1=O)c(NCCOCCn1nnc(c1)CN1CCN(CC1)Cc1ccc(nc1)Nc1ncc(c(n1)c1cc(F)c3c(c1)n(C(C)C)c(n3)C)F)ccc2
575	O=C1CCC(C(=O)N1)N1C(=O)c2c(C1=O)c(NCCOCCOCCn1nnc(c1)CN1CCN(CC1)Cc1ccc(nc1)Nc1ncc(c(n1)c1cc(F)c3c(c1)n(C(C)C)c(n3)C)F)ccc2
576	O=C1CCC(C(=O)N1)N1C(=O)c2c(C1=O)c(NCCOCCOCCOCCn1nnc(c1)CN1CCN(CC1)Cc1ccc(nc1)Nc1ncc(c(n1)c1cc(F)c3c(c1)n(C(C)C)c(n3)C)F)ccc2
577	O=C1CCC(C(=O)N1)N1C(=O)c2c(C1=O)c(NCCOCCOCCOCCOCCn1nnc(c1)CN1CCN(CC1)Cc1ccc(nc1)Nc1ncc(c(n1)c1cc(F)c3c(c1)n(C(C)C)c(n3)C)F)ccc2
578	O[C@H]1CN([C@@H](C1)C(=O)NCc1ccc(cc1)c1scnc1C)C(=O)[C@H](C(C)(C)C)NC(=O)CCCCOCCOCCOCCNc1cccc2c1C(=O)N(C2=O)C1CCC(=O)NC1=O
579	CC([C@@H](C(=O)N1C[C@@H](C[C@H]1C(=O)NCc1ccc(cc1)c1scnc1C)O)NC(=O)CCCCCOCCOCCOCCOCCOCCOCCCCCCNc1cccc2c1C(=O)N(C2=O)C1CCC(=O)NC1=O)(C)C
580	O=C1CCC(C(=O)N1)N1C(=O)c2c(C1=O)c(NCCCCCCOCCCCOCCCCOCCCCOCCCCCC(=O)N[C@@H](C(C)(C)C)C(=O)N1C[C@@H](C[C@H]1C(=O)NCc1ccc(cc1)c1scnc1C)O)ccc2
581	O=C1CCC(C(=O)N1)N1C(=O)c2c(C1=O)cccc2NCCOCCOCCOCCOCCn1nnc(c1)CCCC(=O)N1CCN(CC1)c1nc(C)nc(c1)Nc1ncc(s1)C(=O)Nc1c(C)cccc1Cl
582	O=C1CCC(C(=O)N1)N1C(=O)c2c(C1=O)cccc2NCn1nnc(c1)CCCC(=O)N1CCN(CC1)c1nc(C)nc(c1)Nc1ncc(s1)C(=O)Nc1c(C)cccc1Cl
583	O=C1CCC(C(=O)N1)N1C(=O)c2c(C1=O)cccc2NCCOCCn1nnc(c1)CCCC(=O)N1CCN(CC1)c1nc(C)nc(c1)Nc1ncc(s1)C(=O)Nc1c(C)cccc1Cl
584	O=C1CCC(C(=O)N1)N1C(=O)c2c(C1=O)cccc2NCCOCCOCCn1nnc(c1)CCCC(=O)N1CCN(CC1)c1nc(C)nc(c1)Nc1ncc(s1)C(=O)Nc1c(C)cccc1Cl
585	O=C1CCC(C(=O)N1)N1C(=O)c2c(C1=O)cccc2NCCOCCOCCOCCn1nnc(c1)CCCC(=O)N1CCN(CC1)c1nc(C)nc(c1)Nc1ncc(s1)C(=O)Nc1c(C)cccc1Cl
586	O=C1CCC(C(=O)N1)N1C(=O)c2c(C1=O)cccc2NC(=O)COCCOCCOCC(=O)N1CCN(CC1)c1nc(C)nc(c1)Nc1ncc(s1)C(=O)Nc1c(C)cccc1Cl
587	CN[C@@H](C(=O)N[C@@H](C(=O)N1CCC[C@H]1c1scc(n1)C(=O)c1cccc(c1)OCCOCCOCCOCC(=O)N1CCN(CC1)c1nc(C)nc(c1)Nc1ncc(s1)C(=O)Nc1c(C)cccc1Cl)C1CCCCC1)C
588	O[C@@H]1C[C@H](N(C1)C(=O)[C@@H](C(C)(C)C)NC(=O)COCCOCCOCC(=O)N1CCN(CC1)c1nc(C)nc(c1)Nc1ncc(s1)C(=O)Nc1c(C)cccc1Cl)C(=O)NCc1ccc(cc1)c1scnc1C
589	O[C@@H]1C[C@H](N(C1)C(=O)[C@H](C(C)(C)C)NC(=O)COCCOCCOCCCCCCCCN1CCO[C@H](C1)COc1nc(nc2c1cn[nH]2)c1ccc(cc1)NS(=O)(=O)c1cc(C)ccc1F)C(=O)NCc1ccc(cc1)c1scnc1C
590	O[C@@H]1C[C@H](N(C1)C(=O)[C@H](C(C)(C)C)NC(=O)COCCOCCOCCN1CCO[C@H](C1)COc1nc(nc2c1cn[nH]2)c1ccc(cc1)NS(=O)(=O)c1cc(C)ccc1F)C(=O)NCc1ccc(cc1)c1scnc1C
591	O[C@@H]1C[C@H](N(C1)C(=O)[C@H](C(C)(C)C)NC(=O)COCCCCCCOCCCCCCN1CCO[C@H](C1)COc1nc(nc2c1cn[nH]2)c1ccc(cc1)NS(=O)(=O)c1cc(C)ccc1F)C(=O)NCc1ccc(cc1)c1scnc1C
592	COc1ccc(c(c1)S(=O)(=O)Nc1ccc(cc1)c1nc(OC[C@@H]2OCCN(C2)CCCCCCCCOCCOCCOCCOCC(=O)N[C@@H](C(C)(C)C)C(=O)N2C[C@@H](C[C@H]2C(=O)NCc2ccc(cc2)c2scnc2C)O)c2c(n1)[nH]nc2C)Cl
593	O=C(NCCNc1cccc2c1C(=O)N(C2=O)C1CCC(=O)NC1=O)COCCOCCOCCN1CCO[C@H](C1)COc1nc(nc2c1cn[nH]2)c1ccc(cc1)NS(=O)(=O)c1cc(C)ccc1F
594	COc1ccc(c(c1)S(=O)(=O)Nc1ccc(cc1)c1nc(OC[C@@H]2OCCN(C2)CCOCCOCCOCC(=O)NCCNc2cccc3c2C(=O)N(C3=O)C2CCC(=O)NC2=O)c2c(n1)[nH]nc2C)Cl
595	O[C@@H]1C[C@H](N(C1)C(=O)[C@H](C(C)(C)C)NC(=O)COCCOCCN1CCO[C@H](C1)COc1nc(nc2c1cn[nH]2)c1ccc(cc1)NS(=O)(=O)c1cc(C)ccc1F)C(=O)NCc1ccc(cc1)c1scnc1C
596	O[C@@H]1C[C@H](N(C1)C(=O)[C@H](C(C)(C)C)NC(=O)COCCOCCOCCOCCN1CCO[C@H](C1)COc1nc(nc2c1cn[nH]2)c1ccc(cc1)NS(=O)(=O)c1cc(C)ccc1F)C(=O)NCc1ccc(cc1)c1scnc1C
597	O[C@@H]1C[C@H](N(C1)C(=O)[C@H](C(C)(C)C)NC(=O)COCCOCCOCCOCCCCCCCCN1CCO[C@H](C1)COc1nc(nc2c1cn[nH]2)c1ccc(cc1)NS(=O)(=O)c1cc(C)ccc1F)C(=O)NCc1ccc(cc1)c1scnc1C
598	COC(=O)C[C@@H]1N=C(c2ccc(cc2)Cl)c2c(-n3c1nnc3C)sc(c2C)C(=O)NCCCCCCCCNC(=O)COc1cccc2c1C(=O)N(C2=O)C1CCC(=O)NC1=O
599	O=C(COc1cccc2c1C(=O)N(C2=O)C1CCC(=O)NC1=O)NCCOCCOCCOCCOCCOCCOCCOCCOCCOCCNC(=O)C[C@@H]1N=C(c2ccc(cc2)Cl)c2c(-n3c1nnc3C)sc(c2C)C
600	COC(=O)C[C@@H]1N=C(c2ccc(cc2)Cl)c2c(-n3c1nnc3C)sc(c2C)C(=O)NCCCCCCCCNc1cccc2c1C(=O)N(C2=O)C1CCC(=O)NC1=O
601	CCCOc1cc(OCCCCN(C)C)cc(c1)Oc1cc2c(cc1NS(=O)(=O)c1cccc(c1)C(=O)NCCOCCOCCOCC(=O)N[C@H](C(C)(C)C)C(=O)N1C[C@H](C[C@@H]1C(=O)NCc1ccc(cc1)c1scnc1C)O)n(c(=O)n2C)C
602	CCC(C(=O)C(=O)N1CCCCC1C(=O)C[C@H](c1cccc(c1)NC(=O)CCC(=O)NCCCCNC(=O)COc1cccc2c1C(=O)N(C2=O)C1CCC(=O)NC1=O)CCc1ccc(c(c1)OC)OC)(C)C
603	O=C(CCC(=O)N1CCN(CC1)CCn1c(C(=O)O)c(c2c1c(ccc2)c1c(C)nn(c1COc1ccc(cc1)N1CCN(CC1)S(=O)(=O)N(C)C)C)CCCOc1cccc2c1cccc2)NCCCOCCOCCOCCCNC(=O)COc1cccc2c1C(=O)N(C2=O)C1CCC(=O)NC1=O
604	O=C1CCC(C(=O)N1)N1C(=O)c2c(C1=O)cccc2OCC(=O)N1CCN(CC1)CCn1c(C(=O)O)c(c2c1c(ccc2)c1c(C)nn(c1COc1ccc(cc1)N1CCN(CC1)S(=O)(=O)N(C)C)C)CCCOc1cccc2c1cccc2
605	O=C(COc1cccc2c1C(=O)N(C2=O)C1CCC(=O)NC1=O)NCCCCNC(=O)c1n(CCN2CCOCC2)c2c(c1CCCOc1cccc3c1cccc3)cccc2c1c(C)nn(c1COc1ccc(cc1)N1CCN(CC1)S(=O)(=O)N(C)C)C
606	O=C(CCC(=O)N1CCN(CC1)c1ccc(cc1)OCc1n(C)nc(c1c1cccc2c1n(CCN1CCOCC1)c(c2CCCOc1cccc2c1cccc2)C(=O)O)C)NCCCOCCOCCOCCCNC(=O)COc1cccc2c1C(=O)N(C2=O)C1CCC(=O)NC1=O
607	O=C1CCC(C(=O)N1)N1C(=O)c2c(C1=O)c(ccc2)OCC(=O)N1CCN(CC1)c1ccc(cc1)OCc1n(C)nc(c1c1cccc2c1n(CCN1CCOCC1)c(c2CCCOc1cccc2c1cccc2)C(=O)O)C
608	O=C(COc1cccc2c1C(=O)N(C2=O)C1CCC(=O)NC1=O)NCCCC(=O)N1CCN(CC1)c1ccc(cc1)OCc1n(C)nc(c1c1cccc2c1n(CCN1CCOCC1)c(c2CCCOc1cccc2c1cccc2)C(=O)O)C
609	CSCC[C@@H](C(=O)N[C@H](C(=O)N[C@H](C(=O)N[C@H](C(=O)O)CC(=O)N)CCC(=O)N)CCSC)NC(=O)[C@@H](NC(=O)[C@H](Cc1c[nH]c2c1cccc2)NC(=O)[C@@H]([C@H](CC)C)NC(=O)[C@H]([C@H](CC)C)NC(=O)[C@@H](NC(=O)[C@@H](NC(=O)[C@@H](NC(=O)[C@@H](NC(=O)[C@@H](NC(=O)[C@H]([C@H](O)C)NC(=O)COc1cccc2c1C(=O)N(C2=O)C1CCC(=O)NC1=O)CO)CC(C)C)CC(=O)O)N)CO)C
610	O[C@H]1CN([C@@H](C1)C(=O)N[C@H](c1ccc(cc1)c1scnc1C)C)C(=O)[C@H](C(C)(C)C)NC(=O)CCCCCC(=O)N1CCN(CC1)CC[C@@H](Nc1ccc(cc1S(=O)(=O)C(F)(F)F)S(=O)(=O)NC(=O)c1ccc(cc1)N1CCN(CC1)CC1CC(C)(C)CCC1c1ccc(cc1)Cl)CSc1ccccc1
611	CSCC[C@@H](C(=O)N[C@H](C(=O)N[C@H](C(=O)N[C@H](C(=O)O)CC(=O)N)CCC(=O)N)CCSC)NC(=O)[C@@H](NC(=O)[C@H](Cc1c[nH]c2c1cccc2)NC(=O)[C@@H]([C@H](CC)C)NC(=O)[C@H]([C@H](CC)C)NC(=O)[C@@H](NC(=O)[C@@H](NC(=O)[C@@H](NC(=O)[C@@H](NC(=O)[C@@H](NC(=O)[C@H]([C@H](O)C)NC(=O)CCNC(=O)COc1cccc2c1C(=O)N(C2=O)C1CCC(=O)NC1=O)CO)CC(C)C)CC(=O)O)N)CO)C
612	CSCC[C@@H](C(=O)N[C@H](C(=O)N[C@H](C(=O)N[C@H](C(=O)O)CC(=O)N)CCC(=O)N)CCSC)NC(=O)[C@@H](NC(=O)[C@H](Cc1c[nH]c2c1cccc2)NC(=O)[C@@H]([C@H](CC)C)NC(=O)[C@H]([C@H](CC)C)NC(=O)[C@@H](NC(=O)[C@@H](NC(=O)[C@@H](NC(=O)[C@@H](NC(=O)[C@@H](NC(=O)[C@H]([C@H](O)C)NC(=O)CCCCCNC(=O)COc1cccc2c1C(=O)N(C2=O)C1CCC(=O)NC1=O)CO)CC(C)C)CC(=O)O)N)CO)C
613	CC[C@H](C(=O)N1CCCC[C@H]1C(=O)O[C@@H](c1ccccc1OCC(=O)NCCCCCCOc1cccc2c1C(=O)N(C2=O)C1CC(=O)NC(=O)C1)CCc1ccc(c(c1)OC)OC)c1cc(OC)c(c(c1)OC)OC
614	CC[C@H](C(=O)N1CCCC[C@H]1C(=O)O[C@@H](c1cccc(c1)OCC(=O)NCCCOCCOCCOCCCOc1cccc2c1C(=O)N(C2=O)C1CC(=O)NC(=O)C1)CCc1ccc(c(c1)OC)OC)c1cc(OC)c(c(c1)OC)OC
615	CC[C@H](C(=O)N1CCCC[C@H]1C(=O)O[C@@H](c1cccc(c1)OCC(=O)NCCCCCCCCNc1cccc2c1C(=O)N(C2=O)C1CC(=O)NC(=O)C1)CCc1ccc(c(c1)OC)OC)c1cc(OC)c(c(c1)OC)OC
616	CC[C@H](C(=O)N1CCCC[C@H]1C(=O)O[C@@H](c1ccccc1OCC(=O)NCCCOCCOCCOCCCOc1cccc2c1C(=O)N(C2=O)C1CC(=O)NC(=O)C1)CCc1ccc(c(c1)OC)OC)c1cc(OC)c(c(c1)OC)OC
617	N#Cc1ccc(cc1C(F)(F)F)N1C(=S)N(C(C1=O)(C)C)c1ccc(cc1)OCCOCCOCCOCC(=O)N[C@@H](C(C)(C)C)C(=O)N1C[C@@H](C[C@H]1C(=O)NCc1ccc(cc1)c1scnc1C)O
618	CCN(CCOc1ccc(cc1)C(=O)c1c(sc2c1ccc(c2)O)c1ccc(cc1)O)CCCCCCCC(=O)N[C@@H](C(C)(C)C)C(=O)N1C[C@@H](C[C@H]1C(=O)N[C@H](c1ccc(cc1)c1scnc1C)C)O
619	CCN(CCOc1ccc(cc1)C(=O)c1c(sc2c1ccc(c2)O)c1ccc(cc1)O)CCCCCOCC(=O)N[C@@H](C(C)(C)C)C(=O)N1C[C@@H](C[C@H]1C(=O)N[C@H](c1ccc(cc1)c1scnc1C)C)O
620	N#Cc1ccc(c(c1)C(F)(F)F)Oc1ccc(cc1OC)/C=C/1\SC(=O)N(C1=O)CCOCCC(=O)N[C@@H](C(C)(C)C)C(=O)N1C[C@@H](C[C@H]1C(=O)NCc1ccc(cc1)c1scnc1C)OC(=O)OCC12C=CC(=O)OC2C=C(C=C1)N(CC)CC
621	O=C(CCC(=O)N1CCN(CC1)Cc1ccc(cc1)NC(=O)c1n[nH]cc1Nc1ncnc2c1cc[nH]2)NCCCOCCOCCOCCCNC(=O)COc1cccc2c1C(=O)N(C2=O)C1CCC(=O)NC1=O
622	O=C(COc1cccc2c1C(=O)N(C2=O)C1CCC(=O)NC1=O)NCCCCCC(=O)N1CCN(CC1)Cc1ccc(cc1)NC(=O)c1n[nH]cc1Nc1ncnc2c1cc[nH]2
623	O=C(CCC(=O)N1CCN(CC1)Cc1ccc(cc1)NC(=O)c1n[nH]cc1Nc1ncnc2c1cc[nH]2)NCCNc1cccc2c1C(=O)N(C2=O)C1CCC(=O)NC1=O
624	O=C(CCC(=O)N1CCN(CC1)Cc1ccc(cc1)NC(=O)c1n[nH]cc1Nc1ncnc2c1cc[nH]2)NCCCCNc1cccc2c1C(=O)N(C2=O)C1CCC(=O)NC1=O
625	O=C(CCC(=O)N1CCN(CC1)Cc1ccc(cc1)NC(=O)c1n[nH]cc1Nc1ncnc2c1cc[nH]2)NCCCCCCNc1cccc2c1C(=O)N(C2=O)C1CCC(=O)NC1=O
626	O=C(CCC(=O)N1CCN(CC1)Cc1ccc(cc1)NC(=O)c1n[nH]cc1Nc1ncnc2c1cc[nH]2)NCCCCNC(=O)COc1cccc2c1C(=O)N(C2=O)C1CCC(=O)NC1=O
627	O=C(CCC(=O)N1CCN(CC1)Cc1ccc(cc1)NC(=O)c1n[nH]cc1Nc1ncnc2c1cc[nH]2)NCCCCCCNC(=O)COc1cccc2c1C(=O)N(C2=O)C1CCC(=O)NC1=O
628	O=C(COc1cccc2c1C(=O)N(C2=O)C1CCC(=O)NC1=O)NCCOCCOCC(=O)N1CCN(CC1)Cc1ccc(cc1)NC(=O)c1n[nH]cc1Nc1ncnc2c1cc[nH]2
629	O[C@@H]1CN([C@@H](C1)C(=O)NCc1ccc(cc1)c1scnc1C)C(=O)[C@H](C(C)(C)C)NC(=O)COCCOc1ccc(cc1)Nc1ncc(c(n1)NCc1cccc(c1)N(S(=O)(=O)C)C)C(F)(F)F
630	O=C(NCCOc1cccc2c1C(=O)N(C2=O)C1CCC(=O)NC1=O)CCOCCOCCOCCOCCOc1ccc(cc1)Nc1ncc(c(n1)NCc1cccc(c1)N(S(=O)(=O)C)C)C(F)(F)F
631	O[C@@H]1CN([C@@H](C1)C(=O)NCc1ccc(cc1)c1scnc1C)C(=O)[C@H](C(C)(C)C)NC(=O)COCCCOc1ccc(cc1)Nc1ncc(c(n1)NCc1cccc(c1)N(S(=O)(=O)C)C)C(F)(F)F
632	O[C@@H]1CN([C@@H](C1)C(=O)NCc1ccc(cc1)c1scnc1C)C(=O)[C@H](C(C)(C)C)NC(=O)CCOCCOc1ccc(cc1)Nc1ncc(c(n1)NCc1cccc(c1)N(S(=O)(=O)C)C)C(F)(F)F
633	O[C@@H]1CN([C@@H](C1)C(=O)NCc1ccc(cc1)c1scnc1C)C(=O)[C@H](C(C)(C)C)NC(=O)CCOCCCOc1ccc(cc1)Nc1ncc(c(n1)NCc1cccc(c1)N(S(=O)(=O)C)C)C(F)(F)F
634	O[C@@H]1CN([C@@H](C1)C(=O)NCc1ccc(cc1)c1scnc1C)C(=O)[C@H](C(C)(C)C)NC(=O)CCOCCOCCOc1ccc(cc1)Nc1ncc(c(n1)NCc1cccc(c1)N(S(=O)(=O)C)C)C(F)(F)F
635	O[C@@H]1CN([C@@H](C1)C(=O)NCc1ccc(cc1)c1scnc1C)C(=O)[C@H](C(C)(C)C)NC(=O)CCOCCOCCOCCOCCOc1ccc(cc1)Nc1ncc(c(n1)NCc1cccc(c1)N(S(=O)(=O)C)C)C(F)(F)F
636	O=C(NCCOc1cccc2c1C(=O)N(C2=O)C1CCC(=O)NC1=O)CCOCCCOc1ccc(cc1)Nc1ncc(c(n1)NCc1cccc(c1)N(S(=O)(=O)C)C)C(F)(F)F
637	O=C(CCOCCOCCOc1ccc(cc1)Nc1ncc(c(n1)NCc1cccc(c1)N(S(=O)(=O)C)C)C(F)(F)F)NCCOc1cccc2c1C(=O)N(C2=O)C1CCC(=O)NC1=O
638	O[C@H]1CN([C@@H](C1)C(=O)NCc1ccc(cc1)c1scnc1C)C(=O)[C@H](C(C)(C)C)NC(=O)CCOCCOCCOc1ccc2c(c1)sc1n2cc(n1)c1ccc(cc1)NC(=O)Nc1noc(c1)C(C)(C)C
639	CN(C/C=C/C(=O)Nc1cc2c(cc1OCCCCOCCCOCCCCCC(=O)N[C@@H](C(C)(C)C)C(=O)N1C[C@@H](C[C@H]1C(=O)NCc1ccc(cc1)c1scnc1C)O)ncnc2Nc1ccc(c(c1)Cl)F)C
640	O[C@H]1C[C@@H](N(C1)C(=O)[C@H](C(C)(C)C)NC(=O)COCCOc1ccc(cc1)c1ncnc(c1)Nc1ccc(cc1)OC(F)(F)F)C(=O)NCc1ccc(cc1)c1scnc1C
641	O[C@@H]1C[C@H](N(C1)C(=O)[C@H](C(C)(C)C)NC(=O)C1(F)CC1)C(=O)NCc1ccc(cc1OCCOCCOCCOCC(=O)NCCNc1cccc2c1C(=O)N(C2=O)C1CCC(=O)NC1=O)c1scnc1C
642	O[C@H]1CN([C@@H](C1)C(=O)NCc1ccc(cc1OCCCCC(=O)NCCNc1cccc2c1C(=O)N(C2=O)C1CCC(=O)NC1=O)c1scnc1C)C(=O)[C@H](C(C)(C)C)NC(=O)C1(F)CC1
643	O=C(COCCOCCOCCSC([C@@H](C(=O)N1C[C@@H](C[C@H]1C(=O)NCc1ccc(cc1)c1scnc1C)O)NC(=O)C1(F)CC1)(C)C)NCCNc1cccc2c1C(=O)N(C2=O)C1CCC(=O)NC1=O
644	O=C(NCCNc1cccc2c1C(=O)N(C2=O)C1CCC(=O)NC1=O)COCCOCCOCCOCCOCCSC([C@@H](C(=O)N1C[C@@H](C[C@H]1C(=O)NCc1ccc(cc1)c1scnc1C)O)NC(=O)C1(F)CC1)(C)C
645	O[C@H]1CN([C@@H](C1)C(=O)NCc1ccc(cc1)c1scnc1C)C(=O)[C@H](C(C)(C)C)NC(=O)COCCOCCOCCOCCOCC(=O)NCCNc1cccc2c1C(=O)N(C2=O)C1CCC(=O)NC1=O
646	CC[C@H]1[C@@H](COc2ccc(c3c2cc(OC)c(c3)C(=O)N)C#CCN2CCC3(CC2)CCN(CC3)c2ncc(cn2)C(=O)N[C@@H](C(C)(C)C)C(=O)N2C[C@@H](C[C@H]2C(=O)NCc2ccc(cc2)c2scnc2C)O)NC(=O)[C@H]1F
647	NCC1=C(NCCC(=O)NCCCCNc2cccc3c2C(=O)N(C3=O)C2CCC(=O)NC2=O)c2ccc(c3c2c(C1=O)ccc3)Sc1ccc(cc1)Br
648	NCC1=C(NCCC(=O)NCCCCCCNc2cccc3c2C(=O)N(C3=O)C2CCC(=O)NC2=O)c2ccc(c3c2c(C1=O)ccc3)Sc1ccc(cc1)Br
649	NCC1=C(NCCC(=O)NCCCCCCCCNc2cccc3c2C(=O)N(C3=O)C2CCC(=O)NC2=O)c2ccc(c3c2c(C1=O)ccc3)Sc1ccc(cc1)Br
650	NCC1=C(NCCC(=O)NCCCCCCC(=O)NCCCCCCCCCNc2cccc3c2C(=O)N(C3=O)C2CCC(=O)NC2=O)c2ccc(c3c2c(C1=O)ccc3)Sc1ccc(cc1)Br
651	NCC1=C(NCCC(=O)NCCCOCCOCCCNc2cccc3c2C(=O)N(C3=O)C2CCC(=O)NC2=O)c2ccc(c3c2c(C1=O)ccc3)Sc1ccc(cc1)Br
652	CC[C@@H]1C(=O)N(C)c2c(N1C1CCCC1)nc(nc2)Nc1ccc(cc1OC)C(=O)NCCOCCOCCNc1cccc2c1C(=O)N(C2=O)C1CCC(=O)NC1=O
653	CCN1CCN(CC1)Cc1ccc(cc1C(F)(F)F)NC(=O)c1cccc(c1)c1ccc2c(n1)sc(n2)NC(=O)COCCOCCOCC(=O)Nc1cccc2c1C(=O)N(C2=O)C1CCC(=O)NC1=O
654	CCN1CCN(CC1)Cc1ccc(cc1C(F)(F)F)NC(=O)c1cccc(c1)c1ccc2c(n1)sc(n2)NC(=O)COCCOCCOCCOc1cccc(c1)C(=O)c1csc(n1)[C@@H]1CCCN1C(=O)[C@@H](C1CCCCC1)NC(=O)[C@H](NC)C
655	CCN1CCN(CC1)Cc1ccc(cc1C(F)(F)F)NC(=O)c1cccc(c1)c1ccc2c(n1)sc(n2)NC(=O)COCCOCCOCC(=O)N[C@H](C(C)(C)C)C(=O)N1C[C@@H](C[C@H]1C(=O)NCc1ccc(cc1)c1scnc1C)O
656	CNCC(=O)N[C@@H](C(C)(C)C)C(=O)N1Cc2cc(OCCOCCOCCOCCOc3cc4nccc(c4cc3S(=O)(=O)C(C)(C)C)Nc3ccc4c(c3)ncs4)ccc2C[C@H]1C(=O)NC1CCCc2c1cccc2
657	CN[C@H](C(=O)N[C@@H](C(C)(C)C)C(=O)N1C[C@H](C[C@H]1C(=O)Nc1c(F)cccc1F)NC(=O)c1ncc(nc1)N1CCN(CC1)CCCOc1cc2ncnc(c2cc1S(=O)(=O)C(C)(C)C)NC1=NNC(C1C)C)C
658	O=C1CCC(C(=O)N1)N1C(=O)c2c(C1=O)c(NCCn1nnc(c1)CCCC(=O)N1CCN(CC1)Cc1ccc(cc1)C(=O)Nc1ccc(c(c1)Nc1nccc(n1)c1cccnc1)C)ccc2
659	O=C1CCC(C(=O)N1)N1C(=O)c2c(C1=O)c(NCCOCCn1nnc(c1)CCCC(=O)N1CCN(CC1)Cc1ccc(cc1)C(=O)Nc1ccc(c(c1)Nc1nccc(n1)c1cccnc1)C)ccc2
660	O=C1CCC(C(=O)N1)N1C(=O)c2c(C1=O)c(NCCOCCOCCn1nnc(c1)CCCC(=O)N1CCN(CC1)Cc1ccc(cc1)C(=O)Nc1ccc(c(c1)Nc1nccc(n1)c1cccnc1)C)ccc2
661	O=C1CCC(C(=O)N1)N1C(=O)c2c(C1=O)c(NCCOCCOCCOCCn1nnc(c1)CCCC(=O)N1CCN(CC1)Cc1ccc(cc1)C(=O)Nc1ccc(c(c1)Nc1nccc(n1)c1cccnc1)C)ccc2
662	O=C1CCC(C(=O)N1)N1C(=O)c2c(C1=O)c(NCCOCCOCCOCCOCCn1nnc(c1)CCCC(=O)N1CCN(CC1)Cc1ccc(cc1)C(=O)Nc1ccc(c(c1)Nc1nccc(n1)c1cccnc1)C)ccc2
663	O=C(CO/N=C/1\CCC(C(=C1C)C=C/C(=C/C=C/C(=C/C(=O)O)/C)/C)(C)C)NCCOCCOCCNC(c1csc(n1)C(=O)c1c[nH]c2c1cccc2)O
664	O=C1CCC(C(=O)N1)N1Cc2c(C1=O)cccc2CCCCCNC(=O)c1ccc(cc1)NC(=O)[C@@H]1NC2([C@]3([C@H]1c1cccc(c1F)Cl)C(=O)Nc1c3ccc(c1)Cl)CCCCC2
665	O=C1CCC(C(=O)N1)N1Cc2c(C1=O)cccc2C#CCCCNC(=O)c1ccc(cc1)NC(=O)[C@@H]1NC2([C@]3([C@H]1c1cccc(c1F)Cl)C(=O)Nc1c3ccc(c1)Cl)CCCCC2
666	O=C(CN1CCC(CC1)c1cc(OC(C)C)c(cc1C)Nc1ncc(c(n1)Nc1ccccc1S(=O)(=O)C(C)C)Cl)NCCOCCOCCOCCOCCOCCNc1cccc2c1C(=O)N(C2=O)C1CCC(=O)NC1=O
667	O=C(CN1CCC(CC1)c1cc(OC(C)C)c(cc1C)Nc1ncc(c(n1)Nc1ccccc1S(=O)(=O)C(C)C)Cl)NCCNc1cccc2c1C(=O)N(C2=O)C1CCC(=O)NC1=O
668	O=C1CCC(C(=O)N1)N1C(=O)c2c(C1=O)c(ccc2)NC(=O)COCCOCCCCCCN1CCC(CC1)n1nc(c2c1ncnc2N)c1ccc(cc1)Oc1ccccc1
669	O=C1CCC(C(=O)N1)N1C(=O)c2c(C1=O)cccc2NC(=O)COCCCCOCCCCN1CCC(CC1)n1nc(c2c1ncnc2N)c1ccc(cc1)Oc1ccccc1
670	O=C1CCC(C(=O)N1)N1C(=O)c2c(C1=O)cccc2NC(=O)CCOCCCOCCCN1CCC(CC1)n1nc(c2c1ncnc2N)c1ccc(cc1)Oc1ccccc1
671	O=C1CCC(C(=O)N1)N1C(=O)c2c(C1=O)cccc2NC(=O)COCCN1CCC(CC1)n1nc(c2c1ncnc2N)c1ccc(cc1)Oc1ccccc1
672	O=C1CCC(C(=O)N1)N1C(=O)c2c(C1=O)cccc2NC(=O)COCCOCCN1CCC(CC1)n1nc(c2c1ncnc2N)c1ccc(cc1)Oc1ccccc1
673	O=C(Nc1ccc2c(c1)C(=O)N(C2=O)C1CCC(=O)NC1=O)COCCOCCN1CCC(CC1)n1nc(c2c1ncnc2N)c1ccc(cc1)Oc1ccccc1
674	O=C(Nc1ccc2c(c1)C(=O)N(C2=O)C1CCC(=O)NC1=O)COCCCCOCCCCN1CCC(CC1)n1nc(c2c1ncnc2N)c1ccc(cc1)Oc1ccccc1
675	O[C@H]1C[C@@H](N(C1)C(=O)[C@H](C(C)(C)C)NC(=O)COCCOCCOCCOCCNC(=O)C[C@@H]1N=C(c2ccc(cc2)Cl)c2c(-n3c1nnc3C)sc(c2C)C)C(=O)NCc1ccc(cc1)c1scnc1C
676	OC1C[C@H](N(C1)C(=O)[C@H](C(C)(C)C)NC(=O)COCCOCCOCCOCCNC(=O)C[C@@H]1N=C(c2ccc(cc2)Cl)c2c(-n3c1nnc3C)sc(c2C)C)C(=O)NCc1ccc(cc1)c1scnc1C
677	OC1C[C@H](N(C1)C(=O)[C@H](C(C)(C)C)NC(=O)[C@H](Cc1ccccc1)NC(=O)COCCOCCOCCNC(=O)C[C@@H]1N=C(c2ccc(cc2)Cl)c2c(-n3c1nnc3C)sc(c2C)C)C(=O)NCc1ccc(cc1)c1scnc1C
678	O[C@H]1C[C@@H](N(C1)C(=O)[C@H](C(C)(C)C)NC(=O)COCCOCCNC(=O)C[C@@H]1N=C(c2ccc(cc2)Cl)c2c(-n3c1nnc3C)sc(c2C)C)C(=O)NCc1ccc(cc1)c1scnc1C
679	O[C@@H]1CN([C@H](C1)C(=O)NCc1ccc(cc1)c1scnc1C)C(=O)[C@H](C(C)(C)C)NC(=O)COCCOCCOCCOCCNC(=O)c1ccc(cc1)c1ccc2c(c1)[C@H](Nc1ccc(cc1)Cl)C[C@@H](N2C(=O)C)C
680	O[C@@H]1CN([C@H](C1)C(=O)NCc1ccc(cc1)c1scnc1C)C(=O)[C@H](C(C)(C)C)NC(=O)COCCOCCNC(=O)c1ccc(cc1)c1ccc2c(c1)[C@H](Nc1ccc(cc1)Cl)C[C@@H](N2C(=O)C)C
681	ONC(=O)c1ccc(cc1)CN(C(=O)Nc1ccccc1)CCCCc1nnn(c1)CCOCCOCCOCCOCCNc1cccc2c1C(=O)N(C2=O)C1CCC(=O)NC1=O
682	ONC(=O)c1ccc(cc1)CN(C(=O)Nc1ccccc1)CCCCc1nnn(c1)CCOCCNc1cccc2c1C(=O)N(C2=O)C1CCC(=O)NC1=O
683	ONC(=O)c1ccc(cc1)CN(C(=O)Nc1ccccc1)CCCCc1nnn(c1)CCOCCOCCNc1cccc2c1C(=O)N(C2=O)C1CCC(=O)NC1=O
684	ONC(=O)c1ccc(cc1)CN(C(=O)Nc1ccccc1)CCCCc1nnn(c1)CCOCCOCCOCCNc1cccc2c1C(=O)N(C2=O)C1CCC(=O)NC1=O
685	O=C1CCC(C(=O)N1)N1C(=O)c2c(C1=O)c(NCCCCNC(=O)c1ccc(c(c1)n1ccc(c(c1=O)Br)OCc1ccc(cc1F)F)C)ccc2
686	O=C1CCC(C(=O)N1)N1C(=O)c2c(C1=O)c(NCCOCCOCCNC(=O)c1ccc(c(c1)n1ccc(c(c1=O)Br)OCc1ccc(cc1F)F)C)ccc2
687	O=C1CCC(C(=O)N1)N1C(=O)c2c(C1=O)c(NCCOCCOCCOCCOCCOCCOCCNC(=O)c1ccc(c(c1)n1ccc(c(c1=O)Br)OCc1ccc(cc1F)F)C)ccc2
688	O=C1CCC(C(=O)N1)N1C(=O)c2c(C1=O)c(ccc2)C(=O)NCCCCNC(=O)c1ccc(c(c1)n1ccc(c(c1=O)Br)OCc1ccc(cc1F)F)C
689	O=C1CCC(C(=O)N1)N1C(=O)c2c(C1=O)c(ccc2)C(=O)NCCOCCOCCNC(=O)c1ccc(c(c1)n1ccc(c(c1=O)Br)OCc1ccc(cc1F)F)C
690	O=C1CCC(C(=O)N1)N1C(=O)c2c(C1=O)c(NCCOCCOCCOCCn1nnc(c1)CCCCNC(=O)c1ccc(c(c1)n1c(C)cc(c(c1=O)Br)OCc1ccc(cc1F)F)C)ccc2
691	O=C1CCC(C(=O)N1)N1C(=O)c2c(C1=O)c(NCCOCCOCCOCCOCCn1nnc(c1)CCCCNC(=O)c1ccc(c(c1)n1c(C)cc(c(c1=O)Br)OCc1ccc(cc1F)F)C)ccc2
692	O=C(NCCOCCOCCNc1cccc2c1C(=O)N(C2=O)C1CCC(=O)NC1=O)CCCCCCn1nnc(c1)CCCCNC(=O)c1ccc(c(c1)n1c(C)cc(c(c1=O)Br)OCc1ccc(cc1F)F)C
693	O=C(NCCOCCOCCNC(=O)c1cccc2c1C(=O)N(C2=O)C1CCC(=O)NC1=O)CCCn1nnc(c1)CCCCNC(=O)c1ccc(c(c1)n1c(C)cc(c(c1=O)Br)OCc1ccc(cc1F)F)C
694	O=C(CCCn1nnc(c1)CCCCNC(=O)c1ccc(c(c1)n1c(C)cc(c(c1=O)Br)OCc1ccc(cc1F)F)C)NCCCCCCc1cccc2c1C(=O)N(C2=O)C1CCC(=O)NC1=O
695	O=C(CCCn1nnc(c1)CCCCNC(=O)c1ccc(c(c1)n1c(C)cc(c(c1=O)Br)OCc1ccc(cc1F)F)C)NCCCCCc1cccc2c1C(=O)N(C2=O)C1CCC(=O)NC1=O
696	O=C(CCCn1nnc(c1)CCCCNC(=O)c1ccc(c(c1)n1c(C)cc(c(c1=O)Br)OCc1ccc(cc1F)F)C)NCCCCCCc1cccc2c1CN(C2=O)C1CCC(=O)NC1=O
697	O=C(CCCn1nnc(c1)CCCCNC(=O)c1ccc(c(c1)n1c(C)cc(c(c1=O)Br)OCc1ccc(cc1F)F)C)NCCCCCc1cccc2c1CN(C2=O)C1CCC(=O)NC1=O
698	O=C(NCCNc1cccc2c1C(=O)N(C2=O)C1CCC(=O)NC1=O)CCCn1nnc(c1)CCNC(=O)c1ccc(c(c1)n1c(C)cc(c(c1=O)Br)OCc1ccc(cc1F)F)C
699	O=C(CCCn1nnc(c1)CCNC(=O)c1ccc(c(c1)n1c(C)cc(c(c1=O)Br)OCc1ccc(cc1F)F)C)NCCCNc1cccc2c1C(=O)N(C2=O)C1CCC(=O)NC1=O
700	O=C(CCCn1nnc(c1)CCCNC(=O)c1ccc(c(c1)n1c(C)cc(c(c1=O)Br)OCc1ccc(cc1F)F)C)NCCCNc1cccc2c1C(=O)N(C2=O)C1CCC(=O)NC1=O
701	O=C(NCCCCNc1cccc2c1C(=O)N(C2=O)C1CCC(=O)NC1=O)CCCn1nnc(c1)CCNC(=O)c1ccc(c(c1)n1c(C)cc(c(c1=O)Br)OCc1ccc(cc1F)F)C
702	O=C(NCCNc1cccc2c1C(=O)N(C2=O)C1CCC(=O)NC1=O)CCCn1nnc(c1)CCCCNC(=O)c1ccc(c(c1)n1c(C)cc(c(c1=O)Br)OCc1ccc(cc1F)F)C
703	O=C(CCCn1nnc(c1)CCCNC(=O)c1ccc(c(c1)n1c(C)cc(c(c1=O)Br)OCc1ccc(cc1F)F)C)NCCCCNc1cccc2c1C(=O)N(C2=O)C1CCC(=O)NC1=O
704	O=C(CCCn1nnc(c1)CCCCNC(=O)c1ccc(c(c1)n1c(C)cc(c(c1=O)Br)OCc1ccc(cc1F)F)C)NCCCNc1cccc2c1C(=O)N(C2=O)C1CCC(=O)NC1=O
705	COc1cc(COC(=O)N2C(=O)CCC(C2=O)N2C(=O)c3c(C2=O)c(NCCNC(=O)CN2CCC(CC2)c2cc(OC(C)C)c(cc2C)Nc2ncc(c(n2)Nc2ccccc2S(=O)(=O)C(C)C)Cl)ccc3)c(cc1OC)[N+](=O)[O-]
706	COc1cc(COC(=O)N2C(=O)CCC(C2=O)N2C(=O)c3c(C2=O)c(ccc3)OCC(=O)NCCCCNC(=O)C[C@@H]2N=C(c3ccc(cc3)Cl)c3c(-n4c2nnc4C)sc(c3C)C)c(cc1OC)[N+](=O)[O-]
707	COCCOc1ccc(cc1)Nc1ncc(c(n1)Nc1cccc(c1)NC(=O)CCCc1nnn(c1)CCOCCOCCNc1cccc2c1C(=O)N(C2=O)C1CCC(=O)NC1=O)F
708	O=C1CCC(C(=O)N1)N1C(=O)c2c(C1=O)cccc2NCCOCCOCCOCCn1nnc(c1)C(=O)N1CCC[C@@H](C1)n1nc(c2c1ncnc2N)c1ccc(cc1)Oc1ccccc1
709	O=C1CCC(C(=O)N1)N1C(=O)c2c(C1=O)cccc2NCCOCCOCCOCCn1nnc(c1)C(=O)N1CCC[C@H](C1)n1nc(c2c1ncnc2N)c1ccc(cc1)Oc1ccccc1
710	O=C1CCC(C(=O)N1)N1C(=O)c2c(C1=O)cccc2NCCOCCOCCn1nnc(c1)CCCC(=O)N1CCC[C@H](C1)n1nc(c2c1ncnc2N)c1ccc(cc1)Oc1ccccc1
711	O=C1CCC(C(=O)N1)N1C(=O)c2c(C1=O)cccc2NCCCCCCCC(=O)N1CCC[C@H](C1)n1nc(c2c1ncnc2N)c1ccc(cc1)Oc1ccccc1
712	O[C@@H]1C[C@H](N(C1)C(=O)[C@H](C(C)(C)C)NC(=O)CCCCCCCCCCN1CCN(CC1)CC(=O)Nc1cccc(c1Cl)Sc1ncc(nc1N)N1CCC(CC1)(C)N)C(=O)N[C@H](c1ccc(cc1)c1scnc1C)C
713	COc1cc(ccc1OCC(=O)NCCCCNC(=O)COc1cccc2c1C(=O)N(C2=O)C1CCC(=O)NC1=O)c1cn(C)c(=O)c2c1sc(c2)C(=N)NC1CCS(=O)(=O)CC1
714	COc1cc(ccc1OCC(=O)NCCCCCCCCNC(=O)COc1cccc2c1C(=O)N(C2=O)C1CCC(=O)NC1=O)c1cn(C)c(=O)c2c1sc(c2)C(=N)NC1CCS(=O)(=O)CC1
715	COc1cc(ccc1OCC(=O)NCCCOCCOCCOCCCNC(=O)COc1cccc2c1C(=O)N(C2=O)C1CCC(=O)NC1=O)c1cn(C)c(=O)c2c1sc(c2)C(=N)NC1CCS(=O)(=O)CC1
716	COc1cc(ccc1OCC(=O)N1CCC(CC1)C1CCN(CC1)C(=O)COc1cccc2c1C(=O)N(C2=O)C1CCC(=O)NC1=O)c1cn(C)c(=O)c2c1sc(c2)C(=N)NC1CCS(=O)(=O)CC1
717	COc1cc(ccc1OCC(=O)NCCOCCOCCOCCN[C@@H](C(C)(C)C)C(=O)N1C[C@@H](C[C@H]1C(=O)NCc1ccc(cc1)c1scnc1C)O)c1cn(C)c(=O)c2c1sc(c2)C(=N)NC1CCS(=O)(=O)CC1
718	CCN(CCOc1ccc(cc1)C(=O)c1c(sc2c1ccc(c2)O)c1ccc(cc1)O)CCCC#Cc1cnn(c1)CCC(=O)N[C@@H](C(C)(C)C)C(=O)N1C[C@@H](C[C@H]1C(=O)N[C@H](c1ccc(cc1)c1scnc1C)C)O
719	CCN(CCOc1ccc(cc1)Cn1c2ccc(cc2c(c1c1ccc(cc1)O)C)O)CCCCCCCC(=O)N[C@@H](C(C)(C)C)C(=O)N1C[C@@H](C[C@H]1C(=O)N[C@H](c1ccc(cc1)c1scnc1C)C)O
720	O=C(Nc1cccc2c1CN(C2=O)C1CCC(=O)NC1=O)CCCCCNP(=O)(OP(=O)(OC[C@@H]1O[C@@H]([C@H]([C@H]1O)O)n1c[n+](c2c1nc(N)[nH]c2=O)Cc1ccc(cc1)F)O)O
721	O=C1CCC(C(=O)N1)N1Cc2c(C1=O)cccc2NC(=O)CCOCCOCCOCCOCCOCCOCCOCCNP(=O)(OP(=O)(OC[C@H]1O[C@H]([C@@H]([C@@H]1O)O)n1c[n+](c2c1nc(N)[nH]c2=O)Cc1ccccc1)O)O
722	O[C@H]1CC(N(C1)C(=O)[C@H](C(C)(C)C)NC(=O)CCCCCNP(=O)(OP(=O)(OC[C@@H]1O[C@@H]([C@H]([C@H]1O)O)n1c[n+](c2c1nc(N)[nH]c2=O)Cc1ccccc1)O)O)C(=O)NCc1ccc(cc1)c1scnc1C
723	CCCCN(C(=O)Nc1ccc(cc1)OCCCCCCCCCCCn1nnc(c1)CCCCC(=O)N[C@@H](C(C)(C)C)C(=O)N1C[C@@H](C[C@H]1C(=O)NCc1ccc(cc1)c1scnc1C)O)Cc1ccc(cc1)C(=O)NO
724	O[C@H]1CN(C(C1)C(=O)NCc1ccc(cc1)c1scnc1C)C(=O)C(C(C)(C)C)NC(=O)CCOCCOCCOCCOCCOCCOCCOCCOCCOCCC(=O)NCCCOC(=O)NC(C(Cl)(Cl)Cl)Nc1ncccn1
725	O=C1CCC(C(=O)N1)N1Cc2c(C1=O)cccc2NCCCCNC(=O)c1ccc(cc1)NC(=O)[C@@H]1NC2([C@]3([C@H]1c1cccc(c1F)Cl)C(=O)Nc1c3ccc(c1)Cl)CCCCC2
726	O=C1CCC(C(=O)N1)N1Cc2c(C1=O)cccc2C#CCCNC(=O)c1ccc(cc1)NC(=O)[C@@H]1NC2([C@]3([C@H]1c1cccc(c1F)Cl)C(=O)Nc1c3ccc(c1)Cl)CCCCC2
727	CCn1nc(cc1Nc1nc(nc2c1c1cc(OC)c(cc1[nH]2)c1c(C)noc1C)C(=O)NCCCCCCNc1cccc2c1C(=O)N(C2=O)C1CCC(=O)NC1=O)C1CC1
728	O=C1CCC(C(=O)N1)N1Cc2c(C1=O)cccc2NCCCn1ncc(c1)C#Cc1sc2-n3c(C)nnc3COCc2c1Cc1ccccc1
729	N#C/C(=C\c1ccc(c(c1)OC)OCc1ccc(cc1C(F)(F)F)C(F)(F)F)/C(=O)NCCC(=O)N[C@@H](C(C)(C)C)C(=O)N1C[C@@H](C[C@H]1C(=O)NCc1ccc(cc1)c1scnc1C)O
730	N#C/C(=C\c1ccc(c(c1)OC)OCc1ccc(cc1C(F)(F)F)C(F)(F)F)/C(=O)NCCCC(=O)N[C@@H](C(C)(C)C)C(=O)N1C[C@@H](C[C@H]1C(=O)NCc1ccc(cc1)c1scnc1C)O
731	O=C(COCCOCCNC(=O)CN1CCC[C@H](C1)n1nc(c2c1ncnc2N)c1ccc(cc1)Oc1ccccc1)NCCOCCOCC(=O)NCCOCCOc1cccc2c1C(=O)N(C2=O)C1CCC(=O)NC1=O
732	O[C@@H]1C[C@H](N(C1)C(=O)[C@H](C(C)(C)C)NC(=O)COCCCCOCCCOc1ccc(cc1)NC(=O)C[C@@H]1N=C(c2ccc(cc2)Cl)c2c(-n3c1nnc3C)sc(c2C)C)C(=O)NCc1ccc(cc1)c1scnc1C
733	ONC(=O)CCCCCCC(=O)N/N=C/c1ccc(cc1)OCCn1nnc(c1)CNc1cccc2c1C(=O)N(C2=O)C1CCC(=O)NC1=O
734	ONC(=O)CCCCCCC(=O)N/N=C/c1ccc(cc1)OCCOCCn1nnc(c1)CNc1cccc2c1C(=O)N(C2=O)C1CCC(=O)NC1=O
735	O=C(CCC(=O)N1CCN(CC1)c1nc(nc(n1)n1c(nc2c1cccc2)C(F)F)N1CCOCC1)NCCCC(=O)Nc1cccc2c1C(=O)N(C2=O)C1CCC(=O)NC1=O
736	N#Cc1ccc(cc1Cl)O[C@@H]1C(C)(C)[C@H](C1(C)C)NC(=O)c1ccc(cc1)C#CC1CCN(CC1)C1CCN(CC1)C(=O)C[C@@H](c1ccc(cc1)Cl)NC(=O)[C@@H]1C[C@H](CN1C(=O)[C@@H](c1onc(c1)C)C(C)C)O
737	N#Cc1ccc(cc1Cl)O[C@@H]1C(C)(C)[C@H](C1(C)C)NC(=O)c1ccc(cc1)C#CC1CCN(CC1)C1CCN(CC1)C(=O)C[C@@H](c1ccc(cc1)F)NC(=O)[C@@H]1C[C@H](CN1C(=O)[C@@H](c1onc(c1)C)C(C)C)O
738	N#Cc1ccc(cc1Cl)O[C@@H]1C(C)(C)[C@H](C1(C)C)NC(=O)c1ccc(cc1)C#CC1CCN(CC1)C(=O)C[C@@H](c1ccc(cc1)F)NC(=O)[C@@H]1C[C@H](CN1C(=O)[C@@H](c1onc(c1)C)C(C)C)O
739	N#Cc1ccc(cc1Cl)O[C@@H]1C(C)(C)[C@H](C1(C)C)NC(=O)c1ccc(cc1)C#CC1CCN(CC1)C(=O)C[C@@H](c1ccc(cc1)Cl)NC(=O)[C@@H]1C[C@H](CN1C(=O)[C@@H](c1onc(c1)C)C(C)C)O
740	N#Cc1ccc(cc1)[C@H](CC(=O)N1CCC(CC1)C#Cc1ccc(cc1)C(=O)N[C@@H]1C(C)(C)[C@H](C1(C)C)Oc1ccc(c(c1)Cl)C#N)NC(=O)[C@@H]1C[C@H](CN1C(=O)[C@@H](c1onc(c1)C)C(C)C)O
741	N#Cc1ccc(cc1Cl)O[C@@H]1C(C)(C)[C@H](C1(C)C)NC(=O)c1ccc(cc1)C#CC1CCN(CC1)C(=O)C[C@@H](c1ccccc1)NC(=O)[C@@H]1C[C@H](CN1C(=O)[C@H](C(C)C)NC(=O)C)O
742	O[C@@H]1C[C@H](N(C1)C(=O)[C@H](C(C)(C)C)NC(=O)CCOCCOCCOCCOCCOCCOCCC(=O)N1CCC[C@H](C1)n1nc(c(c1N)C(=O)N)c1ccc(cc1)Oc1ccc(cc1F)F)C(=O)NCc1ccc(cc1)c1scnc1C
743	O[C@@H]1C[C@H](N(C1)C(=O)[C@H](C(C)(C)C)NC(=O)CCCCCOCCCCCOCCCCCCN1CCN(CC1)Cc1ccc(cc1)C(=O)Nc1ccc(c(c1)Nc1nccc(n1)c1cccnc1)C)C(=O)NCc1ccc(cc1)c1scnc1C
744	COc1cc2c(cc1OCCCN1CCN(CC1)CCCCCCOCCOCCOCCCCCC(=O)N[C@@H](C(C)(C)C)C(=O)N1C[C@@H](C[C@H]1C(=O)NCc1ccc(cc1)c1scnc1C)O)ncc(c2Nc1cc(OC)c(cc1Cl)Cl)C#N
745	COc1cc2c(cc1OCCCN1CCN(CC1)CCCCCCOCCCCCOCCCCCC(=O)N[C@@H](C(C)(C)C)C(=O)N1C[C@@H](C[C@H]1C(=O)NCc1ccc(cc1)c1scnc1C)O)ncc(c2Nc1cc(OC)c(cc1Cl)Cl)C#N
746	COC(=O)C[C@@H]1N=C(c2ccc(cc2)Cl)c2c(-n3c1nnc3C)sc(c2C)C(=O)NCCNc1cccc2c1C(=O)N(C2=O)C1CCC(=O)NC1=O
747	O[C@H]1CN([C@@H](C1)C(=O)N[C@H](c1ccc(cc1)c1scnc1C)C)C(=O)[C@H](C(C)(C)C)NC(=O)COCCOCCOCCNCc1ccc(cc1)S(=O)(=O)Nc1cc(C)c(=O)n(c1Nc1ccc(cc1F)I)C
748	O[C@@H]1C[C@H](N(C1)C(=O)[C@H](C(C)(C)C)NC(=O)COCCOCCOCCNC(=O)Cc1ccc(cc1)S(=O)(=O)Nc1cc(C)c(=O)n(c1Nc1ccc(cc1F)I)C)C(=O)N[C@H](c1ccc(cc1)c1scnc1C)C
749	O[C@@H]1C[C@H](N(C1)C(=O)[C@H](C(C)(C)C)NC(=O)CCCCCOCCOCCOCCCCCC(=O)N1CCN(CC1)c1nc(C)nc(c1)Nc1ncc(s1)C(=O)Nc1c(C)cccc1Cl)C(=O)NCc1ccc(cc1)c1scnc1C
750	O[C@@H]1C[C@H](N(C1)C(=O)[C@H](C(C)(C)C)NC(=O)CCOCCOCCOCCOCCOCCC(=O)N1CCN(CC1)c1nc(C)nc(c1)Nc1ncc(s1)C(=O)Nc1c(C)cccc1Cl)C(=O)NCc1ccc(cc1)c1scnc1C
751	O=C(NCCCCCN1CCN(CC1)c1nc(C)nc(c1)Nc1ncc(s1)C(=O)Nc1c(C)cccc1Cl)CCCCCCCCC(=O)N[C@@H](C(C)(C)C)C(=O)N1C[C@@H](C[C@H]1C(=O)NCc1ccc(cc1)c1scnc1C)O
752	CNC(=O)[C@@H](NC(=O)[C@@H]1CC[C@H]2N1C(=O)[C@H](CN(CC2)C(=O)CCCCCC#Cc1cccc2c1CN(C2=O)C1CCC(=O)NC1=O)NC(=O)c1cc2c([nH]1)ccc(c2)C(P(=O)(O)O)(F)F)CCC(=O)N
753	O=C(/C=C(/c1ccc(cc1)C(P(=O)(O)O)(F)F)\C)N[C@H]1CN(CC[C@@H]2N(C1=O)[C@@H](CC2)C(=O)N[C@H](C(=O)NC(c1ccccc1)c1ccccc1)CCC(=O)N)C(=O)CCCCCC#Cc1cccc2c1CN(C2=O)C1CCC(=O)NC1=O
754	COc1cc(ccc1Nc1ncc(c(n1)Nc1ccccc1P(=O)(C)C)Cl)N1CCC(CC1)N1CCN(CC1)C(=O)CCOCCOCCOCCC(=O)N[C@@H](C(C)(C)C)C(=O)N1C[C@@H](C[C@H]1C(=O)NCc1ccc(cc1)c1scnc1C)O
755	COc1cc2ncnc(c2cc1OCCCN1CCN(CC1)C(=O)CCC(=O)N[C@@H](C(C)(C)C)C(=O)N1C[C@@H](C[C@H]1C(=O)NCc1ccc(cc1)c1scnc1C)O)Nc1ccc(c(c1)Cl)F
756	O=C(Nc1cccc2c1CN(C2=O)C1CCC(=O)NC1=O)CCCCCNP(=O)(OC[C@H]1O[C@H]([C@@H]([C@@H]1O)O)n1c[n+](c2c1nc(N)[nH]c2=O)Cc1ccc(cc1)F)O
757	O=C(CCC(=O)NS(=O)(=O)OC[C@H]1O[C@H]([C@@H]([C@@H]1O)O)n1cnc2c1nc(N)[nH]c2=O)NCCCCCC(=O)Nc1cccc2c1CN(C2=O)C1CCC(=O)NC1=O
758	N#CC1(CCOCC1)CNc1cccc(n1)c1cc(ncc1Cl)N[C@@H]1CC[C@H](CC1)NCCCCCCNC(=O)CNc1cccc2c1C(=O)N(C2=O)C1CCC(=O)NC1=O
759	CC[C@H]1[C@@H](COc2ncc(c3c2cc(OC)c(c3)C(=O)N)C#CCCCCCCCCCCC(=O)N[C@@H](C(C)(C)C)C(=O)N2C[C@@H](C[C@H]2C(=O)NCc2ccc(cc2)c2scnc2C)O)NC(=O)[C@H]1F
760	O[C@H]1CN([C@@H](C1)C(=O)N[C@H](c1ccc(cc1)c1scnc1C)C)C(=O)[C@H](C(C)(C)C)NC(=O)CCCCOc1ccc(cc1)/C=N/NC(=O)c1cccc(c1)C(=O)c1c(sc2c1ccc(c2)O)c1ccc(cc1)O
761	O[C@H]1CN([C@@H](C1)C(=O)N[C@H](c1ccc(cc1)c1scnc1C)C)C(=O)[C@H](C(C)(C)C)NC(=O)COc1ccc(cc1)/C=N/NC(=O)c1c(sc2c1ccc(c2)O)c1ccc(cc1)O
762	O[C@@H]1C[C@H](N(C1)C(=O)[C@H](C(C)(C)C)NC(=O)CCCCCOc1ccc(cc1)/C=N/NC(=O)c1c(sc2c1ccc(c2)O)c1ccc(cc1)O)C(=O)N[C@H](c1ccc(cc1)c1scnc1C)C
763	Oc1ccc(cc1)c1sc2c(c1C(=O)N/N=C/c1ccc(cc1)OCCCCCCCC(=O)N[C@@H](C(C)(C)C)C(=O)N1C[C@@H](C[C@H]1C(=O)N[C@H](c1ccc(cc1)c1scnc1C)C)O)ccc(c2)O
764	O[C@H]1CN([C@@H](C1)C(=O)N[C@H](c1ccc(cc1)c1scnc1C)C)C(=O)[C@H](C(C)(C)C)NC(=O)COCCOCCOc1ccc(cc1)/C=N/NC(=O)c1c(sc2c1ccc(c2)O)c1ccc(cc1)O
765	O[C@H]1CN([C@@H](C1)C(=O)N[C@H](c1ccc(cc1)c1scnc1C)C)C(=O)[C@H](C(C)(C)C)NC(=O)COCCOCCOCCOc1ccc(cc1)/C=N/NC(=O)c1c(sc2c1ccc(c2)O)c1ccc(cc1)O
766	O[C@@H]1C[C@H](N(C1)C(=O)[C@H](C(C)(C)C)NC(=O)COCCOCCOCCCCCCN1CCO[C@H](C1)COc1nc(nc2c1cn[nH]2)c1ccc(cc1)NS(=O)(=O)c1cc(C)ccc1F)C(=O)NCc1ccc(cc1)c1scnc1C
767	O[C@@H]1C[C@H](N(C1)C(=O)[C@H](C(C)(C)C)NC(=O)COCCOCCOCCOCCCCCCN1CCO[C@H](C1)COc1nc(nc2c1cn[nH]2)c1ccc(cc1)NS(=O)(=O)c1cc(C)ccc1F)C(=O)NCc1ccc(cc1)c1scnc1C
768	O[C@H]1CN([C@@H](C1)C(=O)NCc1ccc(cc1)c1scnc1C)C(=O)[C@H](C(SCCCCC(=O)NCCNc1cccc2c1C(=O)N(C2=O)C1CCC(=O)NC1=O)(C)C)NC(=O)C1(F)CC1
769	CO[C@@H]1C[C@@H](CC[C@H]1OCCOCc1nnn(c1)CCOCCOCCNc1cccc2c1C(=O)N(C2=O)C1CCC(=O)NC1=O)C[C@H]([C@@H]1CC(=O)[C@H](C)/C=C(\C)/[C@@H](O)[C@@H](OC)C(=O)[C@H](C)C[C@H](C)/C=C/C=C/C=C(/[C@H](C[C@H]2O[C@](C(=O)C(=O)N3[C@H](C(=O)O1)CCCC3)(O)[C@H](C)CC2)OC)\C)C
770	CCCS(=O)(=O)Nc1ccc(c(c1F)C(=O)c1c[nH]c2c1cc(cn2)c1ccc(cc1)CNC(=O)CCCNc1ccc2c(c1)C(=O)N(C2=O)C1CCC(=O)NC1=O)F
771	CCCS(=O)(=O)Nc1ccc(c(c1F)C(=O)c1c[nH]c2c1cc(cn2)c1ccc(cc1)CNC(=O)CCCCC(=O)N[C@@H](C(C)(C)C)C(=O)N1C[C@@H](C[C@H]1C(=O)NCc1ccc(cc1)c1scnc1C)O)F
772	CCCS(=O)(=O)Nc1ccc(c(c1F)C(=O)c1c[nH]c2c1cc(cn2)c1ccc(cc1)CNC(=O)CCOCCC(=O)N[C@@H](C(C)(C)C)C(=O)N1C[C@@H](C[C@H]1C(=O)NCc1ccc(cc1)c1scnc1C)O)F
773	CCCCN(C(=O)Nc1ccc(cc1)OCCCn1nnc(c1)CCC(=O)N[C@@H](C(C)(C)C)C(=O)N1C[C@@H](C[C@H]1C(=O)NCc1ccc(cc1)c1scnc1C)O)Cc1ccc(cc1)C(=O)NO
774	O=C(CCOCCNc1cccc2c1C(=O)N(C2=O)C1CCC(=O)NC1=O)NCCS(=O)(=O)N1CCC(CC1)Nc1ncc(c(n1)Nc1cccc(c1C(=O)N)F)Br
775	ONC(=O)CCCCCCC(=O)N/N=C/c1ccc(cc1)c1cccc2c1CN(C2=O)C1CCC(=O)NC1=O
776	CCCCN(C(=O)Nc1ccc(cc1)OCCCn1nnc(c1)CNCc1ccc(cc1)c1cccc2c1CN(C2=O)C1CCC(=O)NC1=O)Cc1ccc(cc1)C(=O)NO
777	O=C(N[C@H](C(=O)N1C/C(=C\c2ccc(c(c2)Cl)Cl)/C(=O)/C(=C/c2ccc(c(c2)Cl)Cl)/C1)Cc1ccccc1)CCOCCOCCOCCNc1cccc2c1C(=O)N(C2=O)C1CCC(=O)NC1=O
778	O=C1CCC(C(=O)N1)N1C(=O)c2c(C1=O)c(NCCOCCOCCC(=O)N([C@H]1CC[C@]3(C(C1)CC[C@@H]1C3CC[C@]3([C@H]1CC[C@@H]3c1ccc3c(c1)cncc3)C)C)C)ccc2
779	O=C1CCC(C(=O)N1)N1C(=O)c2c(C1=O)cccc2OCCOCCOCCOCCOCCOC/C=C/C(=O)N1CCC[C@H](C1)n1nc(c2c1ncnc2N)c1ccc(cc1)Oc1ccccc1
780	N#C/C(=C/C(CCCOCCOCCOCCOCCOc1cccc2c1C(=O)N(C2=O)C1CCC(=O)NC1=O)(C)C)/C(=O)N1CCC[C@H](C1)n1nc(c2c1ncnc2N)c1ccc(cc1)Oc1ccccc1
781	N#C/C(=C/CCc1nnn(c1)CCOCCOCCOCCOC(=O)N[C@@H](C(C)(C)C)C(=O)N1C[C@@H](C[C@H]1C(=O)NCc1ccc(cc1)c1scnc1C)O)/C(=O)N1CCC[C@H](C1)n1nc(c2c1ncnc2N)c1ccc(cc1)Oc1ccccc1
782	N#Cc1ccc(cc1C(F)(F)F)N1C(=O)N(C(C1=O)(C)C)c1ccc(cc1)OCCCCCOCCCOCC(=O)N[C@@H](C(C)(C)C)C(=O)N1C[C@@H](C[C@H]1C(=O)NCc1ccc(cc1)c1scnc1C)O
783	N#Cc1ccc(cc1C(F)(F)F)N1C(=S)N(C(C1=O)(C)C)c1ccc(cc1)C1CCN(CC1)CCOCCCOCC(=O)N[C@@H](C(C)(C)C)C(=O)N1C[C@@H](C[C@H]1C(=O)NCc1ccc(cc1)c1scnc1C)O
784	O=C1CCC(C(=O)N1)N1C(=O)c2c(C1=O)cccc2NCCOCCOCCOc1ccc(cc1)NC(=O)C[C@@H]1N=C(c2ccc(cc2)Cl)c2c(-n3c1nnc3C)sc(c2C)C
785	O=C(C[C@@H]1N=C(c2ccc(cc2)Cl)c2c(-n3c1nnc3C)sc(c2C)C)N[C@H](c1ccc(cc1)OCCOCCNc1cccc2c1C(=O)N(C2=O)C1CCC(=O)NC1=O)C
786	OC[C@@H]1CC[C@@H](CC1)n1c(NC(=O)c2cccc(c2)C(F)(F)F)nc2c1cc(cc2)CN1CCN(CC1)CCOCCOCCOc1ccc2c(c1)C(=O)N(C2=O)C1CCC(=O)NC1=O
787	OC[C@@H]1CC[C@@H](CC1)n1c(NC(=O)c2cccc(c2)C(F)(F)F)nc2c1cc(cc2)CN1CCN(CC1)CCOCCOCCOCCOc1ccc2c(c1)C(=O)N(C2=O)C1CCC(=O)NC1=O
788	O[C@@H]1C[C@H](N(C1)C(=O)[C@H](C(C)(C)C)NC(=O)COCCOCCCCCOc1cc(F)c(c(c1)F)[C@H]1N(CC(F)(C)C)[C@H](C)Cc2c1[nH]c1c2cccc1)C(=O)N[C@H](c1ccc(cc1)c1scnc1C)C
789	O=C(COc1ccc(cc1)/N=N/c1cccc2c1CN(C2=O)C1CCC(=O)NC1=O)NCCCCNC(=O)C[C@@H]1N=C(c2ccc(cc2)Cl)c2c(-n3c1nnc3C)sc(c2C)C
790	O=C(Nc1ccc(cc1)/N=N/c1ccc(cc1)CCNC(=O)C[C@@H]1N=C(c2ccc(cc2)Cl)c2c(-n3c1nnc3C)sc(c2C)C)COc1cccc2c1C(=O)N(C2=O)C1CCC(=O)NC1=O
791	N#Cc1ccc(cc1C(F)(F)F)N1C(=O)N(C(C1=O)(C)c1ccc(cc1)OCCOCCOCCOCCOc1cccc2c1CN(C2=O)[C@H]1CCC(=O)NC1=O)C
792	CNc1ccc(cc1)c1nc2c(s1)cc(cc2)OCCOCCOCCOCCOCCOCCOCC(=O)N[C@@H](C(C)(C)C)C(=O)N1C[C@@H](C[C@H]1C(=O)N[C@H](c1ccc(cc1)c1scnc1C)C)O
793	O[C@H]1CN([C@@H](C1)C(=O)N[C@H](c1ccc(cc1)c1scnc1C)C)C(=O)[C@H](C(C)(C)C)NC(=O)CN1CCN(CC1)CCN1CCC(CC1)O[C@@H]1C[C@H](C1)Oc1ccc2c(c1)Sc1c(N2)ccc(c1)[N+](=O)[O-]
794	O=C1CCC(C(=O)N1)N1C(=O)c2c(C1=O)ccc(c2)NCCN1CCN(CC1)c1cccc(n1)c1cnc2n1nc(cc2)N1CCC[C@@H]1c1cccc(c1)F
795	O[C@@H]1C[C@H](N(C1)C(=O)[C@H](C(C)(C)C)NC(=O)COCCNc1ncc(cc1c1[nH]ncc1)C(=O)Nc1ccc(cc1)OC(Cl)(F)F)C(=O)NCc1ccc(cc1)c1scnc1C
796	O[C@@H]1C[C@H](N(C1)C(=O)[C@H](C(C)(C)C)NC(=O)CCOCCOCCOCCOCCOCCOCC#Cc1ccc(cc1)OCCCc1sc(nc1C(=O)O)N1CCc2c(C1)c(ccc2)C(=O)Nc1nc2c(s1)cccc2)C(=O)NCc1ccc(cc1)c1scnc1C
797	O=C(COc1cccc2c1C(=O)N(C2=O)C1CCC(=O)NC1=O)NCCCC(=O)N1CCN(CC1)C(=O)c1cc(ccc1F)Cc1n[nH]c(=O)c2c1cccc2
798	O=C(NCCNc1cccc2c1C(=O)N(C2=O)C1CCC(=O)NC1=O)CCCCC(=O)N1CCN(CC1)C(=O)c1cc(ccc1F)Cc1n[nH]c(=O)c2c1cccc2
799	O[C@@H]1C[C@H](N(C1)C(=O)[C@H](C(C)(C)C)NC(=O)CCCCCCCCCCC(=O)N1CCN(CC1)C(=O)c1cc(ccc1F)Cc1n[nH]c(=O)c2c1cccc2)C(=O)NCc1ccc(cc1)c1scnc1C
800	O[C@@H]1C[C@H](N(C1)C(=O)[C@H](C(C)(C)C)NC(=O)CCCNC(=O)CCCCCCCCCCC(=O)N1CCN(CC1)C(=O)c1cc(ccc1F)Cc1n[nH]c(=O)c2c1cccc2)C(=O)NCc1ccc(cc1)c1scnc1C
801	O=C1CCC(C(=O)N1)N1C(=O)c2c(C1=O)cccc2NCCCC(=O)N1CCN(CC1)c1cccc(n1)c1cnc2n1nc(cc2)N1CCC[C@@H]1c1cccc(c1)F
802	O=C1CCC(C(=O)N1)N1C(=O)c2c(C1=O)cccc2NCCOCCOCCC(=O)N1CCN(CC1)c1cccc(n1)c1cnc2n1nc(cc2)N1CCC[C@@H]1c1cccc(c1)F
803	O[C@H]1CN([C@@H](C1)C(=O)NCc1ccc(cc1)c1scnc1C)C(=O)[C@H](C(C)(C)C)NC(=O)COCCOCCOCCOCCOCCOCC(=O)N1CCN(CC1)[C@@H]1CC[C@@H](CC1)Nc1ncnn2c1c(cc2)C(C)C
804	O[C@H]1CN([C@@H](C1)C(=O)NCc1ccc(cc1)c1scnc1C)C(=O)[C@H](C(C)(C)C)NC(=O)COCCOCCOCCOCCNC(=O)CCC(=O)N1CCN(CC1)[C@@H]1CC[C@@H](CC1)Nc1ncnn2c1c(cc2)C(C)C
805	O=C(CCC(=O)N1CCN(CC1)[C@@H]1CC[C@@H](CC1)Nc1ncnn2c1c(cc2)C(C)C)NCCOCCOCCNc1cccc2c1C(=O)N(C2=O)C1CCC(=O)NC1=O
806	O[C@H]1CN([C@@H](C1)C(=O)NCc1ccc(cc1)c1scnc1C)C(=O)[C@H](C(C)(C)C)NC(=O)CNCCCONC(=O)c1ccc(c(c1Nc1ccc(cc1F)I)F)F
807	O[C@H]1CN([C@@H](C1)C(=O)NCc1ccc(cc1)c1scnc1C)C(=O)[C@H](C(C)(C)C)NC(=O)CCCNCCCONC(=O)c1ccc(c(c1Nc1ccc(cc1F)I)F)F
808	O[C@H]1CN([C@@H](C1)C(=O)NCc1ccc(cc1)c1scnc1C)C(=O)[C@H](C(C)(C)C)NC(=O)CCCCNCCCONC(=O)c1ccc(c(c1Nc1ccc(cc1F)I)F)F
809	O[C@@H]1C[C@H](N(C1)C(=O)[C@H](C(C)(C)C)NC(=O)CCCCCCCCCNCCCONC(=O)c1ccc(c(c1Nc1ccc(cc1F)I)F)F)C(=O)NCc1ccc(cc1)c1scnc1C
810	O[C@H]1CN([C@@H](C1)C(=O)NCc1ccc(cc1)c1scnc1C)C(=O)[C@H](C(C)(C)C)NC(=O)COCCNCCCONC(=O)c1ccc(c(c1Nc1ccc(cc1F)I)F)F
811	O[C@@H]1C[C@H](N(C1)C(=O)[C@H](C(C)(C)C)NC(=O)CCCCCCCCCNCCCONC(=O)c1ccc(c(c1Nc1ccc(cc1F)I)F)F)C(=O)N[C@H](c1ccc(cc1)c1scnc1C)C
812	O[C@@H]1C[C@H](N(C1)C(=O)[C@H](C(C)(C)C)NC(=O)CCCCCCCCCCCNCCCCONC(=O)c1ccc(c(c1Nc1ccc(cc1F)I)F)F)C(=O)N[C@H](c1ccc(cc1)c1scnc1C)C
813	CC[C@@H](n1cc(c2c1cc(cc2C(=O)NCc1c(C)cc([nH]c1=O)C)c1ccc(nc1)N1CCN(CC1)CCCCCOc1cccc2c1C(=O)N(C2=O)C1CCC(=O)NC1=O)C)C
814	O[C@H](CN1CCc2c(C1)cccc2)CNC(=O)c1ncnc(c1)NC1CN(C1)C(=O)COCCOCCOCCOCCOCC(=O)N[C@@H](C(C)(C)C)C(=O)N1C[C@@H](C[C@H]1C(=O)N[C@H](c1ccc(cc1)c1scnc1C)C)O
815	CS(=O)(=O)Cc1cc2-c3cn(C)c(=O)c4c3c(CN(c2cc1C(=O)NCCOc1cc(CCOCC(=O)N[C@@H](C(C)(C)C)C(=O)N2C[C@@H](C[C@H]2C(=O)NCc2ccc(cc2)c2scnc2C)O)cc(c1)O)c1ncc(cc1F)F)c[nH]4
816	O/N=C(\c1nonc1NCCNCCOCCOCCOCCNc1cccc2c1C(=O)N(C2=O)C1CCC(=O)NC1=O)/Nc1ccc(c(c1)Br)F
817	COc1cc2nc(nc(c2cc1OC)N)N1CCN(CC1)C(=O)c1nnn(c1)CCOCC(=O)Nc1cccc2c1C(=O)N(C2=O)C1CCC(=O)NC1=O
818	COC(=O)C1=CC[C@@]23[C@@](CC1)(OC(=O)C)[C@H](CC2)[C@@](OC3=O)(C)/C=C/C=C(/C(=O)OCOc1cccc2c1C(=O)N(C2=O)C1CCC(=O)NC1=O)\C
819	N#Cc1ccc(cc1Cl)O[C@@H]1C[C@@H]2CC[C@H](C1)N2C(=O)c1ccc(cc1)N1CCN(CC1)CCCCCCCCCNc1cccc2c1C(=O)N(C2=O)C1CCC(=O)NC1=O
820	N#Cc1ccc(cc1Cl)O[C@@H]1C[C@@H]2CC[C@H](C1)N2C(=O)c1ccc(cc1)N1CCN(CC1)CCCCCCCNc1cccc2c1C(=O)N(C2=O)C1CCC(=O)NC1=O
821	N#Cc1ccc(cc1Cl)O[C@@H]1C[C@@H]2CC[C@H](C1)N2C(=O)c1ccc(cc1)N1CCN(CC1)CCOCC(=O)N[C@@H](C(C)(C)C)C(=O)N1C[C@@H](C[C@H]1C(=O)NCc1ccc(cc1)c1scnc1C)O
822	N#Cc1ccc(cc1Cl)O[C@@H]1C[C@@H]2CC[C@H](C1)N2C(=O)c1ccc(cn1)N1CCN(CC1)CCOCC(=O)N[C@@H](C(C)(C)C)C(=O)N1C[C@@H](C[C@H]1C(=O)N[C@H](c1ccc(cc1)c1scnc1C)C)O
823	O=C1CCC(C(=O)N1)N1C(=O)c2c(C1=O)cc(cc2)C#CCCOc1nc(sc1C(=O)N)c1ccnc(c1)NC(=O)C1CC1
824	CNC(=O)c1sc(nc1OCCOCC#Cc1ccc2c(c1)C(=O)N(C2=O)C1CCC(=O)NC1=O)c1ccnc(c1)NC(=O)C1CC1
825	CCn1c2nc(N)c(cc2c(=O)n(c1=O)CC(=O)NCCNc1cccc2c1C(=O)N(C2=O)C1CCC(=O)NC1=O)C(=O)N
826	CCn1c(=O)n(CC(=O)NCCCCNc2cccc3c2C(=O)N(C3=O)C2CCC(=O)NC2=O)c(=O)c2c1nc(N)c(c2)C(=O)N
827	O=C(COc1cccc2c1C(=O)N(C2=O)C1CCC(=O)NC1=O)NCCCNC(=O)Cn1c(=O)c2cc(C(=O)N)c(nc2n(c1=O)C1CC1)N
828	O=C(COc1cccc2c1C(=O)N(C2=O)C1CCC(=O)NC1=O)NCCCCCCNC(=O)Cn1c(=O)c2cc(C(=O)N)c(nc2n(c1=O)C1CC1)N
829	O[C@@H]1C[C@H](N(C1)C(=O)[C@H](C(C)(C)C)NC(=O)CCCCCC(=O)n1nc(c2c1cccc2c1ccc(cc1)NC(=O)Nc1cc(C)ccc1F)N)C(=O)NCc1ccc(cc1)c1scnc1C
830	O=C(Nc1cc(C)ccc1F)Nc1ccc(cc1)c1cccc2c1c(N)nn2C(=O)CCCCCCCCCCCCCCC(=O)N[C@@H](C(C)(C)C)C(=O)N1C[C@@H](C[C@H]1C(=O)NCc1ccc(cc1)c1scnc1C)O
831	O=C(COc1cccc2c1C(=O)N(C2=O)C1CCC(=O)NC1=O)NCCCCCCNC(=O)c1ccc(cc1)Nc1ncc2c(n1)n(cc2C(=O)N(C)C)C1CCCC1
832	N#Cc1cnc2c(c1)ccn2c1ncc(c(c1)NC(C)C)C(=O)N[C@@H]1CC[C@H](CC1)C(=O)NCCCCNC(=O)COc1cccc2c1C(=O)N(C2=O)C1CCC(=O)NC1=O
833	N#Cc1cnc2c(c1)ccn2c1ncc(c(c1)NC(C)C)C(=O)N[C@@H]1CC[C@H](CC1)C(=O)NCCCCCNC(=O)COc1cccc2c1C(=O)N(C2=O)C1CCC(=O)NC1=O
834	N#Cc1cnc2c(c1)ccn2c1ncc(c(c1)NC(C)C)C(=O)N[C@@H]1CC[C@H](CC1)C(=O)NCCOCCNC(=O)COc1cccc2c1C(=O)N(C2=O)C1CCC(=O)NC1=O
835	N#Cc1cnc2c(c1)ccn2c1ncc(c(c1)NC(C)C)C(=O)N[C@@H]1CC[C@H](CC1)C(=O)NCCOCCOCCNC(=O)COc1cccc2c1C(=O)N(C2=O)C1CCC(=O)NC1=O
836	N#Cc1cnc2c(c1)ccn2c1ncc(c(c1)NC(C)C)C(=O)N[C@@H]1CC[C@H](CC1)C(=O)NCCOCCOCCOCCNC(=O)COc1cccc2c1C(=O)N(C2=O)C1CCC(=O)NC1=O
837	O[C@@H]1C[C@H](N(C1)C(=O)[C@H](C(C)(C)C)NC(=O)CCCCCCCN1CCN(CC1)c1ccc(nc1)Nc1ncc2c(n1)n(C1CCCC1)c(=O)c(c2C)C(=O)C)C(=O)NCc1ccc(cc1)c1scnc1C
838	COc1cc(ccc1C(=O)NCCOCCOCCOCCOCCC(=O)N[C@@H](C(C)(C)C)C(=O)N1C[C@@H](C[C@H]1C(=O)NCc1ccc(cc1)c1scnc1C)O)Nc1ncc2c(-c3ccc(cc3C(=NC2)c2c(F)cccc2OC)Cl)n1
839	N#C/C(=C\C(N(CCCNC(=O)CNc1cccc2c1C(=O)N(C2=O)C1CCC(=O)NC1=O)C)(C)C)/C(=O)N1CCC[C@H](C1)n1nc(c2c1ncnc2N)c1ccc(cc1)Oc1ccccc1
840	N#C/C(=C\C(N(CCCNC(=O)COc1cccc2c1C(=O)N(C2=O)C1CCC(=O)NC1=O)C)(C)C)/C(=O)N1CCC[C@H](C1)n1nc(c2c1ncnc2N)c1ccc(cc1)Oc1ccccc1
841	O=C(CNc1cccc2c1C(=O)N(C2=O)C1CCC(=O)NC1=O)NCCCN(C(/C=C/C(=O)N1CCC[C@H](C1)n1nc(c2c1ncnc2N)c1ccc(cc1)Oc1ccccc1)(C)C)C
842	CC[C@H](C(=O)N1CCCC[C@H]1C(=O)O[C@@H](c1ccccc1OCC(=O)NCCOCCOCCOCC(=O)N[C@@H](C(C)(C)C)C(=O)N1C[C@@H](C[C@H]1C(=O)N[C@H](c1ccc(cc1)c1scnc1C)C)O)CCc1ccc(c(c1)OC)OC)c1cc(OC)c(c(c1)OC)OC
843	O=C1CCC(C(=O)N1)N1Cc2c(C1=O)ccc(c2)N1CCC2(CC1)CN(C2)CC1CC2(C1)CCN(CC2)c1ncc(cn1)[C@H]1N(CC(F)(C)C)[C@H](C)Cc2c1[nH]c1c2cccc1
844	O=C1CCC(C(=O)N1)N1Cc2c(C1=O)ccc(c2)N1CCC(CC1)CN1CCC2(CC1)CCC(CC2)Oc1ncc(cn1)[C@H]1N(CC(F)(C)C)[C@H](C)Cc2c1[nH]c1c2cccc1
845	O[C@@H]1C[C@H](N(C1)C(=O)[C@H](C(C)(C)C)NC(=O)C1(F)CC1)C(=O)NCc1ccc(cc1OCCc1ccc(cc1)OCCN1CCN(CC1)c1cc(nnc1N)c1ccccc1O)c1scnc1C
846	O[C@@H]1C[C@H](N(C1)C(=O)[C@H](C(C)(C)C)NC(=O)C1(F)CC1)C(=O)NCc1ccc(cc1OCCCOc1ccc(cc1)CN1CCN(CC1)c1cc(nnc1N)c1ccccc1O)c1scnc1C
847	O[C@@H]1C[C@H](N(C1)C(=O)[C@H](C(C)(C)C)NC(=O)COCCOCCOCCNC(=O)c1ccc(cc1)NC(=O)C1(CC1)C(=O)Nc1cc(F)c(cc1F)Oc1ccnc(c1)c1cnn(c1)C)C(=O)N[C@H](c1ccc(cc1)c1scnc1C)C
848	CCc1cc2C(=O)c3c4ccc(cc4[nH]c3C(c2cc1N1CCC(CC1)N1CCN(CC1)C(=O)CCCCC(=O)N[C@@H](C(C)(C)C)C(=O)N1C[C@@H](C[C@H]1C(=O)NCc1ccc(cc1)c1scnc1C)O)(C)C)C#N
849	N#Cc1ccc2c(c1)[nH]c1c2C(=O)c2c(C1(C)C)cc(c(c2)CC)N1CCC(CC1)N1CCN(CC1)C(=O)CCCCCCCCC(=O)N[C@@H](C(C)(C)C)C(=O)N1C[C@@H](C[C@H]1C(=O)NCc1ccc(cc1)c1scnc1C)O
850	N#Cc1ccc2c(c1)[nH]c1c2C(=O)c2c(C1(C)C)cc(c(c2)CC)N1CCC(CC1)NC(=O)CCCCCNc1cccc2c1C(=O)N(C2=O)C1CCC(=O)NC1=O
851	C=CC(=O)Nc1cc2c(cc1OCCCN1CCN(CC1)C(=O)CCCCCNc1cccc3c1C(=O)N(C3=O)C1CCC(=O)NC1=O)ncnc2Nc1ccc(c(c1)Cl)F
852	O=C(CCC(=O)Nc1cccc(c1Cl)Sc1ncc(nc1N)N1CCC2(CC1)CO[C@H]([C@H]2N)C)NCCOCCOCCOCCNc1cccc2c1C(=O)N(C2=O)C1CCC(=O)NC1=O
853	O=C(CCC(=O)Nc1cccc(c1Cl)Sc1ncc(nc1N)N1CCC2(CC1)CC[C@H]([C@H]2N)C)NCCOCCOCCNc1ccc2c(c1)C(=O)N(C2=O)C1CCC(=O)NC1=O
854	O=C(CCC(=O)Nc1cccc(c1Cl)Sc1ncc(nc1N)N1CCC2(CC1)CC[C@H]([C@H]2N)C)NCCOCCOCCOCCNc1ccc2c(c1)C(=O)N(C2=O)C1CCC(=O)NC1=O
855	O=C(CCC(=O)Nc1cccc(c1Cl)Sc1ncc(nc1N)N1CCC2(CC1)CC[C@H]([C@H]2N)C)NCCCCCCCCCCCNc1cccc2c1C(=O)N(C2=O)C1CCC(=O)NC1=O
856	O=C(COc1cccc2c1C(=O)N(C2=O)C1CCC(=O)NC1=O)NCCCCCCN1CCC[C@H](C1)Nc1ncc(c(n1)c1c[nH]c2c1cccc2)Cl
857	N#Cc1ccc(cc1Cl)O[C@@H]1C(C)(C)[C@H](C1(C)C)NC(=O)c1ccc(cc1)NCCCCCCCNc1ccc2c(c1)C(=O)N(C2=O)C1CCC(=O)NC1=O
858	N#Cc1ccc(cc1Cl)O[C@@H]1C(C)(C)[C@H](C1(C)C)NC(=O)c1ccc(cc1)N1CCN(CC1)C1CCC2(CC1)CCN(CC2)c1ccc2c(c1)C(=O)N(C2=O)C1CCC(=O)NC1=O
859	O[C@@H]1C[C@H](N(C1)C(=O)[C@H](C(C)(C)C)NC(=O)COCCOCCOCCOC(=O)C[C@@H]1N=C(c2ccc(cc2)Cl)c2c(-n3c1nnc3C)sc(c2C)C)C(=O)NCc1ccc(cc1)c1scnc1C
860	O[C@H]1CN([C@@H](C1)C(=O)NCc1ccc(cc1)c1scnc1C)C(=O)[C@H](C(C)(C)C)NC(=O)CCCCCCCC(=O)Nc1ccc(cc1)C(=O)Nc1ccccc1N
861	O[C@H]1CN([C@@H](C1)C(=O)NCc1ccc(cc1)c1scnc1C)C(=O)[C@H](C(C)(C)C)NC(=O)COCCOCCOCCOCC(=O)Nc1ccc(cc1)C(=O)Nc1ccccc1N
862	CCN(c1cc(cc(c1C)C(=O)NCc1c(C)cc([nH]c1=O)C)c1ccc(cc1)OCCOCCOCC(=O)N[C@@H](C(C)(C)C)C(=O)N1C[C@@H](C[C@H]1C(=O)NCc1ccc(cc1)c1scnc1C)O)C1CCOCC1
863	CCN(c1cc(cc(c1C)C(=O)NCc1c(C)cc([nH]c1=O)C)c1ccc(cc1)C(=O)NCCOCCOCC(=O)N[C@@H](C(C)(C)C)C(=O)N1C[C@@H](C[C@H]1C(=O)NCc1ccc(cc1)c1scnc1C)O)C1CCOCC1
864	N#Cc1ccc(cc1Cl)O[C@@H]1CC[C@H](CC1)NC(=O)c1ccc(cc1)NCCCCCCNc1ccc2c(c1)C(=O)N(C2=O)C1CCC(=O)NC1=O
865	N#Cc1ccc(cc1Cl)O[C@@H]1CC[C@H](CC1)NC(=O)c1ccc(cc1)N1CCN(CC1)CCNc1ccc2c(c1)C(=O)N(C2=O)C1CCC(=O)NC1=O
866	CCCN(c1ccc(c(c1)Cl)C#N)[C@@H]1CC[C@H](CC1)NC(=O)c1ccc(cc1)N1CCC(CC1)N1CCN(CC1)c1ccc2c(c1)C(=O)N(C2=O)C1CCC(=O)NC1=O
867	N#Cc1ccc(cc1Cl)N([C@@H]1CC[C@H](CC1)NC(=O)c1ccc(cc1)N1CCN(CC1)C1CN(C1)c1ccc2c(c1)C(=O)N(C2=O)C1CCC(=O)NC1=O)C
868	O[C@@H]1C[C@H](N(C1)C(=O)[C@H](C(C)(C)C)NC(=O)CCCCNC(=O)CCNC[C@@H](C(=O)N1CCN(CC1)c1ncnc2c1[C@H](C)C[C@H]2O)c1ccc(cc1)Cl)C(=O)NCc1ccc(cc1)c1scnc1C
869	O[C@@H]1C[C@H](N(C1)C(=O)[C@H](C(C)(C)C)NC(=O)CCCCCCNC(=O)CCNC[C@@H](C(=O)N1CCN(CC1)c1ncnc2c1[C@H](C)C[C@H]2O)c1ccc(cc1)Cl)C(=O)NCc1ccc(cc1)c1scnc1C
870	O=C(CCNC[C@@H](C(=O)N1CCN(CC1)c1ncnc2c1[C@H](C)C[C@H]2O)c1ccc(cc1)Cl)NCCCNc1cccc2c1C(=O)N(C2=O)C1CCC(=O)NC1=O
871	O=C(CCNC[C@@H](C(=O)N1CCN(CC1)c1ncnc2c1[C@H](C)C[C@H]2O)c1ccc(cc1)Cl)NCCCCCCCCNc1cccc2c1CN(C2=O)C1CCC(=O)NC1=O
872	CCn1c(nc2c1c(OCCCNCCCC(=O)NCCOCCOCCOCCOCCC(=O)N[C@@H](C(C)(C)C)C(=O)N1C[C@@H](C[C@H]1C(=O)NCc1ccc(cc1)c1scnc1C)O)cnc2C#CC(O)(C)C)c1nonc1N
873	CCn1c(nc2c1c(OCCCNCCCC(=O)NCCNc1cccc3c1C(=O)N(C3=O)C1CCC(=O)NC1=O)cnc2C#CC(O)(C)C)c1nonc1N
874	N#C/C(=C\C1CC1)/C(=O)Nc1cc(Nc2nccc(n2)c2cn(c3c2cccc3)C)c(cc1N1CCN(CC1)CC(=O)NCCCCCCC(=O)N[C@@H](C(C)(C)C)C(=O)N1C[C@@H](C[C@H]1C(=O)NCc1ccc(cc1)c1scnc1C)O)OC
875	O[C@@H]1C[C@H](N(C1)C(=O)[C@H](C(C)(C)C)NC(=O)CCCCCCN1CCN(CC1)c1cc(Cl)cc2c1nc(n2Cc1cc(C)c(c(c1)C)F)N1CC2(C1)CNC2)C(=O)N[C@H](c1ccc(cc1)c1scnc1C)C
876	O[C@@H]1C[C@H](N(C1)C(=O)[C@H](C(C)(C)C)NC(=O)CCCCCCCCN1CCN(CC1)c1cc(Cl)cc2c1nc(n2Cc1cc(C)c(c(c1)C)F)N1CC2(C1)CNC2)C(=O)N[C@H](c1ccc(cc1)c1scnc1C)C
877	O[C@@H]1C[C@H](N(C1)C(=O)[C@H](C(C)(C)C)NC(=O)CCCCCCCCCCCN1CCN(CC1)c1cc(Cl)cc2c1nc(n2Cc1cc(C)c(c(c1)C)F)N1CC2(C1)CNC2)C(=O)N[C@H](c1ccc(cc1)c1scnc1C)C
878	O[C@H]1CN([C@@H](C1)C(=O)N[C@H](c1ccc(cc1)c1scnc1C)C)C(=O)[C@H](C(C)(C)C)NC(=O)CCN1CCC(CC1)CN1CCN(CC1)c1cc(Cl)cc2c1nc(n2Cc1cc(C)c(c(c1)C)F)N1CC2(C1)CNC2
879	O=C(NCCCCNc1cccc2c1C(=O)N(C2=O)C1CCC(=O)NC1=O)CCCCCNC(=O)c1cc2c([nH]1)c(=O)n(cc2c1ccccc1Oc1ccccc1)C
880	COc1cc(ccc1Nc1ncc2-n3c(C)nnc3[C@H](N(c2n1)CC1CCCCC1)CC)C(=O)NC1CCN(CC1)C(=O)CNc1cccc2c1CN(C2=O)C1CCC(=O)NC1=O
881	O=C(NCCNc1nn(c(n1)N)c1ccc(nn1)c1ccccc1)CCCNc1cccc2c1CN(C2=O)C1CCC(=O)NC1=O
882	O=C(NCCNc1nn(c(n1)N)c1ccc(nn1)c1ccccc1)CCCCCCNc1cccc2c1CN(C2=O)C1CCC(=O)NC1=O
883	CCN(C(c1ccc(cc1)Cl)C(=O)NC(C)(C)C)C(=O)CCCCC#Cc1cccc2c1CN(C2=O)C1CCC(=O)NC1=O
884	COc1cc(ccc1Nc1ncc(c(n1)Nc1ccccc1NS(=O)(=O)C)Cl)C1CCN(CC1)CCCCCC(=O)N[C@@H](C(C)(C)C)C(=O)N1C[C@@H](C[C@H]1C(=O)N[C@H](c1ccc(cc1)c1scnc1C)C)O
885	COc1cc(ccc1Nc1ncc(c(c1)Nc1ccccc1C(=O)NC)C(F)(F)F)N1CCN(CC1)CCCCCCCCCCC(=O)N[C@@H](C(C)(C)C)C(=O)N1C[C@@H](C[C@H]1C(=O)N[C@H](c1ccc(cc1)c1scnc1C)C)O
886	O=C(COc1cccc2c1C(=O)N(C2=O)C1CCC(=O)NC1=O)NCCCCn1nnc(c1)CNC(=O)C[C@@H]1N=C(c2ccc(cc2)Cl)c2c(-n3c1nnc3C)sc(c2C)C
887	COc1ncc(cc1NS(=O)(=O)c1ccc(cc1F)F)c1ccc2n(c1)c(cn2)c1nnc(o1)c1ccccc1C(=O)N[C@@H](C(C)(C)C)C(=O)N1C[C@@H](C[C@H]1C(=O)NCc1ccc(cc1)c1scnc1C)O
888	COc1ncc(cc1NS(=O)(=O)c1ccc(cc1F)F)c1ccc2n(c1)c(cn2)c1nnc(o1)c1ccccc1C(=O)NCCOCC(=O)N[C@@H](C(C)(C)C)C(=O)N1C[C@@H](C[C@H]1C(=O)NCc1ccc(cc1)c1scnc1C)O
889	COc1ncc(cc1NS(=O)(=O)c1ccc(cc1F)F)c1ccc2n(c1)c(cn2)c1nnc(o1)c1ccccc1C(=O)NCCOCCOCCOCCOCC(=O)N[C@@H](C(C)(C)C)C(=O)N1C[C@@H](C[C@H]1C(=O)NCc1ccc(cc1)c1scnc1C)O
890	COc1ncc(cc1NS(=O)(=O)c1ccc(cc1F)F)c1ccc2n(c1)c(cn2)c1nnc(o1)c1ccccc1C(=O)NCCOCCOCCOCCOCCOCC(=O)N[C@@H](C(C)(C)C)C(=O)N1C[C@@H](C[C@H]1C(=O)NCc1ccc(cc1)c1scnc1C)O
891	O=C(Nc1cccc2c1CN(C2=O)C1CCC(=O)NC1=O)CCCn1nnc(c1)Cn1cc(c2c1ncnc2N)c1ccc(cc1)NC(=O)Nc1noc(c1)C(C)(C)C
892	O=C1CCC(C(=O)N1)N1C(=O)c2c(C1=O)c(NCCOCCOCCOCCOCCNC(=O)[C@@]13CC[C@H]([C@@H]([C@H]3C3=CC[C@H]4[C@@]([C@@]3(CC1)C)(C)CCC1[C@]4(C)CC[C@@H](C1(C)C)O)C)C)ccc2
893	OCc1nc(c(nc1N1CCC2(CC1)CO[C@H]([C@H]2N)C)C)c1ccc(c(c1Cl)Cl)OCCOCCOCCOCCOCCOCCOCCOCCNC(=O)COc1cccc2c1C(=O)N(C2=O)C1CCC(=O)NC1=O
894	C=CCn1c(=O)c2c(n1c1cccc(n1)C(O)(C)C)nc(nc2)Nc1ccc(cc1)N1CCN(CC1)CCCC(=O)NCCCC(=O)N[C@@H](C(C)(C)C)C(=O)N1C[C@@H](C[C@H]1C(=O)NCc1ccc(cc1)c1scnc1C)O
895	C=CCn1c(=O)c2c(n1c1cccc(n1)C(O)(C)C)nc(nc2)Nc1ccc(cc1)N1CCN(CC1)CCCC(=O)NCCCCCCNc1cccc2c1C(=O)N(C2=O)C1CCC(=O)NC1=O
896	O[C@H]1CN([C@@H](C1)C(=O)N[C@H](c1ccc(cc1)c1scnc1C)C)C(=O)[C@H](C(C)(C)C)NC(=O)CCCCCOc1ccc(cc1)c1csc(n1)N1CCOCC1
897	O[C@@H]1C[C@H](N(C1)C(=O)[C@H](C(C)(C)C)NC(=O)C1(F)CC1)C(=O)NCc1ccc(cc1OCCCOc1ccc(cc1)c1csc(n1)N1CCOCC1)c1scnc1C
898	CC[C@H]1CC2(CN1c1ccc(c(c1)Cl)C#N)CCN(CC2)c1ccc(cc1)C(=O)N1CCN(CC1)C1CN(C1)c1ccc2c(c1)C(=O)N(C2=O)C1CCC(=O)NC1=O
899	N#Cc1ccc(cc1Cl)N1CC2(C[C@@H]1C)CCN(CC2)c1ccc(cc1)C(=O)N1CC(C1)CN1Cc2c(C1)cc1c(c2)C(=O)N(C1=O)C1CCC(=O)NC1=O
900	N#Cc1ccc(cc1Cl)N1CC2(C[C@@H]1C)CCN(CC2)c1ccc(cc1)C(=O)N1CCC2(CC1)CC(C2)N1Cc2c(C1)cc1c(c2)C(=O)N(C1=O)C1CCC(=O)NC1=O
901	N#Cc1ccc(cc1Cl)N1CC2(C[C@@H]1C)CCN(CC2)c1ccc(cc1)C(=O)N1CCN(CC1)C(=O)CN1Cc2c(C1)cc1c(c2)C(=O)N(C1=O)C1CCC(=O)NC1=O
902	CCN(S(=O)(=O)Nc1ccc(c(c1F)C(=O)c1c[nH]c2c1cc(cn2)c1ccc(nc1)N1CCN(CC1)C(=O)CCCNc1cccc2c1C(=O)N(C2=O)C1CCC(=O)NC1=O)F)C
903	CCN(S(=O)(=O)Nc1ccc(c(c1F)C(=O)c1c[nH]c2c1cc(cn2)c1ccc(nc1)N1CCN(CC1)C(=O)[C@@H]1C[C@H](C1)Nc1cccc2c1C(=O)N(C2=O)C1CCC(=O)NC1=O)F)C
904	O=C1CCC(C(=O)N1)N1C(=O)c2c(C1=O)cccc2NC(=O)CCCCCCCCCCCCCCN1CCN(CC1)Cc1ccc(cc1C(F)(F)F)NC(=O)c1ccc(c(c1)C#Cc1cnc2c(c1)cn[nH]2)C
905	O=C(O[C@H]1C[C@@H](C)C=C2[C@H]1[C@@H](CC[C@@H]1C[C@@H](O)CC(=O)O1)[C@H](C=C2)C)NCCCOCCOCCOCCCNc1cccc2c1C(=O)N(C2=O)C1CCC(=O)NC1=O
906	O[C@@H]1C[C@@H](CC[C@H]2[C@@H](C)C=CC3=C[C@@H](C[C@@H]([C@H]23)OC(=O)NCCCCCCCCCCC(=O)N[C@@H](C(C)(C)C)C(=O)N2C[C@@H](C[C@H]2C(=O)NCc2ccc(cc2)c2scnc2C)O)C)OC(=O)C1
907	O=C1CCC(C(=O)N1)N1C(=O)c2c(C1=O)cc(cc2)NCCCCCCC(=O)N1CCC[C@H](C1)n1nc(c2c1ncnc2N)c1ccc(cc1)Oc1ccccc1
908	O[C@@H]1C[C@H](N(C1)C(=O)[C@H](C(C)(C)C)NC(=O)CCOCCOCCNC(=O)CCc1ccc2c(c1)[nH]c1c2cncc1)C(=O)N[C@H](c1ccc(cc1)c1scnc1C)C
909	O[C@@H]1C[C@H](N(C1)C(=O)[C@H](C(C)(C)C)NC(=O)CCOCCOCCOCCOCCNC(=O)CCc1ccc2c(c1)[nH]c1c2cncc1)C(=O)N[C@H](c1ccc(cc1)c1scnc1C)C
910	O[C@@H]1C[C@H](N(C1)C(=O)[C@H](C(C)(C)C)NC(=O)COCCOCCOCCNC(=O)Cc1cccc(c1)OCCCN(Cc1cccc(c1Cl)C(F)(F)F)CC(c1ccccc1)c1ccccc1)C(=O)NCc1ccc(cc1)c1scnc1C
911	O[C@@H]1C[C@H](N(C1)C(=O)[C@H](C(C)(C)C)NC(=O)COCCOCCOCCOCCOCCOCCNC(=O)Cc1cccc(c1)OCCCN(Cc1cccc(c1Cl)C(F)(F)F)CC(c1ccccc1)c1ccccc1)C(=O)NCc1ccc(cc1)c1scnc1C
912	ONC(=O)CCCCCCCCNC(=O)Nc1cccc2c1CN(C2=O)C1CCC(=O)NC1=O
913	ONC(=O)CCCCCNC(=O)Nc1cccc2c1C(=O)N(C2=O)C1CCC(=O)NC1=O
914	O=C1CCC(C(=O)N1)N1Cc2c(C1=O)cccc2OCc1ccc(cc1)C(=O)Nc1ccccc1N
915	O=C1CCC(C(=O)N1)N1C(=O)c2c(C1=O)c(ccc2)OCc1ccc(cc1)C(=O)Nc1ccccc1N
916	ONC(=O)c1ccc(cc1)COc1cccc2c1C(=O)N(C2=O)C1CCC(=O)NC1=O
917	O[C@H]1CN([C@@H](C1)C(=O)NCc1ccc(cc1)c1scnc1C)C(=O)[C@H](C(C)(C)C)NC(=O)CCCCCCCCC(=O)NCCN1CCN(CC1)Cc1cccc(c1)c1ccc(c(c1)NC(=O)c1c[nH]c(=O)cc1C(F)(F)F)N1CCN(CC1)C
918	O[C@@H]1C[C@H](N(C1)C(=O)[C@H](C(C)(C)C)NC(=O)CCCCCCCCCCC(=O)NCCN1CCN(CC1)Cc1cccc(c1)c1ccc(c(c1)NC(=O)c1c[nH]c(=O)cc1C(F)(F)F)N1CCN(CC1)C)C(=O)NCc1ccc(cc1)c1scnc1C
919	O[C@H]1CN([C@@H](C1)C(=O)N[C@H](c1ccc(cc1)c1scnc1C)C)C(=O)[C@H](C(C)(C)C)NC(=O)CCCCCC(=O)N(CC[C@@H](Nc1ccc(cc1S(=O)(=O)C(F)(F)F)S(=O)(=O)NC(=O)c1ccc(cc1)N1CCN(CC1)CC1=C(CCC(C1)(C)C)c1ccc(cc1)Cl)CSc1ccccc1)C
920	O=C1N(C2CCC(=O)NC2=O)C(=O)c2c1c(OCCOCCOCCOc1cccc3c1C(=O)N(C3=O)C1CCC(=O)NC1=O)ccc2
921	O=C1CCC(C(=O)N1)N1C(=O)c2c(C1=O)c(NCCOCCOCCOCC(=O)N1CCN(CC1)CC[C@@H](Nc1ccc(cc1S(=O)(=O)C(F)(F)F)S(=O)(=O)NC(=O)c1ccc(cc1)N1CCN(CC1)CC1=C(CCC(C1)(C)C)c1ccc(cc1)Cl)CSc1ccccc1)ccc2
922	O=C1CCC(C(=O)N1)N1C(=O)c2c(C1=O)c(NCCOCCOCCOCCOCC(=O)N1CCN(CC1)CC[C@@H](Nc1ccc(cc1S(=O)(=O)C(F)(F)F)S(=O)(=O)NC(=O)c1ccc(cc1)N1CCN(CC1)CC1=C(CCC(C1)(C)C)c1ccc(cc1)Cl)CSc1ccccc1)ccc2
923	O=C1CCC(C(=O)N1)N1C(=O)c2c(C1=O)c(NCCOCCOCCNC(=O)N1CCN(CC1)CC[C@@H](Nc1ccc(cc1S(=O)(=O)C(F)(F)F)S(=O)(=O)NC(=O)c1ccc(cc1)N1CCN(CC1)CC1=C(CCC(C1)(C)C)c1ccc(cc1)Cl)CSc1ccccc1)ccc2
924	O=C1CCC(C(=O)N1)N1C(=O)c2c(C1=O)c(NCCOCCOCCNC(=S)N1CCN(CC1)CC[C@@H](Nc1ccc(cc1S(=O)(=O)C(F)(F)F)S(=O)(=O)NC(=O)c1ccc(cc1)N1CCN(CC1)CC1=C(CCC(C1)(C)C)c1ccc(cc1)Cl)CSc1ccccc1)ccc2
925	CN(CC[C@@H](Nc1ccc(cc1S(=O)(=O)C(F)(F)F)S(=O)(=O)NC(=O)c1ccc(cc1)N1CCN(CC1)CC1=C(CCC(C1)(C)C)c1ccc(cc1)Cl)CSc1ccccc1)CCCCn1nnc(c1)COCCOCCOCCNc1cccc2c1C(=O)N(C2=O)C1CCC(=O)NC1=O
926	CN(CC[C@@H](Nc1ccc(cc1S(=O)(=O)C(F)(F)F)S(=O)(=O)NC(=O)c1ccc(cc1)N1CCN(CC1)CC1=C(CCC(C1)(C)C)c1ccc(cc1)Cl)CSc1ccccc1)CCCNc1cccc2c1C(=O)N(C2=O)C1CCC(=O)NC1=O
927	CN(CC[C@@H](Nc1ccc(cc1S(=O)(=O)C(F)(F)F)S(=O)(=O)NC(=O)c1ccc(cc1)N1CCN(CC1)CC1=C(CCC(C1)(C)C)c1ccc(cc1)Cl)CSc1ccccc1)CCCCCNc1cccc2c1C(=O)N(C2=O)C1CCC(=O)NC1=O
928	CN(CC[C@@H](Nc1ccc(cc1S(=O)(=O)C(F)(F)F)S(=O)(=O)NC(=O)c1ccc(cc1)N1CCN(CC1)CC1=C(CCC(C1)(C)C)c1ccc(cc1)Cl)CSc1ccccc1)CCCCCCNc1cccc2c1C(=O)N(C2=O)C1CCC(=O)NC1=O
929	CN(CC[C@@H](Nc1ccc(cc1S(=O)(=O)C(F)(F)F)S(=O)(=O)NC(=O)c1ccc(cc1)N1CCN(CC1)CC1=C(CCC(C1)(C)C)c1ccc(cc1)Cl)CSc1ccccc1)CCOCCOCCOCCOCCNc1cccc2c1C(=O)N(C2=O)C1CCC(=O)NC1=O
930	CCC1(C)CCC(=C(C1)CN1CCN(CC1)c1ccc(cc1)C(=O)NS(=O)(=O)c1ccc(c(c1)S(=O)(=O)C(F)(F)F)N[C@@H](CSc1ccccc1)CCN1CCN(CC1)C(=O)CC(=O)N[C@@H](C(C)(C)C)C(=O)N1C[C@@H](C[C@H]1C(=O)N[C@H](c1ccc(cc1)c1scnc1C)C)O)c1ccc(cc1)Cl
931	CCC1(C)CCC(=C(C1)CN1CCN(CC1)c1ccc(cc1)C(=O)NS(=O)(=O)c1ccc(c(c1)S(=O)(=O)C(F)(F)F)N[C@@H](CSc1ccccc1)CCN1CCN(CC1)C(=O)CCCCCC(=O)N[C@@H](C(C)(C)C)C(=O)N1C[C@@H](C[C@H]1C(=O)N[C@H](c1ccc(cc1)c1scnc1C)C)O)c1ccc(cc1)Cl
932	O[C@H]1CN([C@@H](C1)C(=O)N[C@H](c1ccc(cc1)c1scnc1C)C)C(=O)[C@H](C(C)(C)C)NC(=O)CCCCCN1CCN(CC1)CC[C@@H](Nc1ccc(cc1S(=O)(=O)C(F)(F)F)S(=O)(=O)NC(=O)c1ccc(cc1)N1CCN(CC1)CC1=C(CCC(C1)(C)C)c1ccc(cc1)Cl)CSc1ccccc1
933	O[C@H]1CN([C@@H](C1)C(=O)N[C@H](c1ccc(cc1)c1scnc1C)C)C(=O)[C@H](C(C)(C)C)NC(=O)COCCOCC(=O)N1CCN(CC1)CC[C@@H](Nc1ccc(cc1S(=O)(=O)C(F)(F)F)S(=O)(=O)NC(=O)c1ccc(cc1)N1CCN(CC1)CC1=C(CCC(C1)(C)C)c1ccc(cc1)Cl)CSc1ccccc1
934	CN(CC[C@@H](Nc1ccc(cc1S(=O)(=O)C(F)(F)F)S(=O)(=O)NC(=O)c1ccc(cc1)N1CCN(CC1)CC1=C(CCC(C1)(C)C)c1ccc(cc1)Cl)CSc1ccccc1)CCCCC(=O)N[C@@H](C(C)(C)C)C(=O)N1C[C@@H](C[C@H]1C(=O)N[C@H](c1ccc(cc1)c1scnc1C)C)O
935	CN(CC[C@@H](Nc1ccc(cc1S(=O)(=O)C(F)(F)F)S(=O)(=O)NC(=O)c1ccc(cc1)N1CCN(CC1)CC1=C(CCC(C1)(C)C)c1ccc(cc1)Cl)CSc1ccccc1)CCOCCOCCOCCOCC(=O)N[C@@H](C(C)(C)C)C(=O)N1C[C@@H](C[C@H]1C(=O)N[C@H](c1ccc(cc1)c1scnc1C)C)O
936	O=C1CCC(C(=O)N1)N1C(=O)c2c(C1=O)c(NCCCCC(=O)N1CCN(CC1)CC[C@@H](Nc1ccc(cc1S(=O)(=O)C(F)(F)F)S(=O)(=O)NC(=O)c1ccc(cc1)N1CCN(CC1)CC1=C(CCC(C1)(C)C)c1ccc(cc1)Cl)CSc1ccccc1)ccc2
937	O=C(N[C@@H]1CCN(C1)c1ncc(cc1c1ccn[nH]1)C(=O)Nc1ccc(cc1)OC(Cl)(F)F)CCCc1nnn(c1)CCOCCOCCNc1cccc2c1C(=O)N(C2=O)C1CCC(=O)NC1=O
938	CC[C@@H](C(N(C(=O)[C@H](C(C)C)NC(=O)[C@@H](N(CCOCCOCCNc1cccc2c1C(=O)N(C2=O)C1CCC(=O)NC1=O)C)C(C)C)C)[C@@H](CC(=O)N1CCC[C@H]1[C@@H]([C@H](C(=O)N[C@@H]([C@H](c1ccccc1)O)C)C)OC)OC)C
939	CC[C@@H](C(N(C(=O)[C@H](C(C)C)NC(=O)[C@@H](N(CCOCCOCCOCCOCCOCCNc1cccc2c1C(=O)N(C2=O)C1CCC(=O)NC1=O)C)C(C)C)C)[C@@H](CC(=O)N1CCC[C@H]1[C@@H]([C@H](C(=O)N[C@@H]([C@H](c1ccccc1)O)C)C)OC)OC)C
940	O=C1CCC(C(=O)N1)N1C(=O)c2c(C1=O)c(NCCOCCOCCCNC(=O)c1ccc([s+]c1)CN(S(=O)(=O)c1ccc(cc1)S(N(C1CCCC1)Cc1ccc(cc1)Cl)(O)O)CC1CCNCC1)ccc2
941	C=CC(=O)N1CCN(CC1)c1nc(NCCCCN2CCN(CC2)CCCCNc2cccc3c2C(=O)N(C3=O)C2CCC(=O)NC2=O)nc2c1cc(Cl)c(c2F)c1cc(O)cc2c1CC=CC2
942	C=CC(=O)Nc1cccc(c1)n1c(=O)cc(c2c1nc(nc2)Nc1ccc(cc1OC)N1CCN(CC1)CCCCCCCCCCCCNC(=O)c1ccc(c(c1)OC)NC(=O)C1N[C@H]([C@]([C@H]1c1cccc(c1F)Cl)(C#N)c1ccc(cc1F)Cl)CC(C)(C)C)C
943	C=CC(=O)Nc1cccc(c1)n1c(=O)cc(c2c1nc(nc2)Nc1ccc(cc1OC)N1CCN(CC1)C(=O)CCCCCCC(=O)N[C@H](C(C)(C)C)C(=O)N1C[C@H](C[C@H]1C(=O)NCc1ccc(cc1)c1scnc1C)O)C
944	C=CC(=O)N1CCN(CC1)c1nc(NCCOCCCN2CCN(CC2)CCOCCNc2cccc3c2C(=O)N(C3=O)C2CCC(=O)NC2=O)nc2c1cc(Cl)c(c2F)c1cc(O)cc2c1CC=CC2
945	O=C1CCC(C(=O)N1)N1C(=O)c2c(C1=O)c(NCCOCCOCCOCCCNC(=O)c1ccc(cc1)CN(S(=O)(=O)c1ccc(cc1)S(N(C1CCCC1)Cc1ccc(cc1)Cl)(O)O)CC1CCNCC1)ccc2
946	O=C1CCC(C(=O)N1)N1C(=O)c2c(C1=O)c(NCCOCCOCCCCCCN([C@H]1CC[C@]3(C(C1)CC[C@@H]1C3CC[C@H]3[C@H]1CC[C@@H]3c1ccc3c(c1)cncc3)C)C)ccc2
947	O=C1CCC(C(=O)N1)N1C(=O)c2c(C1=O)c(NCCOCCOCCOCCOCCNC(=O)c1ccc(cc1)CN(S(=O)(=O)c1ccc(cc1)S(N(C1CCCC1)Cc1ccc(cc1)Cl)(O)O)CC1CCNCC1)ccc2
948	COc1cc(ccc1OCCCN1CCN(CC1)CCOCCOCCOCCOCC(=O)NC(C(C)(C)C)C(=O)N1C[C@@H](C[C@H]1C(=O)NCc1ccc(cc1)c1scnc1C)O)C1=CCC2C(=N1)C(=CC=C2)c1cc(F)c(c(c1)F)CN1CCS(=O)(=O)CC1
949	Clc1ccc(cc1)CN(S(c1ccc(cc1)S(=O)(=O)N(Cc1ccc(cc1)C(=O)NCCOCCOCCOCCOCCNc1cccc2c1C(=O)N(C2=O)C1CCC(=O)N(C1=O)C)CC1CCNCC1)(O)O)C1CCCC1
950	Clc1ccc(cc1)CN(S(c1ccc(cc1)S(=O)(=O)N(Cc1ccc(cc1)C(=O)NCCOCCOCCOCCOCC(=O)N[C@H](C(=O)N1C[C@@H](C[C@H]1C(=O)NCc1ccc(cc1)c1scnc1C)O)C(C)C)CC1CCNCC1)(O)O)C1CCCC1
951	O=C1CCC(C(=O)N1)N1Cc2c(C1=O)cccc2NC(=O)CCCCN1C(C2=CCCC=C2)c2cc(ccc2[S+](C1=O)C)c1c(C)noc1C
952	COc1ccc(c(c1)S(=O)(=O)Nc1ccc(cc1)c1nc(OC[C@@H]2OCCN(C2)CCCCCCOCCCCCCOCC(=O)N[C@@H](C(C)(C)C)C(=O)N2C[C@@H](C[C@H]2C(=O)NCc2ccc(cc2)c2scnc2C)O)c2c(n1)[nH]nc2C)Cl
953	COc1ccc(c(c1)S(=O)(=O)Nc1ccc(cc1)c1nc(OC[C@@H]2OCCN(C2)CCOCCOCCOCC(=O)N[C@@H](C(C)(C)C)C(=O)N2C[C@@H](C[C@H]2C(=O)NCc2ccc(cc2)c2scnc2C)O)c2c(n1)[nH]nc2C)Cl
954	O=C(COc1cccc2c1C(=O)N(C2=O)C1CCC(=O)NC1=O)NCCCC(=O)N1CCN(CC1)Cc1ccc(cc1)NC(=O)c1n[nH]cc1Nc1ncnc2c1cc[nH]2
955	O=C(CCC(=O)N1CCN(CC1)Cc1ccc(cc1)NC(=O)c1n[nH]cc1Nc1ncnc2c1cc[nH]2)NCCNC(=O)COc1cccc2c1C(=O)N(C2=O)C1CCC(=O)NC1=O
956	CN1CC(NC2C=NN(C(=O)C2Br)C)CC(C1)c1ccc(cc1)C(=O)N(CCCN(c1ccc(cc1)CCCOc1cccc2c1C(=O)N(C2=O)C1CCC(=O)NC1=O)C)C
957	CN[C@H](C(=O)N[C@H](C(=O)N1CCCC1c1scc(n1)C(=O)c1ccc(cc1)F)C1CCN(CC1)C(=O)c1cnc(nc1)N1CCN(CC1)CCOc1cc2ncnc(c2cc1S(=O)(=O)C(C)(C)C)NC1=NNC(C1C)C)C
958	O=C1CCC(C(=O)N1)N1C(=O)c2c(C1=O)cccc2NC(=O)CCCCCn1nnc(c1)CN1CCN(CC1)c1ccc(nc1)Nc1ncc2c(n1)C(C1CCCC1)C(=O)C(=C2C)C(=O)C
959	COc1cc(CN(C(=O)CC2N=C(c3ccc(cc3)Cl)c3c(-n4c2nnc4C)sc(c3C)C)CCCCNC(=O)COc2cccc3c2C(=O)N(C3=O)C2CCC(NC2=O)O)c(cc1OC)[N+](=O)[O-]
960	COc1cc(COC(=O)N2C(=O)CCC(C2=O)N2C(=O)c3c(C2=O)c(ccc3)NCC(=O)NCCCCNC(=O)CC2N=C(c3ccc(cc3)Cl)c3c(-n4c2nnc4C)sc(c3C)C)c(cc1OC)[N+](=O)[O-]
961	COc1cc(COC(=O)N2C(=O)CCC(C2=O)N2C(=O)c3c(C2=O)cc(cc3)NC(=O)COCCOCCN2CCC(CC2)n2nc(c3c2ncnc3N)c2ccc(cc2)Oc2ccccc2)c(cc1OC)[N+](=O)[O-]
962	COc1cc(/N=N/c2cccc3c2CN(C3=O)C2CCC(=O)NC2=O)cc(c1OCC(=O)NCCNC(=O)CC1N=C(c2ccc(cc2)Cl)c2c(-n3c1nnc3C)sc(c2C)C)OC
963	O=C(Nc1ccc(cc1)/N=N/c1ccc(cc1)NC(=O)CC1N=C(c2ccc(cc2)Cl)c2c(-n3c1nnc3C)sc(c2C)C)COc1cccc2c1C(=O)N(C2=O)C1CCC(=O)NC1=O
964	O=C(Nc1ccc(cc1)/N=N/c1ccc(cc1)CNC(=O)CC1N=C(c2ccc(cc2)Cl)c2c(-n3c1nnc3C)sc(c2C)C)COc1cccc2c1C(=O)N(C2=O)C1CCC(=O)NC1=O
965	O=C(Nc1ccc(cc1)/N=N/c1ccc(cc1)CCNC(=O)CC1N=C(c2ccc(cc2)Cl)c2c(-n3c1nnc3C)sc(c2C)C)COc1cccc2c1C(=O)N(C2=O)C1CCC(=O)NC1=O
966	Clc1ccc(cc1)C1=NC(CC(=O)NCCc2ccc3c(c2)CCc2c(N=N3)ccc(c2)NC(=O)COc2cccc3c2C(=O)N(C3=O)C2CCC(=O)NC2=O)c2n(-c3c1c(C)c(s3)C)c(nn2)C
967	O=C(COc1ccc(cc1)/N=N/c1cccc2c1CN(C2=O)C1CCC(=O)NC1=O)NCCCNC(=O)CC1N=C(c2ccc(cc2)Cl)c2c(-n3c1nnc3C)sc(c2C)C
968	COc1cc(/N=N/c2cccc3c2CN(C3=O)C2CCC(=O)NC2=O)cc(c1OCC(=O)NCCCCNC(=O)CC1N=C(c2ccc(cc2)Cl)c2c(-n3c1nnc3C)sc(c2C)C)OC
969	COc1cc(/N=N/c2cccc3c2CN(C3=O)C2CCC(=O)NC2=O)cc(c1OCC(=O)NCCCCCNC(=O)CC1N=C(c2ccc(cc2)Cl)c2c(-n3c1nnc3C)sc(c2C)C)OC
970	COc1cc(/N=N/c2cccc3c2CN(C3=O)C2CCC(=O)NC2=O)cc(c1OCC(=O)NCCCCCCNC(=O)CC1N=C(c2ccc(cc2)Cl)c2c(-n3c1nnc3C)sc(c2C)C)OC
971	O=C(COc1ccc(cc1)/N=N/c1cccc2c1CN(C2=O)C1CCC(=O)NC1=O)NCCNC(=O)CC1N=C(c2ccc(cc2)Cl)c2c(-n3c1nnc3C)sc(c2C)C
972	O=C(COc1ccc(cc1)/N=N/c1cccc2c1CN(C2=O)C1CCC(=O)NC1=O)NCCCCNC(=O)CC1N=C(c2ccc(cc2)Cl)c2c(-n3c1nnc3C)sc(c2C)C
973	O=C(COc1ccc(cc1)/N=N/c1cccc2c1CN(C2=O)C1CCC(=O)NC1=O)NCCCCCCNC(=O)CC1N=C(c2ccc(cc2)Cl)c2c(-n3c1nnc3C)sc(c2C)C
974	COc1cc(/N=N/c2ccc3c(c2)C(=O)N(C3=O)C2CCC(=O)NC2=O)cc(c1OCC(=O)NCCNC(=O)CC1N=C(c2ccc(cc2)Cl)c2c(-n3c1nnc3C)sc(c2C)C)OC
975	CCC(C(=O)C(=O)N1CCCC[C@H]1C(=O)O[C@@H](c1cccc(c1)OCC(=O)NCCCNC(=O)COc1c(OC)cc(cc1OC)/N=N/c1cccc2c1CC(C2=O)C1CCC(=O)NC1=O)CCc1ccc(c(c1)OC)OC)(C)C
976	CCC(C(=O)C(=O)N1CCCC[C@H]1C(=O)O[C@@H](c1cccc(c1)OCC(=O)NCCCCNC(=O)COc1c(OC)cc(cc1OC)/N=N/c1cccc2c1CC(C2=O)C1CCC(=O)NC1=O)CCc1ccc(c(c1)OC)OC)(C)C
977	CCC(C(=O)C(=O)N1CCCC[C@H]1C(=O)O[C@@H](c1cccc(c1)OCC(=O)NCCCCCNC(=O)COc1c(OC)cc(cc1OC)/N=N/c1cccc2c1CC(C2=O)C1CCC(=O)NC1=O)CCc1ccc(c(c1)OC)OC)(C)C
978	CCC/C(=C\C=C\CC[C@H](c1cccc(c1)OCC(=O)NCCCCCCNC(=O)COc1c(OC)cc(cc1OC)/N=N/c1cccc2c1CN(C2=O)C1CCC(=O)NC1=O)CC(=O)[C@@H]1CCCCN1C(=O)C(=O)C(CC)(C)C)/CC
979	CCC/C(=C\C=C\CC[C@H](c1cccc(c1)OCC(=O)NCCNC(=O)COc1ccc(cc1)/N=N/c1cccc2c1CN(C2=O)C1CCC(=O)NC1=O)CC(=O)[C@@H]1CCCCN1C(=O)C(=O)C(CC)(C)C)/CC
980	CCC(C(=O)C(=O)N1CCCC[C@H]1C(=O)O[C@@H](c1cccc(c1)OCC(=O)Nc1ccc(cc1)/N=N/c1ccc(cc1)NC(=O)COc1cccc2c1C(=O)N(C2=O)C1CC(=O)NC(=O)C1)CCc1ccc(c(c1)OC)OC)(C)C
981	O[C@H]1CN([C@@H](C1)C(=O)NCc1ccc(cc1)c1scnc1C)C(=O)[C@H](C(C)(C)C)NC(=O)c1cc(F)c(c(c1)F)/N=N/c1c(F)cc(cc1F)C(=O)NC[C@@H]1N=C(c2ccc(cc2)Cl)c2c(-n3c1nnc3)sc(c2C)C
982	O=C(CCOCCOCCOCCC(=O)NCCOc1cccc2c1C(=O)N(C2=O)C1CCC(=O)NC1=O)NCCCOC(=O)NC(C(Cl)(Cl)Cl)Nc1ncccn1
983	O=C(NCCCOC(=O)NC(C(Cl)(Cl)Cl)Nc1ncccn1)CCOCCOCCOCCOCCOCCOCCC(=O)NCCOc1cccc2c1C(=O)N(C2=O)C1CCC(=O)NC1=O
984	O=C(CCOCCOCCC(=O)NCCCOC(=O)NC(C(Cl)(Cl)Cl)Nc1ncccn1)NCCCOc1cccc2c1C(=O)N(C2=O)C1CCC(=O)NC1=O
985	O=C(CCOCCOCCOCCC(=O)NCCCOC(=O)NC(C(Cl)(Cl)Cl)Nc1ncccn1)NCCCOc1cccc2c1C(=O)N(C2=O)C1CCC(=O)NC1=O
986	O=C(CCOCCOCCOCCOCCOCCC(=O)NCCCOC(=O)NC(C(Cl)(Cl)Cl)Nc1ncccn1)NCCCOc1cccc2c1C(=O)N(C2=O)C1CCC(=O)NC1=O
987	O=C(CCOCCOCCOCCOCCOCCOCCC(=O)NCCCOC(=O)NC(C(Cl)(Cl)Cl)Nc1ncccn1)NCCCOc1cccc2c1C(=O)N(C2=O)C1CCC(=O)NC1=O
988	O=C(CCOCCOCCOCCOCCOCCOCCOCCOCCOCCC(=O)NCCCOC(=O)NC(C(Cl)(Cl)Cl)Nc1ncccn1)NCCCOc1cccc2c1C(=O)N(C2=O)C1CCC(=O)NC1=O
989	O=C(NCCCOC(=O)NC(C(Cl)(Cl)Cl)Nc1ncccn1)CCOCCOCCOCCOCCOCCn1nnc(c1)COc1cccc2c1C(=O)N(C2=O)C1CCC(=O)NC1=O
990	O=C1CCC(C(=O)N1)N1C(=O)c2c(C1=O)c(NCCn1nnc(c1)CCCC(=O)N1CCN(CC1)Cc1cc(ccc1C(F)(F)F)NC(=O)c1ccc(c(c1)C#Cc1cnc3n1nccc3)C)ccc2
991	O=C1CCC(C(=O)N1)N1C(=O)c2c(C1=O)c(NCCOCCn1nnc(c1)CCCC(=O)N1CCN(CC1)Cc1cc(ccc1C(F)(F)F)NC(=O)c1ccc(c(c1)C#Cc1cnc3n1nccc3)C)ccc2
992	O=C1CCC(C(=O)N1)N1C(=O)c2c(C1=O)c(NCCOCCOCCn1nnc(c1)CCCC(=O)N1CCN(CC1)Cc1cc(ccc1C(F)(F)F)NC(=O)c1ccc(c(c1)C#Cc1cnc3n1nccc3)C)ccc2
993	O=C1CCC(C(=O)N1)N1C(=O)c2c(C1=O)c(NCCOCCOCCOCCn1nnc(c1)CCCC(=O)N1CCN(CC1)Cc1cc(ccc1C(F)(F)F)NC(=O)c1ccc(c(c1)C#Cc1cnc3n1nccc3)C)ccc2
994	O=C1CCC(C(=O)N1)N1C(=O)c2c(C1=O)c(NCCOCCOCCOCCOCCn1nnc(c1)CCCC(=O)N1CCN(CC1)Cc1cc(ccc1C(F)(F)F)NC(=O)c1ccc(c(c1)C#Cc1cnc3n1nccc3)C)ccc2
995	O=C(COc1cccc2c1C(=O)N(C2=O)C1CCC(=O)NC1=O)NCCCCCC(=O)Nc1ccc(cc1)C(=O)Nc1ccccc1N
996	O[C@@H]1C[C@H](N(C1)C(=O)[C@H](C(C)(C)C)NC(=O)C1(F)CC1)C(=O)NCc1ccc(cc1OCCOCCOCCN1CCN(CC1)c1cc(nnc1N)c1ccccc1O)c1scnc1C
997	O=C(CNc1cccc2c1C(=O)N(C2=O)C1CCC(=O)NC1=O)NCCCCN1CCN(CC1)c1ccc(nc1)Nc1ncc2c(n1)n(C1CCCC1)c(=O)c(c2C)C(=O)C
998	OCC1CCN(CC1)c1nc(Nc2ccc(cc2)F)nc2c1cc(nc2)Nc1ccc(cn1)N1CCN(CC1)CCCCCCC(=O)N[C@@H](C(C)(C)C)C(=O)N1C[C@@H](C[C@H]1C(=O)NCc1ccc(cc1)c1scnc1C)O
999	O=C1CCC(C(=O)N1)N1C(=O)c2c(C1=O)c(NCCOCCOc1ccc(cc1)Nc1nccc(n1)Nc1cnc3c(c1)cccc3)ccc2
1000	O=C1CCC(C(=O)N1)N1C(=O)c2c(C1=O)cccc2NCCOCCOCCOc1ccc(cc1)Nc1nccc(n1)Nc1cnc2c(c1)cccc2
1001	O=C1CCC(C(=O)N1)N1C(=O)c2c(C1=O)c(NCCOCCOSCOCCOc1ccc(cc1)Nc1nccc(n1)Nc1cnc3c(c1)cccc3)ccc2
1002	O=C(CNc1cccc2c1C(=O)N(C2=O)C1CCC(=O)NC1=O)NCCOCCOCCN1CCN(CC1)c1ccc(nc1)Nc1ncc2c(n1)n(C1CCCC1)c(=O)c(c2C)C(=O)C
1003	OCC1CCN(CC1)c1nc(Nc2ccc(cc2)F)nc2c1cc(nc2)Nc1ccc(cn1)N1CCN(CC1)CCCCC(=O)N[C@@H](C(C)(C)C)C(=O)N1C[C@@H](C[C@H]1C(=O)NCc1ccc(cc1)c1scnc1C)O
1004	O=C(COc1cccc2c1C(=O)N(C2=O)C1CCC(=O)NC1=O)NCCCCn1nnc(c1)COc1cccc(c1)Cc1cnc(s1)NC(=O)CSc1nc(C)cc(n1)C
1005	OCC1CCN(CC1)c1nc(Nc2ccc(cc2)F)nc2c1cc(nc2)Nc1ccc(cn1)N1CCN(CC1)CCOCCOCCOCCN[C@@H](C(C)(C)C)C(=O)N1C[C@@H](C[C@H]1C(=O)NCc1ccc(cc1)c1scnc1C)O
1006	O=C1CCC(C(=O)N1)N1C(=O)c2c(C1=O)c(NCCOCCOc1ccc(cc1)Nc1nccc(n1)NC1N=NC(=C1)C)ccc2
1007	O=C1CCC(C(=O)N1)N1C(=O)c2c(C1=O)c(NCCOCCOCCOc1ccc(cc1)Nc1nccc(n1)NC1N=NC(=C1)C)ccc2
1008	O=C1CCC(C(=O)N1)N1C(=O)c2c(C1=O)c(NCCOCCOc1ccc(cc1)Nc1ncc(c(n1)NC1N=NC(=C1)C)Cl)ccc2
1009	O=C1CCC(C(=O)N1)N1C(=O)c2c(C1=O)c(NCCOCCOCCOc1ccc(cc1)Nc1ncc(c(n1)NC1N=NC(=C1)C)Cl)ccc2
1010	OCC1CCN(CC1)c1nc(Nc2ccc(cc2)F)nc2c1cc(nc2)Nc1ccc(cn1)N1CCN(CC1)CCOCCOCCN[C@@H](C(C)(C)C)C(=O)N1C[C@@H](C[C@H]1C(=O)NCc1ccc(cc1)c1scnc1C)O
1011	OCC1CCN(CC1)c1nc(Nc2ccc(cc2)F)nc2c1cc(nc2)Nc1ccc(cn1)N1CCN(CC1)Cc1nnn(c1)CCOCCOCCN[C@@H](C(C)(C)C)C(=O)N1C[C@@H](C[C@H]1C(=O)NCc1ccc(cc1)c1scnc1C)O
1012	O=C(CN1N=NC(C1)Cn1nc(c2c1ncnc2N)c1ccc(cc1)Cl)Nc1ccc(cc1)OCCOCCNc1cccc2c1C(=O)N(C2=O)C1CCC(=O)NC1=O
1013	O=C(CN1N=NC(C1)Cn1nc(c2c1ncnc2N)c1ccc(cc1)Cl)Nc1ccc(cc1)OCCOCCOCCNc1cccc2c1C(=O)N(C2=O)C1CCC(=O)NC1=O
1014	O=C(CCCn1nc(C)c2c(c1=O)nn(c2C)c1ccc(cc1)C)NCCCNc1cccc2c1C(=O)N(C2=O)C1CCC(=O)NC1=O
1015	O=C(CCCn1nc(C)c2c(c1=O)nn(c2C)c1ccc(cc1)C)NCCCCNc1cccc2c1C(=O)N(C2=O)C1CCC(=O)NC1=O
1016	O=C(CCCn1nc(C)c2c(c1=O)nn(c2C)c1ccc(cc1)C)NCCCCCNc1cccc2c1C(=O)N(C2=O)C1CCC(=O)NC1=O
1017	O=C(CCCn1nc(C)c2c(c1=O)nn(c2C)c1ccc(cc1)C)NCCCCCCNc1cccc2c1C(=O)N(C2=O)C1CCC(=O)NC1=O
1018	O=C(CCCn1nc(C)c2c(c1=O)nn(c2C)c1ccc(cc1)C)NCCCCCCCNc1cccc2c1C(=O)N(C2=O)C1CCC(=O)NC1=O
1019	O=C(CCCn1nc(C)c2c(c1=O)nn(c2C)c1ccc(cc1)C)NCCCCCCCCNc1cccc2c1C(=O)N(C2=O)C1CCC(=O)NC1=O
1020	O=C(NCCOCCOCCNc1cccc2c1C(=O)N(C2=O)C1CCC(=O)NC1=O)CCCn1nc(C)c2c(c1=O)nn(c2C)c1ccc(cc1)C
1021	O=C(CCCn1nc(C)c2c(c1=O)nn(c2C)c1ccc(cc1)C)NCCCOCCOCCOCCCNc1cccc2c1C(=O)N(C2=O)C1CCC(=O)NC1=O
1022	O=C1CCC(C(=O)N1)N1C(=O)c2c(C1=O)c(NCCOCCOc1ccc(cc1)NCCCn1nc(c3c1ncnc3N)c1ccc(cc1)Cl)ccc2
1023	O=C1CCC(C(=O)N1)N1C(=O)c2c(C1=O)c(NCCOCCOCCOc1ccc(cc1)NCCCn1nc(c3c1ncnc3N)c1ccc(cc1)Cl)ccc2
1024	O=C(COc1cccc2c1C(=O)N(C2=O)C1CCC(=O)NC1=O)NCCCCCCCCCCCC(=O)Nc1ccc(cc1)C(=O)Nc1ccccc1N
1025	OCC1CCN(CC1)c1nc(Nc2ccc(cc2)F)nc2c1cc(nc2)Nc1ccc(cn1)N1CCN(CC1)CCCCCCCC(=O)Nc1cccc2c1CN(C2=O)C1CCC(=O)NC1=O
1026	O[C@@H]1C[C@H](N(C1)C(=O)[C@H](C(C)(C)C)NC(=O)C1(F)CC1)C(=O)NCc1ccc(cc1OCCc1ccc(cc1)CN1CCN(CC1)c1cc(nnc1N)c1ccccc1O)c1scnc1C
1027	O=C(CN1CCN(CC1)c1ccc(nc1)Nc1ncc2c(n1)N(C1CCCC1)C(C(=C2C)C(=O)C)O)NCCCCNc1cccc2c1C(=O)N(C2=O)C1CCC(=O)NC1=O
1028	O=C1CCC(C(=O)N1)N1C(=O)c2c(C1=O)cccc2NCCOCCOc1ccc(cc1)NCc1nnn(c1)CCCn1nc(c2c1ncnc2N)c1ccc(cc1)Cl
1029	O=C1CCC(C(=O)N1)N1C(=O)c2c(C1=O)c(NCCOCCOCCOc1ccc(cc1)NCc1nnn(c1)CCCn1nc(c3c1ncnc3N)c1ccc(cc1)Cl)ccc2
1030	O=C(Nc1cc([nH]n1)C1CCC1)Cc1ccc(cc1)OCCCCCOc1cccc2c1C(=O)N(C2=O)C1CCC(=O)NC1=O
1031	O[C@H]1CN([C@@H](C1)C(=O)NCc1ccc(cc1)c1scnc1C)C(=O)[C@H](C(C)(C)C)NC(=O)CCCCC(=O)Nc1ccc(cc1)C(=O)Nc1ccccc1N
1032	OCC1CCN(CC1)c1nc(Nc2ccc(cc2)F)nc2c1cc(nc2)Nc1ccc(cn1)N1CCN(CC1)CCCCCCC(=O)Nc1cccc2c1CN(C2=O)C1CCC(=O)NC1=O
1033	O=C(CN1CCN(CC1)c1ccc(nc1)Nc1ncc2c(n1)N(C1CCCC1)C(C(=C2C)C(=O)C)O)NCCCCCCCCNc1cccc2c1C(=O)N(C2=O)C1CCC(=O)NC1=O
1034	O[C@@H]1C[C@H](N(C1)C(=O)[C@H](C(C)(C)C)NC(=O)CCCCCCCN1CCN(CC1)c1ccc(nc1)Nc1ncc2c(n1)n(C1CCCC1)c(=O)c(c2C)C(=O)C)C(=O)N[C@H](c1ccc(cc1)c1scnc1C)C
1035	OCC1CCN(CC1)c1nc(Nc2ccc(cc2)F)nc2c1cc(nc2)Nc1ccc(cn1)N1CCN(CC1)CCCCCC(=O)Nc1cccc2c1CN(C2=O)C1CCC(=O)NC1=O
1036	O=C(Nc1cccc2c1C(=O)N(C2=O)C1CCC(=O)NC1=O)CCCCCN1CCN(CC1)c1ccc(nc1)Nc1ncc2c(n1)N(C1CCCC1)C(C(=C2C)C(=O)C)O
1037	O[C@H]1CN([C@@H](C1)C(=O)N[C@H](c1ccc(cc1)c1scnc1C)C)C(=O)C(C(C)(C)C)NC(=O)COCCOCCOCCN1CCN(CC1)c1ccc(nc1)Nc1ncc2c(n1)n(C1CCCC1)c(=O)c(c2C)C(=O)C
1038	OCC1CCN(CC1)c1nc(Nc2ccc(cc2)F)nc2c1cc(nc2)Nc1ccc(cn1)N1CCN(CC1)CCCCC(=O)Nc1cccc2c1CN(C2=O)C1CCC(=O)NC1=O
1039	O=C1CCC(C(=O)N1)N1C(=O)c2c(C1=O)c(OCCOCCOCCN1CCN(CC1)c1ccc(nc1)Nc1ncc3c(n1)N(C1CCCC1)C(C(=C3C)C(=O)C)O)ccc2
1040	O[C@@H]1CN([C@H](C1)C(=O)N[C@H](c1ccc(cc1)c1scnc1C)C)C(=O)C(C(C)(C)C)NC(=O)CCOCCOCCOCCNC(=O)CN1CCN(CC1)c1ccc(nc1)Nc1ncc2c(n1)n(C1CCCC1)c(=O)c(c2C)C(=O)C
1041	OCC1CCN(CC1)c1nc(Nc2ccc(cc2)F)nc2c1cc(nc2)Nc1ccc(cn1)N1CCN(CC1)Cc1nnn(c1)CCCCCCCC(=O)Nc1cccc2c1CN(C2=O)C1CCC(=O)NC1=O
1042	O=C(CN1CCN(CC1)c1ccc(nc1)Nc1ncc2c(n1)N(C1CCCC1)C(C(=C2C)C(=O)C)O)NCCCOCCOCCOCCCNc1cccc2c1C(=O)N(C2=O)C1CCC(=O)NC1=O
1043	CN[C@H](C(=O)N[C@@H](C(C)(C)C)C(=O)N1C[C@H](C[C@H]1C(=O)Nc1c(F)cccc1F)NC(=O)CCCCCCCN1CCN(CC1)c1ccc(nc1)Nc1ncc2c(n1)n(C1CCCC1)c(=O)c(c2C)C(=O)C)C
1044	OCC1CCN(CC1)c1nc(Nc2ccc(cc2)F)nc2c1cc(nc2)Nc1ccc(cn1)N1CCN(CC1)CC(=O)NCCC(=O)Nc1cccc2c1CN(C2=O)C1CCC(=O)NC1=O
1045	CN[C@H](C(=O)N[C@@H](C(C)(C)C)C(=O)N1C[C@H](C[C@H]1C(=O)Nc1c(F)cccc1F)NC(=O)COCCOCCOCCN1CCN(CC1)c1ccc(nc1)Nc1ncc2c(n1)n(C1CCCC1)c(=O)c(c2C)C(=O)C)C
1046	O=C(Nc1cccc2c1CN(C2=O)C1CCC(=O)NC1=O)CCCCCCCN1CCN(CC1)c1nc(Nc2ccc(cc2)F)nc2c1cc(nc2)Nc1ccc(cn1)N1CCC(CC1)N(C)C
1047	CN[C@H](C(=O)N[C@@H](C(C)(C)C)C(=O)N1C[C@H](C[C@H]1C(=O)Nc1c(F)cccc1F)NC(=O)CCOCCOCCOCCNC(=C)CN1CCN(CC1)c1ccc(nc1)Nc1ncc2c(n1)n(C1CCCC1)c(=O)c(c2C)C(=O)C)C
1048	O=C(CN1CCN(CC1)c1nc(Nc2ccc(cc2)F)nc2c1cc(nc2)Nc1ccc(cn1)N1CCC(CC1)N(C)C)NCCC(=O)Nc1cccc2c1CN(C2=O)C1CCC(=O)NC1=O
1049	O[C@H]1CN([C@@H](C1)C(=O)N[C@H](c1ccc(cc1)c1scnc1C)C)C(=O)[C@H](C(C)(C)C)NC(=O)CCCCCNC(=O)CC(=O)Nc1cccc(c1Cl)Sc1ncc(nc1N)N1CCC(CC1)(C)N
1050	O[C@@H]1C[C@H](N(C1)C(=O)[C@H](C(C)(C)C)NC(=O)CCCCCCNC(=O)CC(=O)Nc1cccc(c1Cl)Sc1ncc(nc1N)N1CCC(CC1)(C)N)C(=O)N[C@H](c1ccc(cc1)c1scnc1C)C
1051	O=C(CC(=O)Nc1cccc(c1Cl)Sc1ncc(nc1N)N1CCC(CC1)(C)N)NCCCCCCCCC(=O)N[C@@H](C(C)(C)C)C(=O)N1C[C@@H](C[C@H]1C(=O)N[C@H](c1ccc(cc1)c1scnc1C)C)O
1052	O[C@H]1CN([C@@H](C1)C(=O)N[C@H](c1ccc(cc1)c1scnc1C)C)C(=O)[C@H](C(C)(C)C)NC(=O)CCNC(=O)CC(=O)Nc1cccc(c1Cl)Sc1ncc(nc1N)N1CCC(CC1)(C)N
1053	O[C@H]1CN([C@@H](C1)C(=O)N[C@H](c1ccc(cc1)c1scnc1C)C)C(=O)[C@H](C(C)(C)C)NC(=O)CCCCNC(=O)CC(=O)Nc1cccc(c1Cl)Sc1ncc(nc1N)N1CCC(CC1)(C)N
1054	N#Cc1ccc(c(c1)C(F)(F)F)Oc1ccc(cc1OC)/C=C/1\SC(=O)N(C1=O)CCOCCC(=O)N[C@@H](C(C)(C)C)C(=O)N1C[C@@H](C[C@H]1C(=O)NCc1ccc(cc1)c1scnc1C)O
1055	O[C@@H]1C[C@H](N(C1)C(=O)[C@H](C(C)(C)C)NC(=O)COCCOCCOCCOCCOc1cc2nccc(c2cc1S(=O)(=O)C(C)(C)C)Nc1ccc2c(c1)ncs2)C(=O)NCc1ccc(cc1)c1scnc1C
1056	O=C(NCCNC(=O)C1CCCCN1Cc1ccc(c(c1)Br)OCc1cccc(c1C)c1ccccc1)CCCC(=O)Nc1cccc2c1C(=O)N(C2=O)C1CCC(=O)NC1=O
1057	N#Cc1cccc(c1)COc1cc(OCc2cccc(c2C)c2ccccc2)c(cc1CN1CCCCC1C(=O)N1CCN(CC1)C(=O)CCC(=O)Nc1cccc2c1C(=O)N(C2=O)C1CCC(=O)NC1=O)Cl
1058	N#Cc1cccc(c1)COc1cc(OCc2cccc(c2C)c2ccccc2)c(cc1CN1CCCCC1C(=O)NCCNc1cccc2c1C(=O)N(C2=O)C1CCC(=O)NC1=O)Cl
1059	N#Cc1cccc(c1)COc1cc(OCc2cccc(c2C)c2ccccc2)c(cc1CN1CCCCC1C(=O)NCCCNc1cccc2c1C(=O)N(C2=O)C1CCC(=O)NC1=O)Cl
1060	N#Cc1cccc(c1)COc1cc(OCc2cccc(c2C)c2ccccc2)c(cc1CN1CCCCC1C(=O)NCCCCNc1cccc2c1C(=O)N(C2=O)C1CCC(=O)NC1=O)Cl
1061	N#Cc1cccc(c1)COc1cc(OCc2cccc(c2C)c2ccccc2)c(cc1CN1CCCCC1C(=O)NCCCCCNc1cccc2c1C(=O)N(C2=O)C1CCC(=O)NC1=O)Cl
1062	N#Cc1cccc(c1)COc1cc(OCc2cccc(c2C)c2ccccc2)c(cc1CN1CCCCC1C(=O)NCCCCCCNc1cccc2c1C(=O)N(C2=O)C1CCC(=O)NC1=O)Cl
1063	N#Cc1cccc(c1)COc1cc(OCc2cccc(c2C)c2ccccc2)c(cc1CN1CCCCC1C(=O)NCCNC(=O)CCC(=O)Nc1cccc2c1C(=O)N(C2=O)C1CCC(=O)NC1=O)Cl
1064	N#Cc1cccc(c1)COc1cc(OCc2cccc(c2C)c2ccccc2)c(cc1CN1CCCCC1C(=O)NCCCNC(=O)COCC(=O)Nc1cccc2c1C(=O)N(C2=O)C1CCC(=O)NC1=O)Cl
1065	N#Cc1cccc(c1)COc1cc(OCc2cccc(c2C)c2ccc3c(c2)OCCO3)c(cc1CC1CCCCC1C(=O)NCCNC(=O)CCCC(=O)Nc1cccc2c1C(=O)N(C2=O)C1CCC(=O)NC1=O)Cl
1066	N#Cc1cccc(c1)COc1cc(OCc2cccc(c2C)c2ccc3c(c2)OCCO3)c(cc1CC1CCCCC1C(=O)NCCNC(=O)CCCC(=O)Nc1ccc2c(c1)C(=O)N(C2=O)C1CCC(=O)NC1=O)Cl
1067	O=C(Nc1cccc2c1C(=O)N(C2=O)C1CCC(=O)NC1=O)CCCC(=O)N1CCN(CC1)C(=O)C1CCCCN1Cc1ccc(c(c1)Br)OCc1cccc(c1C)c1ccccc1
1068	N#Cc1cccc(c1)COc1cc(OCc2cccc(c2C)c2ccc3c(c2)OCCO3)c(cc1CC1CCCCC1C(=O)NCCNC(=O)COCC(=O)Nc1cccc2c1C(=O)N(C2=O)C1CCC(=O)NC1=O)Cl
1069	N#Cc1cccc(c1)COc1cc(OCc2cccc(c2C)c2ccc3c(c2)OCCO3)c(cc1CC1CCCCC1C(=O)NCCNC(=O)CCC(=O)Nc1cccc2c1C(=O)N(C2=O)C1CCC(=O)NC1=O)Cl
1070	N#Cc1cccc(c1)COc1cc(OCc2cccc(c2C)c2ccc3c(c2)OCCO3)c(cc1CC1CCCCC1C(=O)N1CCN(CC1)C(=O)CCCC(=O)Nc1cccc2c1C(=O)N(C2=O)C1CCC(=O)NC1=O)Cl
1071	N#Cc1cccc(c1)COc1cc(OCc2cccc(c2C)c2ccc3c(c2)OCCO3)c(cc1CC1CCCCC1C(=O)N1CCN(CC1)C(=O)CCC(=O)Nc1cccc2c1C(=O)N(C2=O)C1CCC(=O)NC1=O)Cl
1072	N#Cc1cccc(c1)COc1cc(OCc2cccc(c2C)c2ccc3c(c2)OCCO3)c(cc1CC1CCCCC1C(=O)NCCNc1cccc2c1C(=O)N(C2=O)C1CCC(=O)NC1=O)Cl
1073	N#Cc1cccc(c1)COc1cc(OCc2cccc(c2C)c2ccc3c(c2)OCCO3)c(cc1CC1CCCCC1C(=O)NCCCNc1cccc2c1C(=O)N(C2=O)C1CCC(=O)NC1=O)Cl
1074	N#Cc1cccc(c1)COc1cc(OCc2cccc(c2C)c2ccc3c(c2)OCCO3)c(cc1CC1CCCCC1C(=O)NCCCCNc1cccc2c1C(=O)N(C2=O)C1CCC(=O)NC1=O)Cl
1075	N#Cc1cccc(c1)COc1cc(OCc2cccc(c2C)c2ccc3c(c2)OCCO3)c(cc1CC1CCCCC1C(=O)NCCCCCNc1cccc2c1C(=O)N(C2=O)C1CCC(=O)NC1=O)Cl
1076	N#Cc1cccc(c1)COc1cc(OCc2cccc(c2C)c2ccc3c(c2)OCCO3)c(cc1CC1CCCCC1C(=O)NCCCCCCNc1cccc2c1C(=O)N(C2=O)C1CCC(=O)NC1=O)Cl
1077	O=C1CCC(C(=O)N1)N1C(=O)c2c(C1=O)c(NCCCCNC(=O)C1CCCCN1Cc1ccc(c(c1)Br)OCc1cccc(c1C)c1ccccc1)ccc2
1078	N#Cc1cccc(c1)COc1cc(OCc2cccc(c2C)c2ccccc2)c(cc1CN1CCCCC1C(=O)NCCNC(=O)CCCC(=O)Nc1cccc2c1C(=O)N(C2=O)C1CCC(=O)NC1=O)Cl
1079	N#Cc1cccc(c1)COc1cc(OCc2cccc(c2C)c2ccccc2)c(cc1CN1CCCCC1C(=O)NCCCCNC(=O)CCCC(=O)Nc1cccc2c1C(=O)N(C2=O)C1CCC(=O)NC1=O)Cl
1080	N#Cc1cccc(c1)COc1cc(OCc2cccc(c2C)c2ccccc2)c(cc1CN1CCCCC1C(=O)NCCCNC(=O)CCCC(=O)Nc1cccc2c1C(=O)N(C2=O)C1CCC(=O)NC1=O)Cl
1081	N#Cc1cccc(c1)COc1cc(OCc2cccc(c2C)c2ccccc2)c(cc1CN1CCCCC1C(=O)NCCCCCNC(=O)CCCC(=O)Nc1cccc2c1C(=O)N(C2=O)C1CCC(=O)NC1=O)Cl
1082	N#Cc1cccc(c1)COc1cc(OCc2cccc(c2C)c2ccccc2)c(cc1CN1CCCCC1C(=O)NCCNC(=O)CCCC(=O)Nc1ccc2c(c1)C(=O)N(C2=O)C1CCC(=O)NC1=O)Cl
1083	N#Cc1cccc(c1)COc1cc(OCc2cccc(c2C)c2ccccc2)c(cc1CN1CCCCC1C(=O)N1CCN(CC1)C(=O)CCCC(=O)Nc1cccc2c1C(=O)N(C2=O)C1CCC(=O)NC1=O)Cl
1084	O=C(CC(=O)Nc1cccc(c1Cl)Sc1ncc(nc1N)N1CCC(CC1)(C)N)NCCCCCCCCCC(=O)N[C@@H](C(C)(C)C)C(=O)N1C[C@@H](C[C@H]1C(=O)N[C@H](c1ccc(cc1)c1scnc1C)C)O
1085	O=C(CC(=O)Nc1cccc(c1Cl)Sc1ncc(nc1N)N1CCC(CC1)(C)N)NCCCCCCCCCCCC(=O)N[C@@H](C(C)(C)C)C(=O)N1C[C@@H](C[C@H]1C(=O)N[C@H](c1ccc(cc1)c1scnc1C)C)O
1086	O=C(CCC(=O)Nc1cccc(c1Cl)Sc1ncc(nc1N)N1CCC(CC1)(C)N)NCCCCCCCCCCC(=O)N[C@@H](C(C)(C)C)C(=O)N1C[C@@H](C[C@H]1C(=O)N[C@H](c1ccc(cc1)c1scnc1C)C)O
1087	O=C(CCC(=O)Nc1cccc(c1Cl)Sc1ncc(nc1N)N1CCC(CC1)(C)N)NCCCCCCCCCCCC(=O)N[C@@H](C(C)(C)C)C(=O)N1C[C@@H](C[C@H]1C(=O)N[C@H](c1ccc(cc1)c1scnc1C)C)O
1088	O=C(CCCC(=O)Nc1cccc(c1Cl)Sc1ncc(nc1N)N1CCC(CC1)(C)N)NCCCCCCCCCCCC(=O)N[C@@H](C(C)(C)C)C(=O)N1C[C@@H](C[C@H]1C(=O)N[C@H](c1ccc(cc1)c1scnc1C)C)O
1089	O[C@H]1CN([C@@H](C1)C(=O)N[C@H](c1ccc(cc1)c1scnc1C)C)C(=O)[C@H](C(C)(C)C)NC(=O)COCCOCCOCCNC(=O)CCC(=O)Nc1cccc(c1Cl)Sc1ncc(nc1N)N1CCC(CC1)(C)N
1090	O=C(CCC(=O)Nc1cccc(c1Cl)Sc1ncc(nc1N)N1CCC(CC1)(C)N)NCCOCCOCCOCCOCCC(=O)N[C@@H](C(C)(C)C)C(=O)N1C[C@@H](C[C@H]1C(=O)N[C@H](c1ccc(cc1)c1scnc1C)C)O
1091	O[C@@H]1C[C@H](N(C1)C(=O)[C@H](C(C)(C)C)NC(=O)CCCCCCCCCCCN1CCN(CC1)CC(=O)Nc1cccc(c1Cl)Sc1ncc(nc1N)N1CCC(CC1)(C)N)C(=O)N[C@H](c1ccc(cc1)c1scnc1C)C
1092	O=C(Nc1cccc(c1Cl)Sc1ncc(nc1N)N1CCC(CC1)(C)N)CCCCCCCCCCCCCCC(=O)N[C@@H](C(C)(C)C)C(=O)N1C[C@@H](C[C@H]1C(=O)N[C@H](c1ccc(cc1)c1scnc1C)C)O
1093	O[C@H]1CN([C@@H](C1)C(=O)N[C@H](c1ccc(cc1)c1scnc1C)C)C(=O)[C@H](C(C)(C)C)NC(=O)CCCCCCCCN1CCN(CC1)C(=O)CCC(=O)Nc1cccc(c1Cl)Sc1ncc(nc1N)N1CCC(CC1)(C)N
1094	O[C@H]1CN([C@@H](C1)C(=O)N[C@H](c1ccc(cc1)c1scnc1C)C)C(=O)[C@H](C(C)(C)C)NC(=O)CCCCCCCCCN1CCN(CC1)C(=O)CCC(=O)Nc1cccc(c1Cl)Sc1ncc(nc1N)N1CCC(CC1)(C)N
1095	O[C@H]1CN([C@@H](C1)C(=O)N[C@H](c1ccc(cc1)c1scnc1C)C)C(=O)[C@H](C(C)(C)C)NC(=O)CCCCCCCOc1ccc(cc1)NC(=O)CCC(=O)Nc1cccc(c1Cl)Sc1ncc(nc1N)N1CCC(CC1)(C)N
1096	O[C@H]1CN([C@@H](C1)C(=O)N[C@H](c1ccc(cc1)c1scnc1C)C)C(=O)[C@H](C(C)(C)C)NC(=O)CCCCN1CCN(CC1)CCCCNC(=O)CCC(=O)Nc1cccc(c1Cl)Sc1ncc(nc1N)N1CCC(CC1)(C)N
1097	O=C1NC(=O)CC(C1)N1C(=O)c2c(C1=O)c(NCCOCCOCc1nnn(c1)CCCC(=O)N1CCN(CC1)CC[C@@H](Nc1ccc(cc1S(=O)(=O)C(F)(F)F)S(=O)(=O)NC(=O)c1ccc(cc1)N1CCN(CC1)CC1=C(CCC(C1)(C)C)c1ccc(cc1)Cl)CSc1ccccc1)ccc2
1098	O=C1CCC(C(=O)N1)N1Cc2c(C1=O)cccc2C#CCCCn1ncc(c1)C#Cc1sc2-n3c(C)nnc3COCc2c1Cc1ccccc1
1099	CO[C@@H]1C[C@@H](CC[C@H]1OCCOc1nnn(c1)CCOCCOCCNc1cccc2c1C(=O)N(C2=O)C1CCC(=O)NC1=O)C[C@H]([C@@H]1CC(=O)[C@H](C)/C=C(/C)\[C@@H](O)[C@@H](OC)C(=O)[C@H](C)C[C@H](C)/C=C\C=C/C=C(\[C@H](C[C@H]2O[C@](C(=O)C(=O)N3[C@H](C(=O)O1)CCCC3)(O)[C@H](C)CC2)OC)/C)C
1100	COc1cc(cc(c1CN(CC(=O)NCCCCCCNc1ccc2c(c1)C(=O)N(C2=O)C1CCC(=O)NC1=O)C)OC)c1cn(C)c(=O)c2c1ccnc2
1101	COc1cc(ccc1OCC(=O)NCCCCCCOc1cccc2c1C(=O)N(C2=O)C1CCC(=O)NC1=O)c1cn(C)c(=O)c2c1sc(c2)C(=N)NC1CCS(=O)(=O)CC1
1102	COc1cc(ccc1OCC(=O)NCCCCCCCCNc1cccc2c1C(=O)N(C2=O)C1CCC(=O)NC1=O)c1cn(C)c(=O)c2c1sc(c2)C(=N)NC1CCS(=O)(=O)CC1
1103	COc1cc(ccc1OCC(=O)NCCCCCCCCNc1cccc2c1CN(C2=O)C1CCC(=O)NC1=O)c1cn(C)c(=O)c2c1sc(c2)C(=N)NC1CCS(=O)(=O)CC1
1104	COc1cc(ccc1OCC(=O)NCCOCCOCCN[C@@H](C(C)(C)C)C(=O)N1C[C@@H](C[C@H]1C(=O)NCc1ccc(cc1)c1scnc1C)O)c1cn(C)c(=O)c2c1sc(c2)C(=N)NC1CCS(=O)(=O)CC1
1105	COc1cc(ccc1OCC(=O)NCCCCCCCCNc1ccc2c(c1)C(=O)N(C2=O)C1CCC(=O)NC1=O)c1cn(C)c(=O)c2c1sc(c2)C(=N)NC1CCS(=O)(=O)CC1
1106	COc1cc(cc(c1CN(CC(=O)NCCCCCCCCNC(=O)COc1cccc2c1C(=O)N(C2=O)C1CCC(=O)NC1=O)C)OC)c1cn(C)c(=O)c2c1ccnc2
1107	O=C(Nc1cccc2c1C(=O)N(C2=O)C1CCC(=O)NC1=O)CCCCCn1nnc(c1)CN1CCN(CC1)c1ccc(nc1)NC1=NCC2C(=N1)N(C1CCCC1)C(=C2)C(=O)N(C)C
1108	NC(=O)CC[C@@H](C(=O)NC(c1ccccc1)c1ccccc1)NC(=O)[C@@H]1CC[C@H]2N1C(=O)[C@H](CN(CC2)C(=O)CCCC#Cc1cccc2c1CN(C2=O)C1CCC(=O)NC1=O)NC(=O)c1cc2c([nH]1)ccc(c2)C(P(=O)(O)O)(F)F
1109	NC(=O)CC[C@@H](C(=O)NC(c1ccccc1)c1ccccc1)NC(=O)[C@@H]1CC[C@H]2N1C(=O)[C@H](CN(CC2)C(=O)CCCCC#Cc1cccc2c1CN(C2=O)C1CCC(=O)NC1=O)NC(=O)c1cc2c([nH]1)ccc(c2)C(P(=O)(O)O)(F)F
1110	NC(=O)CC[C@@H](C(=O)NC(c1ccccc1)c1ccccc1)NC(=O)[C@@H]1CC[C@H]2N1C(=O)[C@H](CN(CC2)C(=O)CCCCCCC#Cc1cccc2c1CN(C2=O)C1CCC(=O)NC1=O)NC(=O)c1cc2c([nH]1)ccc(c2)C(P(=O)(O)O)(F)F
1111	NC(=O)CC[C@@H](C(=O)NC(c1ccccc1)c1ccccc1)NC(=O)[C@@H]1CC[C@H]2N1C(=O)[C@H](CN(CC2)C(=O)CCCCCCCCC#Cc1cccc2c1CN(C2=O)C1CCC(=O)NC1=O)NC(=O)c1cc2c([nH]1)ccc(c2)C(P(=O)(O)O)(F)F
1112	NC(=O)CC[C@@H](C(=O)NC(c1ccccc1)c1ccccc1)NC(=O)[C@@H]1CC[C@H]2N1C(=O)[C@H](CN(CC2)CCCCCCC#Cc1cccc2c1CN(C2=O)C1CCC(=O)NC1=O)NC(=O)c1cc2c([nH]1)ccc(c2)C(P(=O)(O)O)(F)F
1113	NC(=O)CC[C@@H](C(=O)NC(c1ccccc1)c1ccccc1)NC(=O)[C@@H]1CC[C@H]2N1C(=O)[C@H](CN(CC2)C(=O)NCCCCC#Cc1cccc2c1CN(C2=O)C1CCC(=O)NC1=O)NC(=O)c1cc2c([nH]1)ccc(c2)C(P(=O)(O)O)(F)F
1114	NC(=O)CC[C@@H](C(=O)NC(c1ccccc1)c1ccccc1)NC(=O)[C@@H]1CC[C@H]2N1C(=O)[C@H](CN(CC2)C(=O)c1cnn(c1)CCCC#Cc1cccc2c1CN(C2=O)C1CCC(=O)NC1=O)NC(=O)c1cc2c([nH]1)ccc(c2)C(P(=O)(O)O)(F)F
1115	NC(=O)CC[C@@H](C(=O)NC(c1ccccc1)c1ccccc1)NC(=O)[C@@H]1CC[C@H]2N1C(=O)[C@H](CN(CC2)C(=O)CCCc1cnn(c1)C#Cc1cccc2c1CN(C2=O)C1CCC(=O)NC1=O)NC(=O)c1cc2c([nH]1)ccc(c2)C(P(=O)(O)O)(F)F
1116	NC(=O)CC[C@@H](C(=O)NC(c1ccccc1)c1ccccc1)NC(=O)[C@@H]1CC[C@H]2N1C(=O)[C@H](CN(CC2)C(=O)N1CCC(CC1)CCC#Cc1cccc2c1CN(C2=O)C1CCC(=O)NC1=O)NC(=O)c1cc2c([nH]1)ccc(c2)C(P(=O)(O)O)(F)F
1117	NC(=O)CC[C@@H](C(=O)NC(c1ccccc1)c1ccccc1)NC(=O)[C@@H]1CC[C@H]2N1C(=O)[C@H](CN(CC2)C(=O)CCN1CCC(CC1)C#Cc1cccc2c1CN(C2=O)C1CCC(=O)NC1=O)NC(=O)c1cc2c([nH]1)ccc(c2)C(P(=O)(O)O)(F)F
1118	NC(=O)CC[C@@H](C(=O)NC(c1ccccc1)c1ccccc1)NC(=O)[C@@H]1CC[C@H]2N1C(=O)[C@H](CN(CC2)C(=O)CC(=O)N1CCC(CC1)C#Cc1cccc2c1CN(C2=O)C1CCC(=O)NC1=O)NC(=O)c1cc2c([nH]1)ccc(c2)C(P(=O)(O)O)(F)F
1119	NC(=O)CC[C@@H](C(=O)NC(c1ccccc1)c1ccccc1)NC(=O)[C@@H]1CC[C@H]2N1C(=O)[C@H](CN(CC2)C(=O)CCCCCCCc1cccc2c1CN(C2=O)C1CCC(=O)NC1=O)NC(=O)c1cc2c([nH]1)ccc(c2)C(P(=O)(O)O)(F)F
1120	NC(=O)CC[C@@H](C(=O)NC(c1ccccc1)c1ccccc1)NC(=O)[C@@H]1CC[C@H]2N1C(=O)[C@H](CN(CC2)C(=O)CCCCCCNc1cccc2c1CN(C2=O)C1CCC(=O)NC1=O)NC(=O)c1cc2c([nH]1)ccc(c2)C(P(=O)(O)O)(F)F
1121	NC(=O)CC[C@@H](C(=O)NC(c1ccccc1)c1ccccc1)NC(=O)[C@@H]1CC[C@H]2N1C(=O)[C@H](CN(CC2)C(=O)CCCCCC#Cc1cccc2c1C(=O)N(C2=O)C1CCC(=O)NC1=O)NC(=O)c1cc2c([nH]1)ccc(c2)C(P(=O)(O)O)(F)F
1122	NC(=O)CC[C@@H](C(=O)NCc1ccccc1)NC(=O)[C@@H]1CC[C@H]2N1C(=O)[C@H](CN(CC2)C(=O)CCCCCC#Cc1cccc2c1C(=O)N(C2=O)C1CCC(=O)NC1=O)NC(=O)c1cc2c([nH]1)ccc(c2)C(P(=O)(O)O)(F)F
1123	CNC(=O)[C@@H](NC(=O)[C@@H]1CC[C@H]2N1C(=O)[C@H](CN(CC2)C(=O)CCCCCC#Cc1cccc2c1C(=O)N(C2=O)C1CCC(=O)NC1=O)NC(=O)c1cc2c([nH]1)ccc(c2)C(P(=O)(O)O)(F)F)CCC(=O)N
1124	NC(=O)CC[C@@H](C(=O)NC(c1ccccc1)c1ccccc1)NC(=O)[C@@H]1CC[C@H]2N1C(=O)[C@H](CN(CC2)C(=O)CCCCCC#Cc1ccc2c(c1)C(=O)N(C2=O)C1CCC(=O)NC1=O)NC(=O)c1cc2c([nH]1)ccc(c2)OP(=O)(O)O
1125	NC(=O)CC[C@@H](C(=O)NC(c1ccccc1)c1ccccc1)NC(=O)[C@@H]1CC[C@H]2N1C(=O)[C@H](CN(CC2)C(=O)CCCCCC#Cc1ccc2c(c1)C(=O)N(C2=O)C1CCC(=O)NC1=O)NC(=O)c1cc2c([nH]1)ccc(c2)CP(=O)(O)O
1126	NC(=O)CC[C@@H](C(=O)NC(c1ccccc1)c1ccccc1)NC(=O)[C@@H]1CC[C@H]2N1C(=O)[C@@H](NC(=O)/C=C(/c1ccc(cc1)C(P(=O)(O)O)(F)F)\C)CN(CC2)C(=O)CCCCCC#Cc1ccc2c(c1)C(=O)N(C2=O)C1CCC(=O)NC1=O
1127	NC(=O)CC[C@@H](C(=O)NC(c1ccccc1)c1ccccc1)NC(=O)[C@@H]1CC[C@H]2N1C(=O)[C@H](CN(CC2)C(=O)CCCCCC#Cc1cccc2c1CN(C2=O)C1CCC(=O)NC1=O)NC(=O)c1cc2c([nH]1)ccc(c2)C(P(=O)(O)O)(F)F
1128	COc1cc2c(ccnc2cc1OCCCCOCCCCOc1cc(ccc1CNC(=O)C1CC(CN1C(=O)C(N1Cc2c(C1=O)cccc2)C(C)C)O)c1scnc1C)Oc1ccc(cc1F)NC(=O)C1(CC1)C(=O)Nc1ccc(cc1)F
1129	COc1cc2c(ccnc2cc1OCCCOCCCOCCCOc1cc(ccc1CNC(=O)C1CC(CN1C(=O)C(N1Cc2c(C1=O)cccc2)C(C)C)O)c1scnc1C)Oc1ccc(cc1F)NC(=O)C1(CC1)C(=O)Nc1ccc(cc1)F
1130	COc1cc2c(ccnc2cc1OCCOCCOCCCC(=O)NC(C(C)(C)C)C(=O)N1CC(CC1C(=O)NCc1ccc(cc1)c1scnc1C)O)Oc1ccc(cc1F)NC(=O)C1(CC1)C(=O)Nc1ccc(cc1)F
1131	O=C1CCC(C(=O)N1)N1C(=O)c2c(C1=O)cc(cc2)OCCOCCOCCN1CCC(CC1)n1nc(c2c1ncnc2N)c1ccc(cc1)Oc1ccccc1
1132	O=C1CCC(C(=O)N1)N1Cc2c(C1=O)ccc(c2)OCCOCCOCCN1CCC(CC1)n1nc(c2c1ncnc2N)c1ccc(cc1)Oc1ccccc1
1133	O[C@H]1CN([C@@H](C1)C(=O)CCc1ccc(cc1)c1scnc1C)C(=O)[C@H](C(C)(C)C)NC(=O)COCCOCCN1CCC(CC1)n1nc(c2c1ncnc2N)c1ccc(cc1)Oc1ccccc1
1134	COc1cc2c(ccnc2cc1OCCCOCCOCCCC(=O)NC(C(C)(C)C)C(=O)N1CC(CC1C(=O)NCc1ccc(cc1)c1scnc1C)O)Oc1ccc(cc1F)NC(=O)C1(CC1)C(=O)Nc1ccc(cc1)F
1135	O[C@@H]1CC(N(C1)C(=O)[C@@H](N1Cc2c(C1=O)cccc2)C(C)C)C(=O)NCc1ccc(cc1OCCCCOCCCCN1CCC(CC1)n1nc(c2c1ncnc2N)c1ccc(cc1)Oc1ccccc1)c1scnc1C
1136	O[C@@H]1CC(N(C1)C(=O)[C@@H](N1Cc2c(C1=O)cccc2)C(C)C)C(=O)NCc1ccc(cc1OCCCOCCC(=O)N1CCC(CC1)n1nc(c2c1ncnc2N)c1ccc(cc1)Oc1ccccc1)c1scnc1C
1137	CN[C@H](C(=O)N[C@H](C(=O)N1CCC[C@H]1c1scc(n1)C(=O)c1ccc(cc1)OCCOCCOCCNC(=O)c1cccc(c1)c1ncnc(c1)Nc1ccc(cc1)OC(Cl)(F)F)C1CCCCC1)C
1138	CN[C@@H](C(=O)N[C@@H](C(=O)N1CCC[C@@H]1c1scc(n1)C(=O)c1cccc(c1)OCCOCCOCCNC(=O)C1CCN(C1)c1ncc(cc1c1ccn[nH]1)C(=O)Nc1ccc(cc1)OC(Cl)(F)F)C1CCCCC1)C
1139	CN[C@@H](C(=O)N[C@@H](C(=O)N1CCC[C@@H]1c1scc(n1)C(=O)c1cccc(c1)OCCOCCOCC(=O)N1CCN(CC1)c1nc(C)nc(c1)Nc1ncc(s1)C(=O)Nc1c(C)cccc1Cl)C1CCCCC1)C
1140	N#Cc1ccc(cc1)c1c(C)n(c(c1C#N)C)Cc1ccc(cc1)OCCOCCOCCOCCOCCOc1cccc(c1)C(=O)c1csc(n1)[C@@H]1CCCN1C(=O)[C@H](C1CCCCC1)NC(=O)[C@@H](NC)C
1141	N#Cc1ccc(cc1)c1c(C)n(c(c1C#N)C)Cc1ccc(cc1)C(=O)NCCOCCOCCOCCNC(=O)[C@@H](NC(=O)[C@H]([C@@H](Cc1ccccc1)N)O)CC(C)C
1142	N#Cc1ccc(cc1C(F)(F)F)n1nc(c(c1C)Cc1ccc(cc1)C(=O)NCCOCCOCCOCCNC(=O)[C@@H](NC(=O)[C@H]([C@@H](Cc1ccccc1)N)O)CC(C)C)C
1143	N#Cc1ccc(cc1Cl)n1nc(c(c1C)CCc1ccc(cc1)C(=O)NCCOCCOCCOCCNC(=O)[C@@H](NC(=O)[C@H]([C@@H](Cc1ccccc1)N)O)CC(C)C)C
1144	N#Cc1ccc(c(c1)Cl)n1nc(c(c1C)Cc1ccc(cc1)C(=O)NCCOCCOCCOCCNC(=O)[C@@H](NC(=O)[C@H]([C@@H](Cc1ccccc1)N)O)CC(C)C)C
1145	N#Cc1ccc(cc1)c1c(C)n(c(c1C#N)C)Cc1ccc(cc1)C(=O)NCCOCCOCCOc1cccc(c1)C(=O)c1csc(n1)[C@@H]1CCCN1C(=O)[C@H](C1CCCCC1)NC(=O)[C@@H](NC)C
1146	N#Cc1ccc(cc1)c1c(C)n(c(c1C#N)C)Cc1ccc(cc1)OCCOCCOCCOCCOc1cccc(c1)C(=O)c1csc(n1)[C@@H]1CCCN1C(=O)[C@H](C1CCCCC1)NC(=O)[C@@H](NC)C
1147	N#Cc1ccc(cc1)c1c(C)n(c(c1C#N)C)Cc1ccc(cc1)OCCOCCOCCOc1cccc(c1)C(=O)c1csc(n1)[C@@H]1CCCN1C(=O)[C@H](C1CCCCC1)NC(=O)[C@@H](NC)C
1148	N#Cc1ccc(cc1)c1c(C)n(c(c1C#N)C)Cc1cccc(c1)OCCOCCOCCOCCOc1cccc(c1)C(=O)c1csc(n1)[C@@H]1CCCN1C(=O)[C@H](C1CCCCC1)NC(=O)[C@@H](NC)C
1149	N#Cc1ccc(cc1)c1c(C)n(c(c1C#N)C)Cc1ccc(cc1)C#CCOCCOCCOCCOc1cccc(c1)C(=O)c1csc(n1)[C@@H]1CCCN1C(=O)[C@H](C1CCCCC1)NC(=O)[C@@H](NC)C
1150	N#Cc1ccc(cc1)c1c(C)n(c(c1C#N)C)Cc1ccccc1OCCOCCOCCOCCOc1cccc(c1)C(=O)c1csc(n1)[C@@H]1CCCN1C(=O)[C@H](C1CCCCC1)NC(=O)[C@@H](NC)C
1151	N#Cc1ccc(cc1)c1c(C)n(c(c1C#N)C)Cc1ccc(cc1)OCCOc1ccc(cc1)OCCOc1cccc(c1)C(=O)c1csc(n1)[C@@H]1CCCN1C(=O)[C@H](C1CCCCC1)NC(=O)[C@@H](NC)C
1152	N#Cc1ccc(cc1)c1c(C)n(c(c1C#N)C)Cc1ccc(cc1)OCCOc1cccc(c1)OCCOc1cccc(c1)C(=O)c1csc(n1)[C@@H]1CCCN1C(=O)[C@H](C1CCCCC1)NC(=O)[C@@H](NC)C
1153	N#Cc1ccc(cc1)c1c(C)n(c(c1C#N)C)Cc1ccc(cc1)OCCOc1ccccc1OCCOc1cccc(c1)C(=O)c1csc(n1)[C@@H]1CCCN1C(=O)[C@H](C1CCCCC1)NC(=O)[C@@H](NC)C
1154	N#Cc1ccc(cc1)c1c(C)n(c(c1C#N)C)Cc1ccc(cc1)CCCOCCOCCOCCOc1cccc(c1)C(=O)c1csc(n1)[C@@H]1CCCN1C(=O)[C@H](C1CCCCC1)NC(=O)[C@@H](NC)C
1155	N#Cc1ccc(cc1C(F)(F)F)NC(=O)C(CS(=O)(=O)c1ccc(cc1)C(=O)NCCOCCOCCOCCNC(=O)[C@@H](NC(=O)[C@H]([C@@H](Cc1ccccc1)N)O)CC(C)C)(O)C
1156	CN[C@@H](C(=O)N[C@@H](C(=O)N1CCC[C@@H]1c1scc(n1)C(=O)c1cccc(c1)OCCOCCOCCOCCNC(=O)C[C@@H]1N=C(c2ccc(cc2)Cl)c2c(-n3c1nnc3C)sc(c2C)C)C1CCCCC1)C
1157	CN[C@H](C(=O)N[C@@H](C(=O)N1CCC[C@@H]1C(=O)N[C@H](C(c1ccccc1)c1ccccc1)C(=O)NCCOCCOCCNC(=O)CO/N=C\1/CCC(C(=C1C)/C=C/C(=C/C=C/C(=C/C(=O)O)/C)/C)(C)C)C1CCCCC1)C
1158	CC(C[C@@H](C(=O)NCCOCCOCCNC(=O)CO/N=C\1/CCC(C(=C1C)/C=C/C(=C/C=C/C(=C/C(=O)O)/C)/C)(C)C)NC(=O)[C@H]([C@H](Cc1ccccc1)N)O)C
1159	CN[C@H](C(=O)N([C@H](C(=O)N1CCC[C@H]1c1scc(n1)C(=O)c1cccc(c1)OCCOCCOCCOCC(=O)N(CCOc1ccc(cc1)/C(=C(\c1ccccc1)/CC)/c1ccc(cc1)O)C)C1CCCCC1)C)C
1160	CN[C@H](C(=O)N[C@H](C(=O)N1CCC[C@H]1C(=O)N[C@@H](C(c1ccccc1)c1ccccc1)C(=O)NCCOCCOCCOCC(=O)N(CCOc1ccc(cc1)/C(=C(\c1ccccc1)/CC)/c1ccc(cc1)O)C)C1CCCCC1)C
1161	CN[C@H](C(=O)N[C@H](C(=O)N1CCC[C@H]1C(=O)N[C@@H](C(c1ccccc1)c1ccccc1)C(=O)NCCOCCOCC(=O)N(CCOc1ccc(cc1)/C(=C(\c1ccccc1)/CC)/c1ccc(cc1)O)C)C1CCCCC1)C
1162	CN[C@H](C(=O)N[C@H](C(=O)N1CCC[C@H]1C(=O)N[C@@H](C(c1ccccc1)c1ccccc1)C(=O)NCCOCC(=O)N(CCOc1ccc(cc1)/C(=C(\c1ccccc1)/CC)/c1ccc(cc1)O)C)C1CCCCC1)C
1163	CN[C@H](C(=O)N[C@H](C(=O)N1CCC[C@H]1C(=O)N[C@@H](C(c1ccccc1)c1ccccc1)C(=O)NCCOCCOCCOCCOCC(=O)N(CCOc1ccc(cc1)/C(=C(\c1ccccc1)/CC)/c1ccc(cc1)O)C)C1CCCCC1)C
1164	CN[C@H](C(=O)N[C@H](C(=O)N1CCC[C@H]1c1scc(n1)C(=O)c1cccc(c1)OCCOCCOCCOCC(=O)N(CCOc1ccc(cc1)/C(=C(\c1ccccc1)/CC)/c1ccc(cc1)O)C)C1CCCCC1)C
1165	CN[C@H](C(=O)N[C@H](C(=O)N1CCC[C@H]1c1scc(n1)C(=O)c1cccc(c1)OCCOCCOCCOCCOCC(=O)N(CCOc1ccc(cc1)/C(=C(\c1ccccc1)/CC)/c1ccc(cc1)O)C)C1CCCCC1)C
1166	CN[C@H](C(=O)N[C@H](C(=O)N1CCC[C@H]1c1scc(n1)C(=O)c1cccc(c1)OCCOCCOCC(=O)N(CCOc1ccc(cc1)/C(=C(\c1ccccc1)/CC)/c1ccc(cc1)O)C)C1CCCCC1)C
1167	CN[C@@H](C(=O)N[C@@H](C(=O)N1CCC[C@@H]1c1scc(n1)C(=O)c1cccc(c1)OCCOCCOCCOCCNC(=O)CCCCCCOc1c(OC)ccc2c1oc(=O)cc2Nc1c(Cl)cncc1Cl)C1CCCCC1)C
1168	CC(C[C@H](C(=O)NCCOCCOCCNC(=O)c1ccc(cc1)c1scc(n1)CNc1nccc(n1)NCC(C)C)NC(=O)[C@@H]([C@H](Cc1ccccc1)N)O)C
1169	CC(C[C@H](C(=O)NCCOCCOCCOCCNC(=O)c1ccc(cc1)c1scc(n1)CNc1nccc(n1)NCC(C)C)NC(=O)[C@@H]([C@H](Cc1ccccc1)N)O)C
1170	Oc1ccc(cc1)c1sc2c(c1C(=O)c1ccc(cc1)OCCN(C1CCCC1)CCCCCCCC(=O)N[C@@H](C(C)(C)C)C(=O)N1C[C@@H](C[C@H]1C(=O)N[C@H](c1ccc(cc1)c1scnc1C)C)O)ccc(c2)O
1171	CCN(CCOc1ccc(cc1)C(=O)c1c(sc2c1ccc(c2)O)c1ccc(cc1)O)CCCCc1cnn(c1)CC(=O)N[C@@H](C(C)(C)C)C(=O)N1C[C@@H](C[C@H]1C(=O)N[C@H](c1ccc(cc1)c1scnc1C)C)O
1172	CCN(CCOc1ccc(cc1)C(=O)c1c(sc2c1ccc(c2)O)c1ccc(cc1)O)CCOCCOCCOCC#Cc1cccc2c1CN(C2=O)C1CCC(=O)NC1=O
1173	CCN(CCOc1ccc(cc1)C(=O)c1c(sc2c1ccc(c2)O)c1ccc(cc1)O)CCCCCCC#Cc1cccc2c1CN(C2=O)C1CCC(=O)NC1=O
1174	CCN(CCOc1ccc(cc1)C(=O)c1c(sc2c1ccc(c2)O)c1ccc(cc1)O)CCOCCOCCOCCC(=O)N[C@@H](C(C)(C)C)C(=O)N1C[C@@H](C[C@H]1C(=O)N[C@H](c1ccc(cc1)c1scnc1C)C)O
1175	CCN(CCOc1ccc(cc1)C(=O)c1c(sc2c1ccc(c2)O)c1ccc(cc1)O)CCCC(=O)N[C@@H](C(C)(C)C)C(=O)N1C[C@@H](C[C@H]1C(=O)N[C@H](c1ccc(cc1)c1scnc1C)C)O
1176	CCN(CCOc1ccc(cc1)C(=O)c1c(sc2c1ccc(c2)O)c1ccc(cc1)O)CCCCCC(=O)N[C@@H](C(C)(C)C)C(=O)N1C[C@@H](C[C@H]1C(=O)N[C@H](c1ccc(cc1)c1scnc1C)C)O
1177	CCN(CCOc1ccc(cc1)C(=O)c1c(sc2c1ccc(c2)O)c1ccc(cc1)O)CCCCCCC(=O)N[C@@H](C(C)(C)C)C(=O)N1C[C@@H](C[C@H]1C(=O)N[C@H](c1ccc(cc1)c1scnc1C)C)O
1178	CCN(CCOc1ccc(cc1)C(=O)c1c(sc2c1ccc(c2)O)c1ccc(cc1)O)CCCCCCCCCC(=O)N[C@@H](C(C)(C)C)C(=O)N1C[C@@H](C[C@H]1C(=O)N[C@H](c1ccc(cc1)c1scnc1C)C)O
1179	CN(CCOc1ccc(cc1)C(=O)c1c(sc2c1ccc(c2)O)c1ccc(cc1)O)CCCCCCCC(=O)N[C@@H](C(C)(C)C)C(=O)N1C[C@@H](C[C@H]1C(=O)N[C@H](c1ccc(cc1)c1scnc1C)C)O
1180	Oc1ccc(cc1)c1sc2c(c1C(=O)c1ccc(cc1)OCCN(C(C)C)CCCCCCCC(=O)N[C@@H](C(C)(C)C)C(=O)N1C[C@@H](C[C@H]1C(=O)N[C@H](c1ccc(cc1)c1scnc1C)C)O)ccc(c2)O
1181	Oc1ccc(cc1)c1sc2c(c1C(=O)c1ccc(cc1)OCCN(C1CC1)CCCCCCCC(=O)N[C@@H](C(C)(C)C)C(=O)N1C[C@@H](C[C@H]1C(=O)N[C@H](c1ccc(cc1)c1scnc1C)C)O)ccc(c2)O
1182	Oc1ccc(cc1)c1sc2c(c1C(=O)c1ccc(cc1)OCCN(C1CCC1)CCCCCCCC(=O)N[C@@H](C(C)(C)C)C(=O)N1C[C@@H](C[C@H]1C(=O)N[C@H](c1ccc(cc1)c1scnc1C)C)O)ccc(c2)O
1183	Oc1ccc(cc1)c1sc2c(c1C(=O)c1ccc(cc1)OCCN(CC1CCC1)CCCCCCCC(=O)N[C@@H](C(C)(C)C)C(=O)N1C[C@@H](C[C@H]1C(=O)N[C@H](c1ccc(cc1)c1scnc1C)C)O)ccc(c2)O
1184	CCN(CCOc1ccc(cc1)C(=O)c1c(sc2c1ccc(c2)O)c1ccc(cc1)O)CCOCCOCCC(=O)N[C@@H](C(C)(C)C)C(=O)N1C[C@@H](C[C@H]1C(=O)N[C@H](c1ccc(cc1)c1scnc1C)C)O
1185	CCN(CCC1CCN(CC1)CCCC(=O)N[C@@H](C(C)(C)C)C(=O)N1C[C@@H](C[C@H]1C(=O)N[C@H](c1ccc(cc1)c1scnc1C)C)O)CCOc1ccc(cc1)C(=O)c1c(sc2c1ccc(c2)O)c1ccc(cc1)O
1186	CCN(CCC#Cc1cnn(c1)CC(=O)N[C@@H](C(C)(C)C)C(=O)N1C[C@@H](C[C@H]1C(=O)N[C@H](c1ccc(cc1)c1scnc1C)C)O)CCOc1ccc(cc1)C(=O)c1c(sc2c1ccc(c2)O)c1ccc(cc1)O
1187	CCN(CCOc1ccc(cc1)[C@H]1[C@H](CCc2c1ccc(c2)O)c1ccccc1)CCCCCCCC(=O)N[C@@H](C(C)(C)C)C(=O)N1C[C@@H](C[C@H]1C(=O)N[C@H](c1ccc(cc1)c1scnc1C)C)O
1188	CCN(CCOc1ccc(cc1)C(=O)c1c(sc2c1ccc(c2)O)c1ccc(cc1)O)CCCCCCCC(=O)N[C@@H](C(C)(C)C)C(=O)N1C[C@@H](C[C@H]1C(=O)NCc1ccc(cc1)c1scnc1C)O
1189	CCN(CCOc1ccc(cc1)C(=O)c1c(sc2c1ccc(c2)O)c1ccc(cc1)O)CCCCCCCC(=O)N[C@@H](C(C)(C)C)C(=O)N1C[C@@H](C[C@H]1C(=O)N[C@H](c1ccc(cc1)Cl)C)O
1190	CCN(CCOc1ccc(cc1)C(=O)c1c(sc2c1ccc(c2)O)c1ccc(cc1)O)CCCCCCCC(=O)N[C@@H](C(C)(C)C)C(=O)N1C[C@@H](C[C@H]1C(=O)N[C@H](c1ccc(cc1)C#N)C)O
1191	CCN(CCOc1ccc(cc1)C(=O)c1c(sc2c1ccc(c2)O)c1ccc(cc1)O)CCCCCCCC(=O)N[C@@H](C(C)(C)C)C(=O)N1C[C@@H](C[C@H]1C(=O)N[C@H](c1ccc(cc1)C#C)C)O
1192	CCN(CCOc1ccc(cc1)C(=O)c1c(sc2c1ccc(c2)O)c1ccc(cc1)O)CCCCCCCC(=O)N[C@@H](C(C)(C)C)C(=O)N1C[C@@H](C[C@H]1C(=O)N[C@H](c1ccc(cc1)C1CC1)C)O
1193	CCN(CCOc1ccc(cc1)C(=O)c1c(sc2c1ccc(c2)O)c1ccc(cc1)O)CCCCCCCC(=O)N[C@@H](C(C)(C)C)C(=O)N1C[C@@H](C[C@H]1C(=O)N[C@H](c1ccc(cc1)C(C)C)C)O
1194	CCN(CCOc1ccc(cc1)C(=O)c1c(sc2c1ccc(c2)O)c1ccc(cc1)O)CCCCCCCC(=O)N[C@@H](C(C)(C)C)C(=O)N1C[C@@H](C[C@H]1C(=O)N[C@H](c1ccc(cc1)C(C)(C)C)C)O
1195	CN[C@@H](C(=O)N[C@@H](C(=O)N1C[C@H](C[C@@H]1C(=O)N[C@H]1CCCc2c1cccc2)NC(=O)COCCOCCOCCOCCN1CCN(CC1)C/C=C/C(=O)N1CCC[C@H](C1)n1nc(c2c1ncnc2N)c1ccc(cc1)Oc1ccccc1)C1CCCCC1)C
1196	CN[C@@H](C(=O)N[C@@H](C(=O)N1C[C@H](C[C@@H]1C(=O)N[C@H]1CCCc2c1cccc2)NC(=O)COCCOCCOCCOCCN1CCN(CC1)CCCC(=O)N1CCC[C@H](C1)n1nc(c2c1ncnc2N)c1ccc(cc1)Oc1ccccc1)C1CCCCC1)C
1197	CNC(C(=O)N[C@H](C(=O)N1C[C@H](C[C@H]1C(=O)N[C@@H]1CCCc2c1cccc2)NC(=O)COCCOCCOCCOCCN1CCN(CC1)C/C=C/C(=O)N1CCC[C@H](C1)n1nc(c2c1ncnc2N)c1ccc(cc1)Oc1ccccc1)C1CCCCC1)C
1198	CNC(C(=O)N[C@H](C(=O)N1C[C@H](C[C@H]1C(=O)N[C@@H]1CCCc2c1cccc2)NC(=O)COCCOCCOCCOCCN1CCN(CC1)CCCC(=O)N1CCC[C@H](C1)n1nc(c2c1ncnc2N)c1ccc(cc1)Oc1ccccc1)C1CCCCC1)C
1199	O=C(CCCCn1nnc(c1)COCCC(=O)Nc1cccc2c1CN(C2=O)C1CCC(=O)NC1=O)NCCN1CCN(CC1)C/C=C/C(=O)N1CCC[C@H](C1)n1nc(c2c1ncnc2N)c1ccc(cc1)Oc1ccccc1
1200	O=C(NCCCC(=O)N1CCC[C@H](C1)n1nc(c2c1ncnc2N)c1ccc(cc1)Oc1ccccc1)CCCCn1nnc(c1)COCCC(=O)Nc1cccc2c1CN(C2=O)C1CCC(=O)NC1=O
1201	CN[C@H](C(=O)N[C@H](C(=O)N1C[C@H](C[C@H]1C(=O)N[C@H]1CCCc2c1cccc2)NC(=O)COCCN1CCN(CC1)C/C=C/C(=O)N1CCC[C@H](C1)n1nc(c2c1ncnc2N)c1ccc(cc1)Oc1ccccc1)C1CCCCC1)C
1202	CN[C@H](C(=O)N[C@H](C(=O)N1C[C@H](C[C@H]1C(=O)N[C@H]1CCCc2c1cccc2)NC(=O)COCCN1CCN(CC1)CCCC(=O)N1CCC[C@H](C1)n1nc(c2c1ncnc2N)c1ccc(cc1)Oc1ccccc1)C1CCCCC1)C
1203	CN[C@H](C(=O)N[C@H](C(=O)N1C[C@H](C[C@H]1C(=O)N[C@H]1CCCc2c1cccc2)NC(=O)COCCOCCOCCOCCOCCOCCN1CCN(CC1)C/C=C/C(=O)N1CCC[C@H](C1)n1nc(c2c1ncnc2N)c1ccc(cc1)Oc1ccccc1)C1CCCCC1)C
1204	CN[C@H](C(=O)N[C@H](C(=O)N1C[C@H](C[C@H]1C(=O)N[C@H]1CCCc2c1cccc2)NC(=O)COCCOCCOCCOCCOCCOCCN1CCN(CC1)CCCC(=O)N1CCC[C@H](C1)n1nc(c2c1ncnc2N)c1ccc(cc1)Oc1ccccc1)C1CCCCC1)C
1205	O[C@H]1C[C@@H](N(C1)C(=O)C(C(C)(C)C)NC(=O)COCCOCCOCCN1CCC(CC1)c1cc(OC(C)C)c(cc1C)Nc1ncc(c(n1)Nc1ccccc1S(=O)(=O)C(C)C)Cl)C(=O)NCc1ccc(cc1)c1scnc1C
1206	OC1CN(C(C1)C(=O)NCc1ccc(cc1)c1scnc1C)C(=O)C(C(C)(C)C)NC(=O)CCCC(=O)N1CCC(CC1)c1cc(OC(C)C)c(cc1C)Nc1ncc(c(n1)Nc1ccccc1S(=O)(=O)C(C)C)Cl
1207	O[C@@H]1CN([C@H](C1)C(=O)NCc1ccc(cc1)c1scnc1C)C(=O)[C@@H](C(C)(C)C)NC(=O)CCCCN1CCC(CC1)c1cc(OC(C)C)c(cc1C)Nc1ncc(c(n1)Nc1ccccc1S(=O)(=O)C(C)C)Cl
1208	CC1CN(C(C1)C(=O)NCc1ccc(cc1)c1scnc1C)C(=O)C(C(C)(C)C)NC(=O)CCCCCC(=O)N1CCC(CC1)c1cc(OC(C)C)c(cc1C)Nc1ncc(c(n1)Nc1ccccc1S(=O)(=O)C(C)C)Cl
1209	O[C@H]1CN([C@@H](C1)C(=O)NCc1ccc(cc1)c1scnc1C)C(=O)[C@H](C(C)(C)C)NC(=O)COCCCN1CCC(CC1)c1cc(OC(C)C)c(cc1C)Nc1ncc(c(n1)Nc1ccccc1S(=O)(=O)C(C)C)Cl
1210	O=C1CCC(C(=O)N1)n1nnc2c(c1=O)c(NCCOCCOCCOc1ccc(cc1)NC(=O)C[C@@H]1N=C(c3ccc(cc3)Cl)c3c(-n4c1nnc4C)sc(c3C)C)ccc2
1211	O=C(C[C@@H]1N=C(c2ccc(cc2)Cl)c2c(-n3c1nnc3C)sc(c2C)C)NCCOCCOCCNc1cccc2c1c(=O)n(nn2)C1CCC(=O)NC1=O
1212	O=C1CCC(C(=O)N1)n1nnc2c(c1=O)c(NCCCCCCCCNC(=O)C[C@@H]1N=C(c3ccc(cc3)Cl)c3c(-n4c1nnc4C)sc(c3C)C)ccc2
1213	O=C(C[C@@H]1N=C(c2ccc(cc2)Cl)c2c(-n3c1nnc3C)sc(c2C)C)Nc1cccc(c1)OCCOCCOCCNc1cccc2c1c(=O)n(nn2)C1CCC(=O)NC1=O
1214	O=C(CCC(=O)N(S(=O)(=O)[O-])CC1OC(C(C1O)O)n1c[n+](c2c1nc(N)[nH]c2=O)Cc1ccccc1)NCCCCCC(=O)Nc1cccc2c1CN(C2=O)C1CCC(=O)NC1=O
1215	O=C(CCC(=O)N(S(=O)(=O)[O-])CC1OC(C(C1O)O)n1c[n+](c2c1nc(N)[nH]c2=O)Cc1ccc(cc1)F)NCCCCCC(=O)Nc1cccc2c1CN(C2=O)C1CCC(=O)NC1=O
1216	O=C(Nc1cccc2c1CN(C2=O)C1CCC(=O)NC1=O)CCCCCNP(=O)(OP(=O)(OC[C@@H]1O[C@@H]([C@H]([C@H]1O)O)n1c[n+](c2c1nc(N)[nH]c2=O)Cc1ccccc1)O)O
1217	O=C1CCC(C(=O)N1)N1Cc2c(C1=O)cccc2NC(=O)CCOCCOCCOCCNP(=O)(OP(=O)(OC[C@@H]1O[C@@H]([C@H]([C@H]1O)O)n1c[n+](c2c1nc(N)[nH]c2=O)Cc1ccccc1)O)O
1218	O=C(Nc1cccc2c1CN(C2=O)C1CCC(=O)NC1=O)CCOCCOCCOCCNP(=O)(OP(=O)(OC[C@@H]1O[C@@H]([C@H]([C@H]1O)O)n1c[n+](c2c1nc(N)[nH]c2=O)Cc1ccc(cc1)F)O)O
1219	O=C(Nc1cccc2c1CN(C2=O)C1CCC(=O)NC1=O)CCOCCOCCOCCOCCOCCOCCOCCNP(=O)(OP(=O)(OC[C@H]1O[C@H]([C@@H]([C@@H]1O)O)n1c[n+](c2c1nc(N)[nH]c2=O)Cc1ccc(cc1)F)O)O
1220	O[C@H]1CC(N(C1)C(=O)[C@H](C(C)(C)C)NC(=O)CCCCCNP(=O)(OP(=O)(OC[C@@H]1O[C@@H]([C@H]([C@H]1O)O)n1c[n+](c2c1nc(N)[nH]c2=O)Cc1ccc(cc1)F)O)O)C(=O)NCc1ccc(cc1)c1scnc1C
1221	O=C(Nc1cccc2c1CN(C2=O)C1CCC(=O)NC1=O)CCCCCNP(=O)(OCC1OC(C(C1O)O)n1c[n+](c2c1nc(N)[nH]c2=O)Cc1ccccc1)O
1222	O=C(Nc1cccc2c1CN(C2=O)C1CCC(=O)NC1=O)CCCCCNP(=O)(OCC1OC(C(C1O)O)n1c[n+](c2c1nc(N)[nH]c2=O)Cc1ccc(cc1)F)O
1223	O=C(CNc1cccc2c1C(=O)N(C2=O)C1CCC(=O)NC1=O)NCCOCCOCCN1CCN(CC1)CCOc1ccc2c(c1)sc1n2cc(n1)c1ccc(cc1)NC(=O)Nc1noc(c1)C(C)(C)C
1224	O=C(CNc1cccc2c1C(=O)N(C2=O)C1CCCNC1=O)NCCOCCOCCOc1ccc2c(c1)sc1n2cc(n1)c1ccc(cc1)NC(=O)Nc1noc(c1)C(C)(C)C
1225	O=C(CNc1cccc2c1C(=O)N(C2=O)C1CCC(=O)NC1=O)NCCOCCOCCOCCOc1ccc2c(c1)sc1n2cc(n1)c1ccc(cc1)NC(=O)Nc1noc(c1)C(C)(C)C
1226	O[C@@H]1C[C@H](N(C1)C(=O)[C@H](C(C)(C)C)NC(=O)COCCOCCOCCNC(=O)c1ccc(cc1)c1cnc(n2c1nnc2)NCc1ccco1)C(=O)NCc1ccc(cc1)c1scnc1C
1227	O[C@H]1CN([C@@H](C1)C(=O)NCc1ccc(cc1)c1scnc1C)C(=O)[C@H](C(C)(C)C)NC(=O)CCNC(=O)c1ccc(cc1)c1cnc(n2c1nnc2)NCc1ccco1
1228	O[C@H]1CN([C@@H](C1)C(=O)NCc1ccc(cc1)c1scnc1C)C(=O)[C@H](C(C)(C)C)NC(=O)CCCNC(=O)c1ccc(cc1)c1cnc(n2c1nnc2)NCc1ccco1
1229	O[C@H]1CN(C(C1)C(=O)NCc1ccc(cc1)c1scnc1C)C(=O)C(C(C)(C)C)NC(=O)CCOCCOCCC(=O)NCCCOC(=O)NC(C(Cl)(Cl)Cl)Nc1ncccn1
1230	CCCCN(C(=O)Nc1ccc(cc1)OCCn1nnc(c1)CCCCC(=O)N[C@@H](C(C)(C)C)C(=O)N1C[C@@H](C[C@H]1C(=O)NCc1ccc(cc1)c1scnc1C)O)Cc1ccc(cc1)C(=O)NO
1231	CCCCN(C(=O)Nc1ccc(cc1)OCCCn1nnc(c1)CCCCC(=O)N[C@@H](C(C)(C)C)C(=O)N1C[C@@H](C[C@H]1C(=O)NCc1ccc(cc1)c1scnc1C)O)Cc1ccc(cc1)C(=O)NO
1232	CCCCN(C(=O)Nc1ccc(cc1)OCCCCn1nnc(c1)CCCCC(=O)N[C@@H](C(C)(C)C)C(=O)N1C[C@@H](C[C@H]1C(=O)NCc1ccc(cc1)c1scnc1C)O)Cc1ccc(cc1)C(=O)NO
1233	CCCCN(C(=O)Nc1ccc(cc1)OCCCCCn1nnc(c1)CCCCC(=O)N[C@@H](C(C)(C)C)C(=O)N1C[C@@H](C[C@H]1C(=O)NCc1ccc(cc1)c1scnc1C)O)Cc1ccc(cc1)C(=O)NO
1234	CCCCN(C(=O)Nc1ccc(cc1)OCCCCCCn1nnc(c1)CCCCC(=O)N[C@@H](C(C)(C)C)C(=O)N1C[C@@H](C[C@H]1C(=O)NCc1ccc(cc1)c1scnc1C)O)Cc1ccc(cc1)C(=O)NO
1235	CCCCN(C(=O)Nc1ccc(cc1)OCCCCCCCCn1nnc(c1)CCCCC(=O)N[C@@H](C(C)(C)C)C(=O)N1C[C@@H](C[C@H]1C(=O)NCc1ccc(cc1)c1scnc1C)O)Cc1ccc(cc1)C(=O)NO
1236	CCCCN(C(=O)Nc1ccc(cc1)OCCCCCCCCCn1nnc(c1)CCCCC(=O)N[C@@H](C(C)(C)C)C(=O)N1C[C@@H](C[C@H]1C(=O)NCc1ccc(cc1)c1scnc1C)O)Cc1ccc(cc1)C(=O)NO
1237	CCCCN(C(=O)Nc1ccc(cc1)OCCCCCCCCCCn1nnc(c1)CCCCC(=O)N[C@@H](C(C)(C)C)C(=O)N1C[C@@H](C[C@H]1C(=O)NCc1ccc(cc1)c1scnc1C)O)Cc1ccc(cc1)C(=O)NO
1238	O[C@H]1CN(C(C1)C(=O)NCc1ccc(cc1)c1scnc1C)C(=O)C(C(C)(C)C)NC(=O)CCOCCOCCOCCC(=O)NCCCOC(=O)NC(C(Cl)(Cl)Cl)Nc1ncccn1
1239	O[C@H]1CN(C(C1)C(=O)NCc1ccc(cc1)c1scnc1C)C(=O)C(C(C)(C)C)NC(=O)CCOCCOCCOCCOCCC(=O)NCCCOC(=O)NC(C(Cl)(Cl)Cl)Nc1ncccn1
1240	O[C@H]1CN(C(C1)C(=O)NCc1ccc(cc1)c1scnc1C)C(=O)C(C(C)(C)C)NC(=O)CCOCCOCCOCCOCCOCCC(=O)NCCCOC(=O)NC(C(Cl)(Cl)Cl)Nc1ncccn1
1241	O[C@H]1CN(C(C1)C(=O)NCc1ccc(cc1)c1scnc1C)C(=O)C(C(C)(C)C)NC(=O)CCOCCOCCOCCOCCOCCOCCC(=O)NCCCOC(=O)NC(C(Cl)(Cl)Cl)Nc1ncccn1
1242	ClC(C(Nc1ncccn1)NC(=O)OCCCNC(=O)CCOCCOCCOCCOCCOCCOCCOCCC(=O)NC(C(C)(C)C)C(=O)N1C[C@@H](CC1C(=O)NCc1ccc(cc1)c1scnc1C)O)(Cl)Cl
1243	COc1cc(cc(c1CN1CCN(CC1)CCOCCOCCOCCOCC(=O)NCc1ccc(cc1)S(=O)(=O)Nc1cccc2c1[nH]cc2Cl)OC)c1cn(C)c(=O)c2c1ccnc2
1244	COc1cc(cc(c1CN1CCN(CC1)CCOCCOCCOCCOCCOCC(=O)N[C@@H](C(C)(C)C)C(=O)N1C[C@@H](C[C@H]1C(=O)NCc1ccc(cc1)c1scnc1C)O)OC)c1cn(C)c(=O)c2c1ccnc2
1245	COc1cc(cc(c1CN1CCN(CC1)CCCCCOCCOCC(=O)N[C@H](C(C)(C)C)C(=O)N1C[C@H](C[C@@H]1C(=O)NCc1ccc(cc1)c1scnc1C)O)OC)c1cn(C)c(=O)c2c1ccnc2
1246	COc1cc(cc(c1CN1CCN(CC1)CCOCCOCCOCC(=O)N[C@@H](C(C)(C)C)C(=O)N1C[C@@H](C[C@H]1C(=O)NCc1ccc(cc1)c1scnc1C)O)OC)c1cn(C)c(=O)c2c1ccnc2
1247	COc1cc(cc(c1CN1CCN(CC1)CCOCCOCCOc1cc(ccc1CNC(=O)[C@@H]1C[C@H](CN1C(=O)[C@H](C(C)(C)C)NC(=O)C1(F)CC1)O)c1scnc1C)OC)c1cn(C)c(=O)c2c1ccnc2
1248	N#CC1(CC1)C(=O)N[C@@H](C(C)(C)C)C(=O)N1C[C@@H](C[C@H]1C(=O)NCc1ccc(cc1OCCOCCOCCN1CCN(CC1)Cc1c(OC)cc(cc1OC)c1cn(C)c(=O)c2c1ccnc2)c1scnc1C)O
1249	COc1cc(cc(c1CN1CCN(CC1)CCOCCOCCOc1cc(ccc1CNC(=O)[C@@H]1C[C@H](CN1C(=O)[C@H](C(C)(C)C)NC(=O)C)O)c1scnc1C)OC)c1cn(C)c(=O)c2c1ccnc2
1250	N#CC1(CC1)C(=O)N[C@@H](C(C)(C)C)C(=O)N1C[C@@H](C[C@H]1C(=O)NCc1ccc(cc1OCCOCCOCCOCCOCCN1CCN(CC1)Cc1c(OC)cc(cc1OC)c1cn(C)c(=O)c2c1ccnc2)c1scnc1C)O
1251	COc1cc(cc(c1CN1CCN(CC1)CCOCCOCCOCCOCCOc1cc(ccc1CNC(=O)[C@@H]1C[C@H](CN1C(=O)[C@H](C(C)(C)C)NC(=O)C)O)c1scnc1C)OC)c1cn(C)c(=O)c2c1ccnc2
1252	COc1cc(cc(c1CN1CCN(CC1)CCOCCOc1cc(ccc1CNC(=O)[C@@H]1C[C@H](CN1C(=O)[C@H](C(C)(C)C)NC(=O)C1(F)CC1)O)c1scnc1C)OC)c1cn(C)c(=O)c2c1ccnc2
1253	COc1cc(c(cc1CN1CCN(CC1)CCOCCOc1cc(ccc1CNC(=O)[C@@H]1C[C@H](CN1C(=O)[C@H](C(C)(C)C)NC(=O)C1(F)CC1)O)c1scnc1C)OC)c1cn(C)c(=O)c2c1ccnc2
1254	COc1cc(c(cc1CN1CCN(CC1)CCOCCOCCOc1cc(ccc1CNC(=O)[C@@H]1C[C@H](CN1C(=O)[C@H](C(C)(C)C)NC(=O)C1(F)CC1)O)c1scnc1C)OC)c1cn(C)c(=O)c2c1ccnc2
1255	COc1cc(cc(c1CN1CCN(CC1)CCOCCOCCOCCOc1cc(ccc1CNC(=O)[C@@H]1C[C@H](CN1C(=O)[C@H](C(C)(C)C)NC(=O)C1(F)CC1)O)c1scnc1C)OC)c1cn(C)c(=O)c2c1ccnc2
1256	COc1cc(cc(c1CN1CCN(CC1)CCOCCOCC(=O)N[C@@H](C(C)(C)C)C(=O)N1C[C@@H](C[C@H]1C(=O)NCc1ccc(cc1)c1scnc1C)O)OC)c1cn(C)c(=O)c2c1ccnc2
1257	COc1cc(c(cc1CN1CCN(CC1)CCOCCOCCOCCOc1cc(ccc1CNC(=O)[C@@H]1C[C@H](CN1C(=O)[C@H](C(C)(C)C)NC(=O)C1(F)CC1)O)c1scnc1C)OC)c1cn(C)c(=O)c2c1ccnc2
1258	COc1cc(c(cc1CN1CCN(CC1)CCCCCOc1cc(ccc1CNC(=O)[C@@H]1C[C@H](CN1C(=O)[C@H](C(C)(C)C)NC(=O)C1(F)CC1)O)c1scnc1C)OC)c1cn(C)c(=O)c2c1ccnc2
1259	COc1cc(cc(c1CN1CCN(CC1)CCCCCOCCOc1cc(ccc1CNC(=O)[C@@H]1C[C@H](CN1C(=O)[C@H](C(C)(C)C)NC(=O)C1(F)CC1)O)c1scnc1C)OC)c1cn(C)c(=O)c2c1ccnc2
1260	COc1cc(c(cc1CN1CCN(CC1)CCCCCOCCOc1cc(ccc1CNC(=O)[C@@H]1C[C@H](CN1C(=O)[C@H](C(C)(C)C)NC(=O)C1(F)CC1)O)c1scnc1C)OC)c1cn(C)c(=O)c2c1ccnc2
1261	COc1cc(cc(c1CN1CC(C1)NC(=O)COCCOc1cc(ccc1CNC(=O)[C@@H]1C[C@H](CN1C(=O)[C@H](C(C)(C)C)NC(=O)C1(F)CC1)O)c1scnc1C)OC)c1cn(C)c(=O)c2c1ccnc2
1262	COc1cc(c(cc1CN1CC(C1)NC(=O)COCCOc1cc(ccc1CNC(=O)[C@@H]1C[C@H](CN1C(=O)[C@H](C(C)(C)C)NC(=O)C1(F)CC1)O)c1scnc1C)OC)c1cn(C)c(=O)c2c1ccnc2
1263	COc1cc(cc(c1CN1CC(C1)NC(=O)COCCOCCOc1cc(ccc1CNC(=O)[C@@H]1C[C@H](CN1C(=O)[C@H](C(C)(C)C)NC(=O)C1(F)CC1)O)c1scnc1C)OC)c1cn(C)c(=O)c2c1ccnc2
1264	COc1cc(cc(c1CN1CC(C1)NC(=O)COCCOCCOCCOc1cc(ccc1CNC(=O)[C@@H]1C[C@H](CN1C(=O)[C@H](C(C)(C)C)NC(=O)C1(F)CC1)O)c1scnc1C)OC)c1cn(C)c(=O)c2c1ccnc2
1265	COc1cc(cc(c1CN1CCN(CC1)CCOCCOCCOCCOCC(=O)N[C@@H](C(C)(C)C)C(=O)N1C[C@@H](C[C@H]1C(=O)NCc1ccc(cc1)c1scnc1C)O)OC)c1cn(C)c(=O)c2c1ccnc2
1266	COc1cc(c(cc1CN1CC(C1)NC(=O)COCCOCCOCCOc1cc(ccc1CNC(=O)[C@@H]1C[C@H](CN1C(=O)[C@H](C(C)(C)C)NC(=O)C1(F)CC1)O)c1scnc1C)OC)c1cn(C)c(=O)c2c1ccnc2
1267	COc1cc(cc(c1CN1CC(C1)NC(=O)CCCCOc1cc(ccc1CNC(=O)[C@@H]1C[C@H](CN1C(=O)[C@H](C(C)(C)C)NC(=O)C1(F)CC1)O)c1scnc1C)OC)c1cn(C)c(=O)c2c1ccnc2
1268	COc1cc(c(cc1CN1CC(C1)NC(=O)CCCCOc1cc(ccc1CNC(=O)[C@@H]1C[C@H](CN1C(=O)[C@H](C(C)(C)C)NC(=O)C1(F)CC1)O)c1scnc1C)OC)c1cn(C)c(=O)c2c1ccnc2
1269	COc1cc(cc(c1CN1CC(C1)NC(=O)CCCCOCCOc1cc(ccc1CNC(=O)[C@@H]1C[C@H](CN1C(=O)[C@H](C(C)(C)C)NC(=O)C1(F)CC1)O)c1scnc1C)OC)c1cn(C)c(=O)c2c1ccnc2
1270	COc1cc(c(cc1CN1CC(C1)NC(=O)CCCCOCCOc1cc(ccc1CNC(=O)[C@@H]1C[C@H](CN1C(=O)[C@H](C(C)(C)C)NC(=O)C1(F)CC1)O)c1scnc1C)OC)c1cn(C)c(=O)c2c1ccnc2
1271	COc1cc(cc(c1CN1CCN(CC1)CCOCCOCC(=O)NCCNc1cccc2c1C(=O)N(C2=O)C1CCC(=O)NC1=O)OC)c1cn(C)c(=O)c2c1ccnc2
1272	COc1cc(cc(c1CN1CCN(CC1)CCOCCOCCOCCOCC(=O)NCCNc1cccc2c1C(=O)N(C2=O)C1CCC(=O)NC1=O)OC)c1cn(C)c(=O)c2c1ccnc2
1273	COc1cc(cc(c1CN1CCN(CC1)CCOCCOCC(=O)NCc1ccc(cc1)S(=O)(=O)Nc1cccc2c1[nH]cc2Cl)OC)c1cn(C)c(=O)c2c1ccnc2
1274	N#Cc1ccc(cc1C(F)(F)F)N1C(=S)N(C(C1=O)(C)C)c1ccc(c(c1)F)C(=O)NCCCCC(=O)N[C@@H](C(C)(C)C)C(=O)N1C[C@@H](CC1C(=O)NCc1ccc(cc1)c1scnc1C)O
1275	N#Cc1ccc(cc1C(F)(F)F)N1C(=S)N(C(C1=O)(C)C)c1ccc(c(c1)F)C(=O)NCCCCCC(=O)N[C@@H](C(C)(C)C)C(=O)N1C[C@@H](CC1C(=O)NCc1ccc(cc1)c1scnc1C)O
1276	N#Cc1ccc(cc1C(F)(F)F)N1C(=S)N(C(C1=O)(C)C)c1ccc(c(c1)F)C(=O)NCCCCCCCC(=O)N[C@@H](C(C)(C)C)C(=O)N1C[C@@H](CC1C(=O)NCc1ccc(cc1)c1scnc1C)O
1277	N#Cc1ccc(cc1C(F)(F)F)N1C(=S)N(C(C1=O)(C)C)c1ccc(c(c1)F)C(=O)NCCCCCCCCCC(=O)N[C@@H](C(C)(C)C)C(=O)N1C[C@@H](CC1C(=O)NCc1ccc(cc1)c1scnc1C)O
1278	N#Cc1ccc(cc1C(F)(F)F)N1C(=S)N(C(C1=O)(C)C)c1ccc(c(c1)F)C(=O)NCCCCCCCCCCCC(=O)N[C@@H](C(C)(C)C)C(=O)N1C[C@@H](CC1C(=O)NCc1ccc(cc1)c1scnc1C)O
1279	CCN(CCOc1ccc(cc1)C(=O)c1c(sc2c1ccc(c2)O)c1ccc(cc1)O)CCCCC(=O)N[C@@H](C(C)(C)C)C(=O)N1C[C@@H](C[C@H]1C(=O)N[C@H](c1ccc(cc1)c1scnc1C)C)O
1280	N#Cc1ccc(cc1C(F)(F)F)N1C(=S)N(C(C1=O)(C)C)c1ccc(c(c1)F)C(=O)NCCOCCOCCC(=O)N[C@@H](C(C)(C)C)C(=O)N1C[C@@H](CC1C(=O)NCc1ccc(cc1)c1scnc1C)O
1281	N#Cc1ccc(cc1C(F)(F)F)N1C(=S)N(C(C1=O)(C)C)c1ccc(cc1)C#Cc1ccc(nc1)CCCCCCC(=O)N[C@@H](C(C)(C)C)C(=O)N1C[C@@H](CC1C(=O)NCc1ccc(cc1)c1scnc1C)O
1282	N#Cc1ccc(cc1C(F)(F)F)N1C(=S)N(C(C1=O)(C)C)c1ccc(cc1)C#Cc1ccc(nc1)N1CCN(CC1)CCCC(=O)N[C@@H](C(C)(C)C)C(=O)N1C[C@@H](CC1C(=O)NCc1ccc(cc1)c1scnc1C)O
1283	N#Cc1ccc(cc1C(F)(F)F)N1C(=S)N(C(C1=O)(C)C)c1ccc(cc1)C#Cc1ccc(nc1)N1CCN(CC1)CCCC(=O)N[C@@H](C(C)(C)C)C(=O)N1C[C@@H](CC1C(=O)N[C@H](c1ccc(cc1)c1scnc1C)C)O
1284	N#Cc1ccc(cc1C(F)(F)F)N1C(=S)N(C(C1=O)(C)C)c1ccc(cc1)C#Cc1ccc(nc1)N1CCN(CC1)CCCCC(=O)N[C@@H](C(C)(C)C)C(=O)N1C[C@@H](CC1C(=O)N[C@H](c1ccc(cc1)c1scnc1C)C)O
1285	N#Cc1ccc(cc1C(F)(F)F)N1C(=S)N(C(C1=O)(C)C)c1ccc(cc1)C#Cc1ccc(nc1)N1CCN(CC1)CCC(=O)N[C@@H](C(C)(C)C)C(=O)N1C[C@@H](CC1C(=O)N[C@H](c1ccc(cc1)c1scnc1C)C)O
1286	N#Cc1ccc(cc1C(F)(F)F)N1C(=S)N(C(C1=O)(C)C)c1ccc(cc1)C#Cc1ccc(nc1)N1CCN(CC1)C(=O)N[C@@H](C(C)(C)C)C(=O)N1C[C@@H](CC1C(=O)N[C@H](c1ccc(cc1)c1scnc1C)C)O
1287	N#Cc1ccc(cc1C(F)(F)F)N1C(=S)N(C(C1=O)(C)C)c1ccc(c(c1)F)C(=O)NCCCCCCCCCNC(=O)C[C@@H](c1ccc(cc1)c1scnc1C)NC(=O)[C@@H]1C[C@H](CN1C(=O)[C@@H](c1onc(c1)C)C(C)C)O
1288	N#Cc1ccc(cc1C(F)(F)F)N1C(=S)N(C(C1=O)(C)C)c1ccc(cc1)C#Cc1ccc(nc1)N1CCN(CC1)CCCNC(=O)C[C@@H](c1ccc(cc1)c1scnc1C)NC(=O)[C@@H]1C[C@H](CN1C(=O)[C@@H](c1onc(c1)C)C(C)C)O
1289	N#Cc1ccc(cc1C(F)(F)F)N1C(=S)N(C(C1=O)(C)C)c1ccc(cc1)C#Cc1ccc(nc1)N1CCN(CC1)C(=O)C[C@@H](c1ccc(cc1)c1scnc1C)NC(=O)[C@@H]1C[C@H](CN1C(=O)[C@@H](c1onc(c1)C)C(C)C)O
1290	N#Cc1ccc(cc1C(F)(F)F)NC(=O)C(CS(=O)c1ccc(cc1)C#CC1CCN(CC1)C1CCN(CC1)C(=O)C[C@@H](c1ccc(cc1)c1scnc1C)NC(=O)[C@@H]1C[C@H](CN1C(=O)[C@@H](c1onc(c1)C)C(C)C)O)(O)C
1291	N#Cc1ccc(cc1Cl)O[C@@H]1C(C)(C)[C@H](C1(C)C)NC(=O)c1ccc(cc1)C#CC1CCN(CC1)C1CCN(CC1)C(=O)C[C@@H](c1ccc(cc1)c1scnc1C)NC(=O)[C@@H]1C[C@H](CN1C(=O)[C@H](C(C)(C)C)NC(=O)C)O
1292	N#Cc1ccc(cc1Cl)O[C@@H]1C(C)(C)[C@H](C1(C)C)NC(=O)c1ccc(cc1)C#CC1CCN(CC1)C1CCN(CC1)C(=O)C[C@H](c1ccc(cc1)c1scnc1C)NC(=O)[C@@H]1C[C@H](CN1C(=O)[C@H](C(C)(C)C)NC(=O)C1(F)CC1)O
1293	N#Cc1ccc(cc1Cl)O[C@@H]1C(C)(C)[C@H](C1(C)C)NC(=O)c1ccc(cc1)C#CC1CCN(CC1)C1CCN(CC1)C(=O)C[C@@H](c1ccc(cc1)c1scnc1C)NC(=O)[C@@H]1C[C@H](CN1C(=O)[C@@H](C(C)(C)C)NC(=O)C1(F)CC1)O
1294	N#Cc1ccc(cc1Cl)O[C@@H]1C(C)(C)[C@H](C1(C)C)NC(=O)c1ccc(cc1)C(=O)NCCCCCCCCCNC(=O)C[C@@H](c1ccc(cc1)c1scnc1C)NC(=O)[C@@H]1C[C@H](CN1C(=O)[C@@H](c1onc(c1)C)C(C)C)O
1295	N#Cc1ccc(cc1Cl)O[C@@H]1C(C)(C)[C@H](C1(C)C)NC(=O)c1ccc(cc1)C(=O)NCCCCCCCCCCNc1cccc2c1C(=O)N(C2=O)C1CCC(=O)NC1=O
1296	N#Cc1ccc(cc1C(F)(F)F)N1C(=O)C(N(C1=S)c1ccc(c(c1)F)C(=O)NCCC(=O)N[C@@H](C(C)(C)C)C(=O)N1C[C@@H](CC1C(=O)NCc1ccc(cc1)c1scnc1C)O)(C)C
1297	N#Cc1ccc(cc1C(F)(F)F)N1C(=O)C(N(C1=S)c1ccc(c(c1)F)C(=O)NCCCC(=O)N[C@@H](C(C)(C)C)C(=O)N1C[C@@H](CC1C(=O)NCc1ccc(cc1)c1scnc1C)O)(C)C
1298	O=C1CCC(C(=O)N1)N1C(=O)c2c(C1=O)c(NCCOCCOCc1nnn(c1)CCCC(=O)N1CCN(CC1)CC#Cc1ccc(cc1)OCCCc1sc(nc1C(=O)O)N1CCc3c(C1)c(ccc3)C(=O)NC1Nc3c(S1)cccc3)ccc2
1299	O=C1CCC(C(=O)N1)N1C(=O)c2c(C1=O)c(ccc2)NC(=O)COCCOCCOCc1nnn(c1)CCCC(=O)N1CCN(CC1)CC#Cc1ccc(cc1)OCCCc1sc(nc1C(=O)O)N1CCc2c(C1)c(ccc2)C(=O)NC1Nc2c(S1)cccc2
1300	O=C1CCC(C(=O)N1)N1C(=O)c2c(C1=O)c(NCCOCCOCCOCc1nnn(c1)CCCC(=O)N1CCN(CC1)CC#Cc1ccc(cc1)OCCCc1sc(nc1C(=O)O)N1CCc3c(C1)c(ccc3)C(=O)NC1Nc3c(S1)cccc3)ccc2
1301	O=C1CCC(C(=O)N1)N1C(=O)c2c(C1=O)c(NCCCCNC(=O)c1ccc(cc1)NC(=O)[C@@H]1NC3([C@]4([C@H]1c1cccc(c1F)Cl)C(=O)Nc1c4ccc(c1)Cl)CCCCC3)ccc2
1302	O=C1CCC(C(=O)N1)N1C(=O)c2c(C1=O)cccc2NCCOCCOCCOCCNC(=O)c1ccc(cc1)NC(=O)[C@@H]1NC2([C@]3([C@H]1c1cccc(c1F)Cl)C(=O)Nc1c3ccc(c1)Cl)CCCCC2
1303	O=C1CCC(C(=O)N1)N1Cc2c(C1=O)ccc(c2)C#CCCCNC(=O)c1ccc(cc1)NC(=O)[C@@H]1NC2([C@]3([C@H]1c1cccc(c1F)Cl)C(=O)Nc1c3ccc(c1)Cl)CCCCC2
1304	O=C1CCC(C(=O)N1)N1Cc2c(C1=O)cc(cc2)C#CCCCNC(=O)c1ccc(cc1)NC(=O)[C@@H]1NC2([C@]3([C@H]1c1cccc(c1F)Cl)C(=O)Nc1c3ccc(c1)Cl)CCCCC2
1305	O[C@@H]1C[C@H](N(C1)C(=O)[C@H](C(C)(C)C)NC(=O)CCOCCOCCOCCNC(=O)c1ccc(cc1)NC(=O)[C@@H]1NC2([C@]3([C@H]1c1cccc(c1F)Cl)C(=O)Nc1c3ccc(c1)Cl)CCCCC2)C(=O)N[C@H](c1ccc(cc1)c1scnc1C)C
1306	O=C1CCC(C(=O)N1)N1Cc2c(C1=O)cccc2C#CCCCNC(=O)c1ccc(cc1)NC(=O)[C@H]1NC2([C@@]3([C@@H]1c1cccc(c1F)Cl)C(=O)Nc1c3ccc(c1)Cl)CCCCC2
1307	O=C([C@@H]1NC2([C@]3([C@H]1c1cccc(c1F)Cl)C(=O)Nc1c3ccc(c1)Cl)CCCCC2)Nc1ccc(cc1)C(=O)NCCCC#Cc1cccc2c1CN(C2=O)C1CCC(=O)N(C1=O)C
1308	O=C1CCC(C(=O)N1)N1C(=O)c2c(C1=O)c(NCCNC(=O)c1ccc(cc1)NC(=O)[C@@H]1NC3([C@]4([C@H]1c1cccc(c1F)Cl)C(=O)Nc1c4ccc(c1)Cl)CCCCC3)ccc2
1309	O=C1CCC(C(=O)N1)N1C(=O)c2c(C1=O)c(NCCCNC(=O)c1ccc(cc1)NC(=O)[C@@H]1NC3([C@]4([C@H]1c1cccc(c1F)Cl)C(=O)Nc1c4ccc(c1)Cl)CCCCC3)ccc2
1310	O=C1CCC(C(=O)N1)N1C(=O)c2c(C1=O)c(NCCCCCNC(=O)c1ccc(cc1)NC(=O)[C@@H]1NC3([C@]4([C@H]1c1cccc(c1F)Cl)C(=O)Nc1c4ccc(c1)Cl)CCCCC3)ccc2
1311	O=C1CCC(C(=O)N1)N1C(=O)c2c(C1=O)c(NCCCCCCNC(=O)c1ccc(cc1)NC(=O)[C@@H]1NC3([C@]4([C@H]1c1cccc(c1F)Cl)C(=O)Nc1c4ccc(c1)Cl)CCCCC3)ccc2
1312	O=C1CCC(C(=O)N1)N1C(=O)c2c(C1=O)c(NCCCCCCCNC(=O)c1ccc(cc1)NC(=O)[C@@H]1NC3([C@]4([C@H]1c1cccc(c1F)Cl)C(=O)Nc1c4ccc(c1)Cl)CCCCC3)ccc2
1313	O=C1CCC(C(=O)N1)N1C(=O)c2c(C1=O)c(NCCOCCNC(=O)c1ccc(cc1)NC(=O)[C@@H]1NC3([C@]4([C@H]1c1cccc(c1F)Cl)C(=O)Nc1c4ccc(c1)Cl)CCCCC3)ccc2
1314	O=C(COc1cccc2c1C(=O)N(C2=O)C1CCC(=O)NC1=O)NCCCCNCC(=O)N1CCN(CC1)c1ccc(nc1)Nc1ncc2c(n1)n(C1CCCC1)c(=O)c(c2C)C(=O)C
1315	CCOc1cc(ccc1C1=N[C@@]([C@@](N1C(=O)N1CCN(CC1)CC(=O)NCCN(CC(=O)N1CCN(CC1)c1ccc(nc1)Nc1ncc2c(n1)n(C1CCCC1)c(=O)c(c2C)C(=O)C)C)(C)c1ccc(cc1)Cl)(C)c1ccc(cc1)Cl)C(C)(C)C
1316	O[C@@H]1CN([C@@H](C1)C(=O)NCc1ccc(cc1)c1scnc1C)C(=O)[C@H](C(C)(C)C)NC(=O)COCCOCCOCCn1nnc(c1)CC(=O)N1CCN(CC1)c1ccc(nc1)Nc1ncc2c(n1)n(C1CCCC1)c(=O)c(c2C)C(=O)C
1317	O=C1CCC(C(=O)N1)N1C(=O)c2c(C1=O)c(NCCOCCOCCOCCOCCn1nnc(c1)c1ccc(cc1)n1cc3c(n1)c(ccc3)C(=O)N)ccc2
1318	O[C@@H]1CN([C@H](C1)C(=O)NCc1ccc(cc1)c1scnc1C)C(=O)C(C(C)(C)C)NC(=O)CCC(=O)NCCOCCOCCOCCn1nnc(c1)c1ccc(cc1)n1cc2c(n1)c(ccc2)C(=O)N
1319	COc1ccc(c(c1)OC(C)C)C1=NC(C(N1C(=O)N1CCN(C(=O)C1)CC(=O)NCCOCCOCCOCCOCCn1nnc(c1)c1ccc(cc1)n1cc2c(n1)c(ccc2)C(=O)N)c1ccc(cc1)Cl)c1ccc(cc1)Cl
1320	O=C1CCC(C(=O)N1)N1C(=O)c2c(C1=O)cccc2NCCOCCOCCOCCOCCn1nnc(c1)CCCC(=O)N1CCN(CC1)C(=O)c1cc(ccc1F)Cc1n[nH]c(=O)c2c1cccc2
1321	COc1ccc(c(c1)OC(C)C)C1=NC(C(N1C(=O)N1CCN(C(=O)C1)CC(=O)NCCOCCOCCOCCOCCn1nnc(c1)CCCC(=O)N1CCN(CC1)C(=O)c1cc(ccc1F)CC1N=NC(=O)c2c1cccc2)c1ccc(cc1)Cl)c1ccc(cc1)Cl
1322	COC(=O)C[C@@H]1N=C(c2ccc(cc2)Cl)c2c(-n3c1nnc3C)sc(c2C)C(=O)NCCCNc1cccc2c1C(=O)N(C2=O)C1CCC(=O)NC1=O
1323	O=C(C[C@@H]1N=C(c2ccc(cc2)Cl)c2c(-n3c1nnc3C)sc(c2C)C)NCCOc1cccc2c1C(=O)N(C2=O)C1CCC(=O)NC1=O
1324	Clc1ccc(cc1)C1=N[C@@H](CC(=O)NCCCCCCCCCOc2cccc3c2C(=O)N(C3=O)C2CCC(=O)NC2=O)c2n(-c3c1c(C)c(s3)C)c(nn2)C
1325	Clc1ccc(cc1)C1=N[C@@H](CC(=O)NCCCCCCCCCOc2ccc3c(c2)C(=O)N(C3=O)C2CCC(=O)NC2=O)c2n(-c3c1c(C)c(s3)C)c(nn2)C
1326	O=C(CO/N=C/1\CCC(C(C1C)/C=C/C(=C/C=C/C(=C/C(=O)O)/C)/C)(C)C)NCCOCCOCCOCc1ccc(cc1)C1=CC(=O)C2C(O1)c1ccccc1C=C2
1327	O=C(CO/N=C/1\CCC(C(C1C)/C=C/C(=C/C=C/C(=C/C(=O)O)/C)/C)(C)C)NCCOCCOCCOCc1ccc(cc1)C1=CC(=O)C2C(O1)C=Cc1c2cccc1
1328	Clc1ccc(cc1)C1=N[C@@H](CC(=O)NCCOCCOCCOCc2ccc(cc2)c2cc(=O)c3c(o2)ccc2c3cccc2)c2n(-c3c1c(C)c(s3)C)c(nn2)C
1329	O=C1CCC(C(=O)N1)N1C(=O)c2c(C1=O)c(CCCCCNC(=O)c1ccc(cc1)NC(=O)[C@@H]1NC3([C@]4([C@H]1c1cccc(c1F)Cl)C(=O)Nc1c4ccc(c1)Cl)CCCCC3)ccc2
1330	O[C@@H]1C[C@H](N(C1)C(=O)[C@H](C(C)(C)C)NC(=O)CCCCNC(=O)c1ccc(cc1)NC(=O)[C@@H]1NC2([C@]3([C@H]1c1cccc(c1F)Cl)C(=O)Nc1c3ccc(c1)Cl)CCCCC2)C(=O)N[C@H](c1ccc(cc1)c1scnc1C)C
1331	O[C@@H]1C[C@H](N(C1)C(=O)[C@H](C(C)(C)C)NC(=O)CCOCCOCCNC(=O)c1ccc(cc1)NC(=O)[C@@H]1NC2([C@]3([C@H]1c1cccc(c1F)Cl)C(=O)Nc1c3ccc(c1)Cl)CCCCC2)C(=O)N[C@H](c1ccc(cc1)c1scnc1C)C
1332	N#Cc1ccc(cc1C(F)(F)F)N1C(=O)C(N(C1=S)c1ccc(c(c1)F)C(=O)NCCC(=O)N[C@@H](C(C)(C)C)C(=O)N1C[C@@H](C[C@H]1C(=O)NCc1ccc(cc1)c1scnc1C)O)(C)C
1333	N#Cc1ccc(cc1C(F)(F)F)N1C(=O)C(N(C1=S)c1ccc(c(c1)F)C(=O)NCCCC(=O)N[C@@H](C(C)(C)C)C(=O)N1C[C@@H](C[C@H]1C(=O)NCc1ccc(cc1)c1scnc1C)O)(C)C
1334	N#Cc1ccc(cc1C(F)(F)F)N1C(=S)N(C(C1=O)(C)C)c1ccc(c(c1)F)C(=O)NCCCCC(=O)N[C@@H](C(C)(C)C)C(=O)N1C[C@@H](C[C@H]1C(=O)NCc1ccc(cc1)c1scnc1C)O
1335	N#Cc1ccc(cc1C(F)(F)F)N1C(=S)N(C(C1=O)(C)C)c1ccc(c(c1)F)C(=O)NCCCCCC(=O)N[C@@H](C(C)(C)C)C(=O)N1C[C@@H](C[C@H]1C(=O)NCc1ccc(cc1)c1scnc1C)O
1336	N#Cc1ccc(cc1C(F)(F)F)N1C(=S)N(C(C1=O)(C)C)c1ccc(c(c1)F)C(=O)NCCCCCCC(=O)N[C@@H](C(C)(C)C)C(=O)N1C[C@@H](C[C@H]1C(=O)NCc1ccc(cc1)c1scnc1C)O
1337	N#Cc1ccc(cc1C(F)(F)F)N1C(=S)N(C(C1=O)(C)C)c1ccc(c(c1)F)C(=O)NCCCCCCCC(=O)N[C@@H](C(C)(C)C)C(=O)N1C[C@@H](C[C@H]1C(=O)NCc1ccc(cc1)c1scnc1C)O
1338	N#Cc1ccc(cc1C(F)(F)F)N1C(=S)N(C(C1=O)(C)C)c1ccc(c(c1)F)C(=O)NCCCCCCCCC(=O)N[C@@H](C(C)(C)C)C(=O)N1C[C@@H](C[C@H]1C(=O)NCc1ccc(cc1)c1scnc1C)O
1339	N#Cc1ccc(cc1C(F)(F)F)N1C(=S)N(C(C1=O)(C)C)c1ccc(c(c1)F)C(=O)NCCCCCCCCCC(=O)N[C@@H](C(C)(C)C)C(=O)N1C[C@@H](C[C@H]1C(=O)NCc1ccc(cc1)c1scnc1C)O
1340	N#Cc1ccc(cc1C(F)(F)F)N1C(=S)N(C(C1=O)(C)C)c1ccc(c(c1)F)C(=O)NCCCCCCCCCCC(=O)N[C@@H](C(C)(C)C)C(=O)N1C[C@@H](C[C@H]1C(=O)NCc1ccc(cc1)c1scnc1C)O
1341	N#Cc1ccc(cc1C(F)(F)F)N1C(=S)N(C(C1=O)(C)C)c1ccc(c(c1)F)C(=O)NCCCCCCCCCCCC(=O)N[C@@H](C(C)(C)C)C(=O)N1C[C@@H](C[C@H]1C(=O)NCc1ccc(cc1)c1scnc1C)O
1342	N#Cc1ccc(cc1C(F)(F)F)N1C(=S)N(C(C1=O)(C)C)c1ccc(c(c1)F)C(=O)NCCOCCOCCC(=O)N[C@@H](C(C)(C)C)C(=O)N1C[C@@H](C[C@H]1C(=O)NCc1ccc(cc1)c1scnc1C)O
1343	N#Cc1ccc(cc1C(F)(F)F)N1C(=S)N(C(C1=O)(C)C)c1ccc(cc1)C#Cc1ccc(nc1)CCCCCCC(=O)N[C@@H](C(C)(C)C)C(=O)N1C[C@@H](C[C@H]1C(=O)NCc1ccc(cc1)c1scnc1C)O
1344	N#Cc1ccc(cc1C(F)(F)F)N1C(=S)N(C(C1=O)(C)C)c1ccc(cc1)C#Cc1ccc(nc1)N1CCN(CC1)CCCC(=O)N[C@@H](C(C)(C)C)C(=O)N1C[C@@H](C[C@H]1C(=O)NCc1ccc(cc1)c1scnc1C)O
1345	N#Cc1ccc(cc1C(F)(F)F)N1C(=S)N(C(C1=O)(C)C)c1ccc(cc1)C#Cc1ccc(nc1)N1CCN(CC1)CCCC(=O)N[C@@H](C(C)(C)C)C(=O)N1C[C@@H](C[C@H]1C(=O)N[C@H](c1ccc(cc1)c1scnc1C)C)O
1346	N#Cc1ccc(cc1C(F)(F)F)N1C(=S)N(C(C1=O)(C)C)c1ccc(cc1)C#Cc1ccc(nc1)N1CCN(CC1)CCCCC(=O)N[C@@H](C(C)(C)C)C(=O)N1C[C@@H](C[C@H]1C(=O)N[C@H](c1ccc(cc1)c1scnc1C)C)O
1347	N#Cc1ccc(cc1C(F)(F)F)N1C(=S)N(C(C1=O)(C)C)c1ccc(cc1)C#Cc1ccc(nc1)N1CCN(CC1)CCC(=O)N[C@@H](C(C)(C)C)C(=O)N1C[C@@H](C[C@H]1C(=O)N[C@H](c1ccc(cc1)c1scnc1C)C)O
1348	N#Cc1ccc(cc1C(F)(F)F)N1C(=S)N(C(C1=O)(C)C)c1ccc(cc1)C#Cc1ccc(nc1)N1CCN(CC1)CC(=O)N[C@@H](C(C)(C)C)C(=O)N1C[C@@H](C[C@H]1C(=O)N[C@H](c1ccc(cc1)c1scnc1C)C)O
1349	N#Cc1ccc(cc1C(F)(F)F)N1C(=S)N(C(C1=O)(C)C)c1ccc(cc1)C#Cc1ccc(nc1)N1CCN(CC1)C(=O)N[C@@H](C(C)(C)C)C(=O)N1C[C@@H](C[C@H]1C(=O)N[C@H](c1ccc(cc1)c1scnc1C)C)O
1350	CCn1nc(cc1Nc1nc(nc2c1c1cc(OC)c(cc1[nH]2)c1c(C)noc1C)C(=O)NCCCCNC(=O)CNc1cccc2c1C(=O)N(C2=O)C1CCC(=O)NC1=O)C1CC1
1351	CCn1nc(cc1Nc1nc(nc2c1c1cc(OC)c(cc1[nH]2)c1c(C)noc1C)C(=O)NCCCCCCCOc1cccc2c1C(=O)N(C2=O)C1CCC(=O)NC1=O)C1CC1
1352	CCn1nc(cc1Nc1nc(nc2c1c1cc(OC)c(cc1[nH]2)c1c(C)noc1C)C(=O)NCCCCCCCNc1cccc2c1C(=O)N(C2=O)C1CCC(=O)NC1=O)C1CC1
1353	CCn1nc(cc1Nc1nc(nc2c1c1cc(OC)c(cc1[nH]2)c1c(C)noc1C)C(=O)NCCCCCNc1cccc2c1C(=O)N(C2=O)C1CCC(=O)NC1=O)C1CC1
1354	CCn1nc(cc1Nc1nc(nc2c1c1cc(OC)c(cc1[nH]2)c1c(C)noc1C)C(=O)NCCCCNc1cccc2c1C(=O)N(C2=O)C1CCC(=O)NC1=O)C1CC1
1355	CCn1nc(cc1Nc1nc(nc2c1c1cc(OC)c(cc1[nH]2)c1c(C)noc1C)C(=O)NCCCNc1cccc2c1C(=O)N(C2=O)C1CCC(=O)NC1=O)C1CC1
1356	CCn1nc(cc1Nc1nc(nc2c1c1cc(OC)c(cc1[nH]2)c1c(C)noc1C)C(=O)NCCNc1cccc2c1C(=O)N(C2=O)C1CCC(=O)NC1=O)C1CC1
1357	CCn1nc(cc1Nc1nc(nc2c1c1cc(OC)c(cc1[nH]2)c1c(C)noc1C)C(=O)NCCCCCCc1cccc2c1C(=O)N(C2=O)C1CCC(=O)NC1=O)C1CC1
1358	CCn1nc(cc1Nc1nc(nc2c1c1cc(OC)c(cc1[nH]2)c1c(C)noc1C)C(=O)NCCOCCCc1cccc2c1C(=O)N(C2=O)C1CCC(=O)NC1=O)C1CC1
1359	CCn1nc(cc1Nc1nc(nc2c1c1cc(OC)c(cc1[nH]2)c1c(C)noc1C)C(=O)NCCCCCc1cccc2c1C(=O)N(C2=O)C1CCC(=O)NC1=O)C1CC1
1360	CCn1nc(cc1Nc1nc(nc2c1c1cc(OC)c(cc1[nH]2)c1c(C)noc1C)C(=O)NCCOCCCc1cccc2c1CN(C2=O)C1CCC(=O)NC1=O)C1CC1
1361	COc1cc2c(cc1c1c(C)noc1C)[nH]c1c2cnc(n1)C(=O)NCCCCCc1cccc2c1CN(C2=O)C1CCC(=O)NC1=O
1362	O=C1CCC(C(=O)N1)N1Cc2c(C1=O)cccc2NCCCCn1ccc(c1)C#Cc1sc2-n3c(C)nnc3COCc2c1Cc1ccccc1
1363	O=C1CCC(C(=O)N1)N1Cc2c(C1=O)cccc2CCCCCn1ncc(c1)C#Cc1sc2-n3c(C)nnc3COCc2c1Cc1ccccc1
1364	O=C1CCC(C(=O)N1)N1C(=O)c2c(C1=O)cccc2C#CCCCn1ncc(c1)C#Cc1sc2-n3c(C)nnc3COCc2c1Cc1ccccc1
1365	COc1cc2c(ccnc2cc1OCCOCCOCCC(=O)N[C@@H](C(C)(C)C)C(=O)N1C[C@@H](C[C@H]1C(=O)NCc1ccc(cc1)c1scnc1C)O)Oc1ccc(cc1F)NC(=O)C1(CC1)C(=O)Nc1ccc(cc1)F
1366	COc1cc2c(ccnc2cc1OCCCOCCOCCC(=O)N[C@@H](C(C)(C)C)C(=O)N1C[C@@H](C[C@H]1C(=O)NCc1ccc(cc1)c1scnc1C)O)Oc1ccc(cc1F)NC(=O)C1(CC1)C(=O)Nc1ccc(cc1)F
1367	COc1cc2c(ccnc2cc1OCCCCOCCCCOCC(=O)N[C@@H](C(C)(C)C)C(=O)N1C[C@@H](C[C@H]1C(=O)NCc1ccc(cc1)c1scnc1C)O)Oc1ccc(cc1F)NC(=O)C1(CC1)C(=O)Nc1ccc(cc1)F
1368	COc1cc2c(ccnc2cc1OCCOCCOCCOc1cc(ccc1CNC(=O)[C@@H]1C[C@H](CN1C(=O)[C@@H](N1Cc2c(C1=O)cccc2)C(C)C)O)c1scnc1C)Oc1ccc(cc1F)NC(=O)C1(CC1)C(=O)Nc1ccc(cc1)F
1369	COc1cc2c(ccnc2cc1OCCCCOCCCCOc1cc(ccc1CNC(=O)[C@@H]1C[C@H](CN1C(=O)[C@@H](N1Cc2c(C1=O)cccc2)C(C)C)O)c1scnc1C)Oc1ccc(cc1F)NC(=O)C1(CC1)C(=O)Nc1ccc(cc1)F
1370	COc1cc2c(ccnc2cc1OCCCOCCOCCCOc1cc(ccc1CNC(=O)[C@@H]1C[C@H](CN1C(=O)[C@@H](N1Cc2c(C1=O)cccc2)C(C)C)O)c1scnc1C)Oc1ccc(cc1F)NC(=O)C1(CC1)C(=O)Nc1ccc(cc1)F
1371	COc1cc2c(ccnc2cc1OCCCOCCCOCCCOc1cc(ccc1CNC(=O)[C@@H]1C[C@H](CN1C(=O)[C@@H](N1Cc2c(C1=O)cccc2)C(C)C)O)c1scnc1C)Oc1ccc(cc1F)NC(=O)C1(CC1)C(=O)Nc1ccc(cc1)F
1372	O=C(CN1CCN(CC1)c1ccc(nc1)Nc1ncc2c(n1)n(C1CCCC1)c(=O)c(c2C)C(=O)C)NCCCCNc1cccc2c1C(=O)N(C2=O)C1CCC(=O)NC1=O
1373	O=C(CN1CCN(CC1)c1ccc(nc1)Nc1ncc2c(n1)n(C1CCCC1)c(=O)c(c2C)C(=O)C)NCCCCCCCCNc1cccc2c1C(=O)N(C2=O)C1CCC(=O)NC1=O
1374	O=C(Nc1cccc2c1C(=O)N(C2=O)C1CCC(=O)NC1=O)CCCCCN1CCN(CC1)c1ccc(nc1)Nc1ncc2c(n1)n(C1CCCC1)c(=O)c(c2C)C(=O)C
1375	O=C1CCC(C(=O)N1)N1C(=O)c2c(C1=O)c(OCCOCCOCCN1CCN(CC1)c1ccc(nc1)Nc1ncc3c(n1)n(C1CCCC1)c(=O)c(c3C)C(=O)C)ccc2
1376	O=C(CN1CCN(CC1)c1ccc(nc1)Nc1ncc2c(n1)n(C1CCCC1)c(=O)c(c2C)C(=O)C)NCCCOCCOCCOCCCNc1cccc2c1C(=O)N(C2=O)C1CCC(=O)NC1=O
1377	N#C/C(=C\c1ccc(c(c1)OC)OCc1ccc(cc1C(F)(F)F)C(F)(F)F)/C(=O)NCCCCC(=O)N[C@@H](C(C)(C)C)C(=O)N1C[C@@H](C[C@H]1C(=O)NCc1ccc(cc1)c1scnc1C)O
1378	N#C/C(=C\c1ccc(c(c1)OC)OCc1ccc(cc1C(F)(F)F)C(F)(F)F)/C(=O)NCCCCCC(=O)N[C@@H](C(C)(C)C)C(=O)N1C[C@@H](C[C@H]1C(=O)NCc1ccc(cc1)c1scnc1C)O
1379	N#C/C(=C\c1ccc(c(c1)OC)OCc1ccc(cc1C(F)(F)F)C(F)(F)F)/C(=O)NCCCCCCC(=O)N[C@@H](C(C)(C)C)C(=O)N1C[C@@H](C[C@H]1C(=O)NCc1ccc(cc1)c1scnc1C)O
1380	N#C/C(=C\c1ccc(c(c1)OC)OCc1ccc(cc1C(F)(F)F)C(F)(F)F)/C(=O)NCCCCCCCC(=O)N[C@@H](C(C)(C)C)C(=O)N1C[C@@H](C[C@H]1C(=O)NCc1ccc(cc1)c1scnc1C)O
1381	N#C/C(=C\c1ccc(c(c1)OC)OCc1ccc(cc1C(F)(F)F)C(F)(F)F)/C(=O)NCCOCC(=O)N[C@@H](C(C)(C)C)C(=O)N1C[C@@H](C[C@H]1C(=O)NCc1ccc(cc1)c1scnc1C)O
1382	N#C/C(=C\c1ccc(c(c1)OC)OCc1ccc(cc1C(F)(F)F)C(F)(F)F)/C(=O)NCCOCCC(=O)N[C@@H](C(C)(C)C)C(=O)N1C[C@@H](C[C@H]1C(=O)NCc1ccc(cc1)c1scnc1C)O
1383	N#C/C(=C\c1ccc(c(c1)OC)OCc1ccc(cc1C(F)(F)F)C(F)(F)F)/C(=O)NCCOCCOCCC(=O)N[C@@H](C(C)(C)C)C(=O)N1C[C@@H](C[C@H]1C(=O)NCc1ccc(cc1)c1scnc1C)O
1384	N#C/C(=C\c1ccc(c(c1)OC)OCc1ccc(cc1C(F)(F)F)C(F)(F)F)/C(=O)NCCOCCOCCOCCC(=O)N[C@@H](C(C)(C)C)C(=O)N1C[C@@H](C[C@H]1C(=O)NCc1ccc(cc1)c1scnc1C)O
1385	O=C(COCCOCCNC(=O)CN1CCC[C@H](C1)n1nc(c2c1ncnc2N)c1ccc(cc1)Oc1ccccc1)NCCOCCOc1cccc2c1C(=O)N(C2=O)C1CCC(=O)NC1=O
1386	O=C(CN1CCC[C@H](C1)n1nc(c2c1ncnc2N)c1ccc(cc1)Oc1ccccc1)NCCOCCOc1cccc2c1C(=O)N(C2=O)C1CCC(=O)NC1=O
1387	ONC(=O)CCCCCCC(=O)N/N=C/c1ccc(cc1)OCCOCCOCCn1nnc(c1)CNc1cccc2c1C(=O)N(C2=O)C1CCC(=O)NC1=O
1388	ONC(=O)CCCCCCC(=O)N/N=C/c1ccc(cc1)OCCOCCOCCOCCn1nnc(c1)CNc1cccc2c1C(=O)N(C2=O)C1CCC(=O)NC1=O
1389	O=C(COc1cccc2c1C(=O)N(C2=O)C1CCC(=O)NC1=O)NCCOCCOCCOCCN1CCN(CC1)c1ccc(nc1)Nc1ncc2c(n1)n(C1CCCC1)c(=O)c(c2C)C(=O)C
1390	O=C1CCC(C(=O)N1)N1C(=O)c2c(C1=O)cccc2NCCOCCOCCn1nnc(c1)C(=O)N1CCC[C@H](C1)n1nc(c2c1ncnc2N)c1ccc(cc1)Oc1ccccc1
1391	O=C1CCC(C(=O)N1)N1C(=O)c2c(C1=O)cccc2NCCOCCOCCOCCOCCn1nnc(c1)C(=O)N1CCC[C@H](C1)n1nc(c2c1ncnc2N)c1ccc(cc1)Oc1ccccc1
1392	O=C1CCC(C(=O)N1)N1C(=O)c2c(C1=O)cccc2NCCOCCOCCOCCn1nncc1C(=O)N1CCC[C@H](C1)n1nc(c2c1ncnc2N)c1ccc(cc1)Oc1ccccc1
1393	O=C1CCC(C(=O)N1)N1C(=O)c2c(C1=O)cccc2NCCOCCOCCOCCOCCn1nncc1C(=O)N1CCC[C@H](C1)n1nc(c2c1ncnc2N)c1ccc(cc1)Oc1ccccc1
1394	O=C1CCC(C(=O)N1)N1C(=O)c2c(C1=O)cccc2NCCCCCCCCCCCn1nnc(c1)C(=O)N1CCC[C@H](C1)n1nc(c2c1ncnc2N)c1ccc(cc1)Oc1ccccc1
1395	O=C1CCC(C(=O)N1)N1C(=O)c2c(C1=O)cccc2NCCCCCn1nnc(c1)CCCC(=O)N1CCC[C@H](C1)n1nc(c2c1ncnc2N)c1ccc(cc1)Oc1ccccc1
1396	O=C1CCC(C(=O)N1)N1C(=O)c2c(C1=O)cccc2NCCCCCn1nnc(c1)C(=O)N1CCC[C@H](C1)n1nc(c2c1ncnc2N)c1ccc(cc1)Oc1ccccc1
1397	O=C(CCC(=O)N1CCN2[C@H](C1)COCCOc1cc(Nc3nc2ncc3Cl)cc2c1N(C)C(=O)CC2)NCCCOCCOCCOc1cccc2c1C(=O)N(C2=O)C1CCC(=O)NC1=O
1398	O[C@H]1CN([C@@H](C1)C(=O)NCc1ccc(cc1)c1scnc1C)C(=O)[C@H](C(C)(C)C)NC(=O)CCCC(=O)N1CCC(CC1)c1cc(OC(C)C)c(cc1C)Nc1ncc(c(n1)Nc1ccccc1S(=O)(=O)C(C)C)Cl
1399	O[C@H]1CN([C@@H](C1)C(=O)NCc1ccc(cc1)c1scnc1C)C(=O)[C@H](C(C)(C)C)NC(=O)CCCCCC(=O)N1CCC(CC1)c1cc(OC(C)C)c(cc1C)Nc1ncc(c(n1)Nc1ccccc1S(=O)(=O)C(C)C)Cl
1400	O[C@H]1CN([C@@H](C1)C(=O)NCc1ccc(cc1)c1scnc1C)C(=O)[C@H](C(C)(C)C)NC(=O)CCCCN1CCC(CC1)c1cc(OC(C)C)c(cc1C)Nc1ncc(c(n1)Nc1ccccc1S(=O)(=O)C(C)C)Cl
1401	O[C@H]1CN([C@@H](C1)C(=O)NCc1ccc(cc1)c1scnc1C)C(=O)[C@H](C(C)(C)C)NC(=O)COCCN1CCC(CC1)c1cc(OC(C)C)c(cc1C)Nc1ncc(c(n1)Nc1ccccc1S(=O)(=O)C(C)C)Cl
1402	O[C@@H]1C[C@H](N(C1)C(=O)[C@H](C(C)(C)C)NC(=O)COCCOCCOCCN1CCC(CC1)c1cc(OC(C)C)c(cc1C)Nc1ncc(c(n1)Nc1ccccc1S(=O)(=O)C(C)C)Cl)C(=O)NCc1ccc(cc1)c1scnc1C
1403	O[C@H]1CN([C@@H](C1)C(=O)NCc1ccc(cc1)c1scnc1C)C(=O)[C@H](C(C)(C)C)NC(=O)COCCOc1ccc(cc1)Nc1ncc(c(n1)NCc1cccc(c1)N(S(=O)(=O)C)C)C(F)(F)F
1404	O[C@H]1CN([C@@H](C1)C(=O)NCc1ccc(cc1)c1scnc1C)C(=O)[C@H](C(C)(C)C)NC(=O)COCCCOc1ccc(cc1)Nc1ncc(c(n1)NCc1cccc(c1)N(S(=O)(=O)C)C)C(F)(F)F
1405	O[C@H]1CN([C@@H](C1)C(=O)NCc1ccc(cc1)c1scnc1C)C(=O)[C@H](C(C)(C)C)NC(=O)CCOCCOc1ccc(cc1)Nc1ncc(c(n1)NCc1cccc(c1)N(S(=O)(=O)C)C)C(F)(F)F
1406	O[C@H]1CN([C@@H](C1)C(=O)NCc1ccc(cc1)c1scnc1C)C(=O)[C@H](C(C)(C)C)NC(=O)CCOCCCOc1ccc(cc1)Nc1ncc(c(n1)NCc1cccc(c1)N(S(=O)(=O)C)C)C(F)(F)F
1407	O[C@H]1CN([C@@H](C1)C(=O)NCc1ccc(cc1)c1scnc1C)C(=O)[C@H](C(C)(C)C)NC(=O)CCOCCOCCOc1ccc(cc1)Nc1ncc(c(n1)NCc1cccc(c1)N(S(=O)(=O)C)C)C(F)(F)F
1408	O[C@H]1CN([C@@H](C1)C(=O)NCc1ccc(cc1)c1scnc1C)C(=O)[C@H](C(C)(C)C)NC(=O)CCOCCOCCOCCOCCOc1ccc(cc1)Nc1ncc(c(n1)NCc1cccc(c1)N(S(=O)(=O)C)C)C(F)(F)F
1409	CN(C/C=C/C(=O)Nc1cc2c(cc1OCCCCOCCCCOCCCCCC(=O)N[C@@H](C(C)(C)C)C(=O)N1C[C@@H](C[C@H]1C(=O)NCc1ccc(cc1)c1scnc1C)O)ncnc2Nc1ccc(c(c1)Cl)F)C
1410	O=C(Nc1cccc2c1C(=O)N(C2=O)C1CCC(=O)NC1=O)CCCCCOc1c(O)cc(c2c1oc(cc2=O)c1ccccc1)O
1411	O=C1CCC(C(=O)N1)N1C(=O)c2c(C1=O)cccc2NC(=O)CCCCCCOc1c(O)cc(c2c1oc(cc2=O)c1ccccc1)O
1412	O=C1CCC(C(=O)N1)N1C(=O)c2c(C1=O)cccc2NC(=O)CCCCCCCOc1c(O)cc(c2c1oc(cc2=O)c1ccccc1)O
1413	O=C1CCC(C(=O)N1)N1C(=O)c2c(C1=O)c(ccc2)NC(=O)CCCCCCCCCOc1c(O)cc(c2c1oc(cc2=O)c1ccccc1)O
1414	O=C(Nc1cccc2c1C(=O)N(C2=O)C1CCC(=O)NC1=O)CCCCCn1nnc(c1)COc1c(O)cc(c2c1oc(cc2=O)c1ccccc1)O
1415	O=C1CCC(C(=O)N1)N1C(=O)c2c(C1=O)cccc2NC(=O)CCCCCCn1nnc(c1)COc1c(O)cc(c2c1oc(cc2=O)c1ccccc1)O
1416	O=C1CCC(C(=O)N1)N1C(=O)c2c(C1=O)cccc2NC(=O)CCCCCCCn1nnc(c1)COc1c(O)cc(c2c1oc(cc2=O)c1ccccc1)O
1417	O=C1CCC(C(=O)N1)N1C(=O)c2c(C1=O)c(ccc2)NC(=O)CCCCCCCCCn1nnc(c1)COc1c(O)cc(c2c1oc(cc2=O)c1ccccc1)O
1418	CN1C[C@@H](C[C@@H](C1)c1ccc(cc1)C(=O)N(CCCN(c1ccc(cc1)CCCOc1cccc2c1C(=O)N(C2=O)C1CCC(=O)NC1=O)C)C)Nc1cnn(c(=O)c1Br)C
1419	CN1C[C@H](C[C@H](C1)c1ccc(cc1)C(=O)N(CCCN(c1ccc(cc1)CCCOc1cccc2c1C(=O)N(C2=O)C1CCC(=O)NC1=O)C)C)Nc1cnn(c(=O)c1Br)C
1420	O=C1CCC(C(=O)N1)N1C(=O)c2c(C1=O)cc(cc2)C(=O)NCCOCCOCCNC(=O)c1ccc2c(c1)C(=O)N(C2=O)C1CCC(=O)NC1=O
1421	O=C1CCC(C(=O)N1)N1C(=O)c2c(C1=O)cccc2NC(=O)CCCCCN1CCN(CC1)c1nc(nc(n1)n1c(nc2c1cccc2)C(F)F)N1CCOCC1
1422	O=C(CCC(=O)NCCCC(=O)Nc1cccc2c1C(=O)N(C2=O)C1CCC(=O)NC1=O)NCCCCCC(=O)N1CCN(CC1)c1nc(nc(n1)n1c(nc2c1cccc2)C(F)F)N1CCOCC1
1423	O=C(CCC(=O)N1CCN(CC1)c1nc(nc(n1)n1c(nc2c1cccc2)C(F)F)N1CCOCC1)NCCCCCC(=O)Nc1cccc2c1C(=O)N(C2=O)C1CCC(=O)NC1=O
1424	O=C1CCC(C(=O)N1)N1C(=O)c2c(C1=O)cccc2NC(=O)CCCn1nnc(c1)CN1CCN(CC1)c1nc(nc(n1)n1c(nc2c1cccc2)C(F)F)N1CCOCC1
1425	O=C1CCC(C(=O)N1)N1C(=O)c2c(C1=O)cccc2NC(=O)CCCCCn1nnc(c1)CN1CCN(CC1)c1nc(nc(n1)n1c(nc2c1cccc2)C(F)F)N1CCOCC1
1426	O[C@@H]1C[C@H](N(C1)C(=O)[C@@H](C(SCCCCCCNC(=O)C[C@@H]1N=C(c2ccc(cc2)Cl)c2c(-n3c1nnc3C)sc(c2C)C)(C)C)NC(=O)C)C(=O)NCc1ccc(cc1)c1scnc1C
1427	O[C@@H]1C[C@H](N(C1)C(=O)[C@@H](C(SCCCCNC(=O)C[C@@H]1N=C(c2ccc(cc2)Cl)c2c(-n3c1nnc3C)sc(c2C)C)(C)C)NC(=O)C)C(=O)NCc1ccc(cc1)c1scnc1C
1428	O[C@@H]1C[C@H](N(C1)C(=O)[C@@H](C(SCCOCCNC(=O)C[C@@H]1N=C(c2ccc(cc2)Cl)c2c(-n3c1nnc3C)sc(c2C)C)(C)C)NC(=O)C)C(=O)NCc1ccc(cc1)c1scnc1C
1429	O[C@@H]1C[C@H](N(C1)C(=O)[C@@H](C(SCCCOCCCNC(=O)C[C@@H]1N=C(c2ccc(cc2)Cl)c2c(-n3c1nnc3C)sc(c2C)C)(C)C)NC(=O)C)C(=O)NCc1ccc(cc1)c1scnc1C
1430	O[C@@H]1C[C@H](N(C1)C(=O)[C@@H](C(SCCCCOCCNC(=O)C[C@@H]1N=C(c2ccc(cc2)Cl)c2c(-n3c1nnc3C)sc(c2C)C)(C)C)NC(=O)C)C(=O)NCc1ccc(cc1)c1scnc1C
1431	O[C@@H]1C[C@H](N(C1)C(=O)[C@@H](C(SCCOCCOCCNC(=O)C[C@@H]1N=C(c2ccc(cc2)Cl)c2c(-n3c1nnc3C)sc(c2C)C)(C)C)NC(=O)C)C(=O)NCc1ccc(cc1)c1scnc1C
1432	COc1cc2c(cc1OCCCN1CCN(CC1)CCCCCCOCCOCC(=O)Nc1cccc3c1C(=O)N(C3=O)C1CCC(=O)NC1=O)ncc(c2Nc1cc(OC)c(cc1Cl)Cl)C#N
1433	COc1cc2c(cc1OCCCN1CCN(CC1)CCCCCCOCCOCCOCCCCCC(=O)Nc1cccc3c1C(=O)N(C3=O)C1CCC(=O)NC1=O)ncc(c2Nc1cc(OC)c(cc1Cl)Cl)C#N
1434	COc1cc2c(cc1OCCCN1CCN(CC1)CCCCCCOCCCCCOCCCCCC(=O)Nc1cccc3c1C(=O)N(C3=O)C1CCC(=O)NC1=O)ncc(c2Nc1cc(OC)c(cc1Cl)Cl)C#N
1435	COc1cc2c(cc1OCCCN1CCN(CC1)CCCCCCOCCOCCOCCOCCOCCOCC(=O)Nc1cccc3c1C(=O)N(C3=O)C1CCC(=O)NC1=O)ncc(c2Nc1cc(OC)c(cc1Cl)Cl)C#N
1436	O[C@@H]1C[C@H](N(C1)C(=O)[C@H](C(C)(C)C)NC(=O)COCCOCCCCCCN1CCN(CC1)c1nc(C)nc(c1)Nc1ncc(s1)C(=O)Nc1c(C)cccc1Cl)C(=O)NCc1ccc(cc1)c1scnc1C
1437	O[C@@H]1C[C@H](N(C1)C(=O)[C@H](C(C)(C)C)NC(=O)CCCCCOCCOCCOCCCCCCN1CCN(CC1)c1nc(C)nc(c1)Nc1ncc(s1)C(=O)Nc1c(C)cccc1Cl)C(=O)NCc1ccc(cc1)c1scnc1C
1438	O[C@@H]1C[C@H](N(C1)C(=O)[C@H](C(C)(C)C)NC(=O)CCCCCOCCCCCOCCCCCCN1CCN(CC1)c1nc(C)nc(c1)Nc1ncc(s1)C(=O)Nc1c(C)cccc1Cl)C(=O)NCc1ccc(cc1)c1scnc1C
1439	Cc1nc(Nc2ncc(s2)C(=O)Nc2c(C)cccc2Cl)cc(n1)N1CCN(CC1)CCCCCCOCCOCCOCCOCCOCCOCC(=O)N[C@@H](C(C)(C)C)C(=O)N1C[C@@H](C[C@H]1C(=O)NCc1ccc(cc1)c1scnc1C)O
1440	O=C1CCC(C(=O)N1)N1C(=O)c2c(C1=O)cccc2NC(=O)COCCOCCCCCCN1CCN(CC1)c1nc(C)nc(c1)Nc1ncc(s1)C(=O)Nc1c(C)cccc1Cl
1441	O=C1CCC(C(=O)N1)N1C(=O)c2c(C1=O)cccc2NC(=O)CCCCCOCCOCCOCCCCCCN1CCN(CC1)c1nc(C)nc(c1)Nc1ncc(s1)C(=O)Nc1c(C)cccc1Cl
1442	O=C1CCC(C(=O)N1)N1C(=O)c2c(C1=O)c(ccc2)NC(=O)CCCCCOCCCCCOCCCCCCN1CCN(CC1)c1nc(C)nc(c1)Nc1ncc(s1)C(=O)Nc1c(C)cccc1Cl
1443	O=C1CCC(C(=O)N1)N1C(=O)c2c(C1=O)cccc2NC(=O)COCCOCCOCCOCCOCCOCCCCCCN1CCN(CC1)c1nc(C)nc(c1)Nc1ncc(s1)C(=O)Nc1c(C)cccc1Cl
1444	O=C1CCC(C(=O)N1)N1C(=O)c2c(C1=O)c(NCCOCCOCCOCCOc1ccc(cc1)NC(=O)C[C@@H]1N=C(c3ccc(cc3)Cl)c3c(-n4c1nnc4C)sc(c3C)C)ccc2
1445	CCC(C(=O)C(=O)N1CCCC[C@H]1C(=O)O[C@@H](c1cccc(c1)NC(=O)CCC(=O)NCCCCNC(=O)COc1cccc2c1C(=O)N(C2=O)C1CCC(=O)NC1=O)CCc1ccc(c(c1)OC)OC)(C)C
1446	COc1ccc(cc1OC)CC[C@H](c1cccc(c1)NC(=O)CCC(=O)NCCCOCCOCCOCCCNC(=O)COc1cccc2c1C(=O)N(C2=O)C1CCC(=O)NC1=O)OC(=O)[C@@H]1CCCCN1C(=O)C(=O)C(CC)(C)C
1447	O[C@@H]1C[C@H](N(C1)C(=O)[C@H](C(C)(C)C)NC(=O)COCCOCCOCCNC(=O)C[C@@H]1N=C(c2ccc(cc2)Cl)c2c(-n3c1nnc3C)sc(c2C)C)C(=O)NCc1ccc(cc1)c1scnc1C
1448	O[C@@H]1C[C@H](N(C1)C(=O)[C@H](C(C)(C)C)NC(=O)COCCOCCOCCOCCNC(=O)C[C@@H]1N=C(c2ccc(cc2)Cl)c2c(-n3c1nnc3C)sc(c2C)C)C(=O)NCc1ccc(cc1)c1scnc1C
1449	O[C@@H]1C[C@H](N(C1)C(=O)[C@H](C(C)(C)C)NC(=O)[C@H](Cc1ccccc1)NC(=O)COCCOCCOCCNC(=O)C[C@@H]1N=C(c2ccc(cc2)Cl)c2c(-n3c1nnc3C)sc(c2C)C)C(=O)NCc1ccc(cc1)c1scnc1C
1450	COC(=O)C[C@@H]1N=C(c2ccc(cc2)Cl)c2c(-n3c1nnc3C)sc(c2C)C(=O)NCCCCCCCCNc1ccc2c(c1)C(=O)N(C2=O)C1CCC(=O)NC1=O
1451	COC(=O)C[C@@H]1N=C(c2ccc(cc2)Cl)c2c(-n3c1nnc3C)sc(c2C)C(=O)NCCCCCCCCOc1cccc2c1C(=O)N(C2=O)C1CCC(=O)NC1=O
1452	COC(=O)C[C@@H]1N=C(c2ccc(cc2)Cl)c2c(-n3c1nnc3C)sc(c2C)C(=O)NCCCCCCCCOc1ccc2c(c1)C(=O)N(C2=O)C1CCC(=O)NC1=O
1453	COC(=O)C[C@@H]1N=C(c2ccc(cc2)Cl)c2c(-n3c1nnc3C)sc(c2C)C(=O)NCCCCNc1cccc2c1C(=O)N(C2=O)C1CCC(=O)NC1=O
1454	C#Cc1ccc(cc1)[C@H](CC(=O)N1CCC(CC1)N1CCC(CC1)C#Cc1ccc(cc1)C(=O)N[C@@H]1C(C)(C)[C@H](C1(C)C)Oc1ccc(c(c1)Cl)C#N)NC(=O)[C@@H]1C[C@H](CN1C(=O)[C@@H](c1onc(c1)C)C(C)C)O
1455	N#Cc1ccc(cc1)[C@H](CC(=O)N1CCC(CC1)N1CCC(CC1)C#Cc1ccc(cc1)C(=O)N[C@@H]1C(C)(C)[C@H](C1(C)C)Oc1ccc(c(c1)Cl)C#N)NC(=O)[C@@H]1C[C@H](CN1C(=O)[C@@H](c1onc(c1)C)C(C)C)O
1456	N#Cc1ccc(cc1Cl)O[C@@H]1C(C)(C)[C@H](C1(C)C)NC(=O)c1ccc(cc1)C#CC1CCN(CC1)C1CCN(CC1)C(=O)C[C@@H](c1ccc(cc1)Br)NC(=O)[C@@H]1C[C@H](CN1C(=O)[C@@H](c1onc(c1)C)C(C)C)O
1457	N#Cc1ccc(cc1Cl)O[C@@H]1C(C)(C)[C@H](C1(C)C)NC(=O)c1ccc(cc1)C#CC1CCN(CC1)C1CCN(CC1)C(=O)C[C@@H](c1ccccc1)NC(=O)[C@@H]1C[C@H](CN1C(=O)[C@@H](c1onc(c1)C)C(C)C)O
1458	N#Cc1ccc(cc1Cl)O[C@@H]1C(C)(C)[C@H](C1(C)C)NC(=O)c1ccc(cc1)C#CC1CN(C1)C1CCN(CC1)C(=O)C[C@@H](c1ccccc1)NC(=O)[C@@H]1C[C@H](CN1C(=O)[C@@H](c1onc(c1)C)C(C)C)O
1459	N#Cc1ccc(cc1Cl)O[C@@H]1C(C)(C)[C@H](C1(C)C)NC(=O)c1ccc(cc1)C#CC1CCN(CC1)C1CN(C1)C(=O)C[C@@H](c1ccccc1)NC(=O)[C@@H]1C[C@H](CN1C(=O)[C@@H](c1onc(c1)C)C(C)C)O
1460	N#Cc1ccc(cc1Cl)O[C@@H]1C(C)(C)[C@H](C1(C)C)NC(=O)c1ccc(cc1)C#CC1CCN(CC1)C(=O)C[C@@H](c1ccccc1)NC(=O)[C@@H]1C[C@H](CN1C(=O)[C@@H](c1onc(c1)C)C(C)C)O
1461	N#Cc1ccc(cc1Cl)O[C@@H]1C(C)(C)[C@H](C1(C)C)NC(=O)c1ccc(cc1)N1CC(C1)C1CCN(CC1)C(=O)C[C@@H](c1ccccc1)NC(=O)[C@@H]1C[C@H](CN1C(=O)[C@@H](c1onc(c1)C)C(C)C)O
1462	N#Cc1ccc(cc1Cl)O[C@@H]1C(C)(C)[C@H](C1(C)C)NC(=O)c1ccc(cc1)C1CN(C1)C1CCN(CC1)C(=O)C[C@@H](c1ccccc1)NC(=O)[C@@H]1C[C@H](CN1C(=O)[C@@H](c1onc(c1)C)C(C)C)O
1463	N#Cc1ccc(cc1Cl)O[C@@H]1C(C)(C)[C@H](C1(C)C)NC(=O)c1ccc(cc1)C1CCN(CC1)C(=O)C[C@@H](c1ccccc1)NC(=O)[C@@H]1C[C@H](CN1C(=O)[C@@H](c1onc(c1)C)C(C)C)O
1464	N#Cc1ccc(cc1Cl)O[C@@H]1C(C)(C)[C@H](C1(C)C)NC(=O)c1ccc(cc1)N1CCN(CC1)C(=O)C[C@@H](c1ccccc1)NC(=O)[C@@H]1C[C@H](CN1C(=O)[C@@H](c1onc(c1)C)C(C)C)O
1465	N#Cc1ccc(cc1Cl)O[C@@H]1C(C)(C)[C@H](C1(C)C)NC(=O)c1ccc(cc1)C#CC1CCN(CC1)C(=O)C[C@@H](c1ccc(cc1)c1scnc1C)NC(=O)[C@@H]1C[C@H](CN1C(=O)[C@@H](c1onc(c1)C)C(C)C)O
1466	N#Cc1ccc(cc1Cl)O[C@@H]1C(C)(C)[C@H](C1(C)C)NC(=O)c1ccc(cc1)C#CC1CCN(CC1)C(=O)C[C@@H](c1ccc(cc1)Br)NC(=O)[C@@H]1C[C@H](CN1C(=O)[C@@H](c1onc(c1)C)C(C)C)O
1467	C#Cc1ccc(cc1)[C@H](CC(=O)N1CCC(CC1)C#Cc1ccc(cc1)C(=O)N[C@@H]1C(C)(C)[C@H](C1(C)C)Oc1ccc(c(c1)Cl)C#N)NC(=O)[C@@H]1C[C@H](CN1C(=O)[C@@H](c1onc(c1)C)C(C)C)O
1468	O=C(CN1CCN(CC1)c1ccc(nc1)Nc1ncc2c(n1)n(C1CCCC1)c(=O)c(c2C)C(=O)C)NCCCNc1cccc2c1C(=O)N(C2=O)C1CCC(=O)NC1=O
1469	O=C1CCC(C(=O)N1)N1C(=O)c2c(C1=O)c(NCCOCCOCCn1nnc(c1)CN1CCN(CC1)c1ccc(nc1)Nc1ncc3c(n1)n(C1CCCC1)c(=O)c(c3C)C(=O)C)ccc2
1470	O=C1CCC(C(=O)N1)N1C(=O)c2c(C1=O)c(NCCOCCOCCOCCn1nnc(c1)CN1CCN(CC1)c1ccc(nc1)Nc1ncc3c(n1)n(C1CCCC1)c(=O)c(c3C)C(=O)C)ccc2
1471	O=C1CCC(C(=O)N1)N1C(=O)c2c(C1=O)c(NCCOCCOCCOCCOCCn1nnc(c1)CN1CCN(CC1)c1ccc(nc1)Nc1ncc3c(n1)n(C1CCCC1)c(=O)c(c3C)C(=O)C)ccc2
1472	O=C1CCC(C(=O)N1)N1C(=O)c2c(C1=O)c(NCCOCCn1nnc(c1)CN1CCN(CC1)c1ccc(nc1)Nc1ncc3c(n1)n(C1CCCC1)c(=O)c(c3C)C(=O)C)ccc2
1473	O=C(CN1CCN(CC1)c1ccc(nc1)Nc1ncc2c(n1)n(C1CCCC1)c(=O)c(c2C)C(=O)C)NCCCCCNc1cccc2c1C(=O)N(C2=O)C1CCC(=O)NC1=O
1474	O=C1CCC(C(=O)N1)N1Cc2c(C1=O)cccc2CCCCCCn1nnc(c1)CN1CCN(CC1)c1ccc(nc1)Nc1ncc2c(n1)n(C1CCCC1)c(=O)c(c2C)C(=O)C
1475	O=C1CCC(C(=O)N1)N1C(=O)c2c(C1=O)c(NCCOCCn1nnc(c1)C(=O)N1CCN(CC1)c1ccc(nc1)Nc1ncc3c(n1)n(C1CCCC1)c(=O)c(c3C)C(=O)C)ccc2
1476	O=C1CCC(C(=O)N1)N1C(=O)c2c(C1=O)c(NCCOCCn1nnc(c1)CC(=O)N1CCN(CC1)c1ccc(nc1)Nc1ncc3c(n1)n(C1CCCC1)c(=O)c(c3C)C(=O)C)ccc2
1477	O=C1CCC(C(=O)N1)N1C(=O)c2c(C1=O)c(NCCCn1nnc(c1)CCC(=O)N1CCN(CC1)c1ccc(nc1)Nc1ncc3c(n1)n(C1CCCC1)c(=O)c(c3C)C(=O)C)ccc2
1478	O=C1CCC(C(=O)N1)N1C(=O)c2c(C1=O)c(NCCn1nnc(c1)CCCC(=O)N1CCN(CC1)c1ccc(nc1)Nc1ncc3c(n1)n(C1CCCC1)c(=O)c(c3C)C(=O)C)ccc2
1479	O[C@@H]1C[C@H](N(C1)C(=O)[C@H](C(C)(C)C)NC(=O)CCOCCOCCOCCOCCOCCC(=O)N1CCC[C@H](C1)n1nc(c(c1N)C(=O)N)c1ccc(cc1)Oc1ccc(cc1F)F)C(=O)NCc1ccc(cc1)c1scnc1C
1480	O[C@@H]1C[C@H](N(C1)C(=O)[C@H](C(C)(C)C)NC(=O)CCCCCOCCOCCOCCCCCCN1CCN(CC1)Cc1ccc(cc1)C(=O)Nc1ccc(c(c1)Nc1nccc(n1)c1cccnc1)C)C(=O)NCc1ccc(cc1)c1scnc1C
1481	O[C@@H]1C[C@H](N(C1)C(=O)[C@H](C(C)(C)C)NC(=O)COCCOCCCCCCN1CCN(CC1)Cc1ccc(cc1)C(=O)Nc1ccc(c(c1)Nc1nccc(n1)c1cccnc1)C)C(=O)NCc1ccc(cc1)c1scnc1C
1482	O[C@@H]1C[C@H](N(C1)C(=O)[C@H](C(C)(C)C)NC(=O)COCCOCCOCCOCCOCCOCCCCCCN1CCN(CC1)Cc1ccc(cc1)C(=O)Nc1ccc(c(c1)Nc1nccc(n1)c1cccnc1)C)C(=O)NCc1ccc(cc1)c1scnc1C
1483	O=C1CCC(C(=O)N1)N1C(=O)c2c(C1=O)cccc2NC(=O)CCCCCOCCOCCOCCCCCCN1CCN(CC1)Cc1ccc(cc1)C(=O)Nc1ccc(c(c1)Nc1nccc(n1)c1cccnc1)C
1484	O=C(Nc1cccc2c1C(=O)N(C2=O)C1CCC(=O)NC1=O)COCCOCCCCCCN1CCN(CC1)Cc1ccc(cc1)C(=O)Nc1ccc(c(c1)Nc1nccc(n1)c1cccnc1)C
1485	O=C(Nc1cccc2c1C(=O)N(C2=O)C1CCC(=O)NC1=O)COCCOCCOCCOCCOCCOCCCCCCN1CCN(CC1)Cc1ccc(cc1)C(=O)Nc1ccc(c(c1)Nc1nccc(n1)c1cccnc1)C
1486	O=C1CCC(C(=O)N1)N1C(=O)c2c(C1=O)cccc2NC(=O)CCCCCOCCCCCOCCCCCCN1CCN(CC1)Cc1ccc(cc1)C(=O)Nc1ccc(c(c1)Nc1nccc(n1)c1cccnc1)C
1487	COc1cc2c(cc1OCCCN1CCN(CC1)CCCCCCOCCOCC(=O)N[C@@H](C(C)(C)C)C(=O)N1C[C@@H](C[C@H]1C(=O)NCc1ccc(cc1)c1scnc1C)O)ncc(c2Nc1cc(OC)c(cc1Cl)Cl)C#N
1488	COc1cc2c(cc1OCCCN1CCN(CC1)CCCCCCOCCOCCOCCOCCOCCOCC(=O)N[C@@H](C(C)(C)C)C(=O)N1C[C@@H](C[C@H]1C(=O)NCc1ccc(cc1)c1scnc1C)O)ncc(c2Nc1cc(OC)c(cc1Cl)Cl)C#N
1489	O[C@H]1CN([C@@H](C1)C(=O)NCc1ccc(cc1)c1scnc1C)C(=O)[C@H](C(C)(C)C)NC(=O)CCC(=O)NCCOCCn1nnc(c1)CN1CCN(CC1)c1ccc(nc1)Nc1ncc2c(n1)n(C1CCCC1)c(=O)c(c2C)C(=O)C
1490	O[C@H]1CN([C@@H](C1)C(=O)NCc1ccc(cc1)c1scnc1C)C(=O)[C@H](C(C)(C)C)NC(=O)CCC(=O)NCCOCCOCCn1nnc(c1)CN1CCN(CC1)c1ccc(nc1)Nc1ncc2c(n1)n(C1CCCC1)c(=O)c(c2C)C(=O)C
1491	O[C@H]1CN([C@@H](C1)C(=O)NCc1ccc(cc1)c1scnc1C)C(=O)[C@H](C(C)(C)C)NC(=O)CCC(=O)NCCOCCOCCOCCn1nnc(c1)CN1CCN(CC1)c1ccc(nc1)Nc1ncc2c(n1)n(C1CCCC1)c(=O)c(c2C)C(=O)C
1492	O[C@H]1CN([C@@H](C1)C(=O)NCc1ccc(cc1)c1scnc1C)C(=O)[C@H](C(C)(C)C)NC(=O)CCC(=O)NCCOCCOCCOCCOCCn1nnc(c1)CN1CCN(CC1)c1ccc(nc1)Nc1ncc2c(n1)n(C1CCCC1)c(=O)c(c2C)C(=O)C
1493	O=C1CCC(C(=O)N1)N1C(=O)c2c(C1=O)c(NCCOCCn1nnc(c1)CN1CCN(CC1)c1ccc(nc1)Nc1ncc3c(n1)n(C1CCCC1)c(c3)C(=O)N(C)C)ccc2
1494	O=C1CCC(C(=O)N1)N1C(=O)c2c(C1=O)c(NCCOCCOCCn1nnc(c1)CN1CCN(CC1)c1ccc(nc1)Nc1ncc3c(n1)n(C1CCCC1)c(c3)C(=O)N(C)C)ccc2
1495	O=C1CCC(C(=O)N1)N1C(=O)c2c(C1=O)c(NCCOCCOCCOCCn1nnc(c1)CN1CCN(CC1)c1ccc(nc1)Nc1ncc3c(n1)n(C1CCCC1)c(c3)C(=O)N(C)C)ccc2
1496	O=C(COc1ccc(cc1)S(=O)(=O)Nc1cc(C)c(=O)n(c1Nc1ccc(cc1F)I)C)NCCOCCOCCOCCOCC(=O)N[C@@H](C(C)(C)C)C(=O)N1C[C@@H](C[C@H]1C(=O)N[C@H](c1ccc(cc1)c1scnc1C)C)O
1497	O[C@H]1CN([C@@H](C1)C(=O)N[C@H](c1ccc(cc1)c1scnc1C)C)C(=O)[C@H](C(C)(C)C)NC(=O)COCCOCCOCCNC(=O)c1ccc(cc1)S(=O)(=O)Nc1cc(C)c(=O)n(c1Nc1ccc(cc1F)I)C
1498	O[C@H]1CN([C@@H](C1)C(=O)N[C@H](c1ccc(cc1)c1scnc1C)C)C(=O)[C@H](C(C)(C)C)NC(=O)COCCOCCOCCOCCNC(=O)c1ccc(cc1)S(=O)(=O)Nc1cc(C)c(=O)n(c1Nc1ccc(cc1F)I)C
1499	O[C@H]1CN([C@@H](C1)C(=O)N[C@H](c1ccc(cc1)c1scnc1C)C)C(=O)[C@H](C(C)(C)C)NC(=O)COCCOCCOCCOCCNCc1ccc(cc1)S(=O)(=O)Nc1cc(C)c(=O)n(c1Nc1ccc(cc1F)I)C
1500	O[C@@H]1C[C@H](N(C1)C(=O)[C@H](C(C)(C)C)NC(=O)COCCOCCOCCOCCNC(=O)Cc1ccc(cc1)S(=O)(=O)Nc1cc(C)c(=O)n(c1Nc1ccc(cc1F)I)C)C(=O)N[C@H](c1ccc(cc1)c1scnc1C)C
1501	O=C1CCC(C(=O)N1)N1Cc2c(C1=O)cccc2NC(=O)COCCOCCOCCNC(=O)c1ccc(cc1)S(=O)(=O)Nc1cc(C)c(=O)n(c1Nc1ccc(cc1F)I)C
1502	O=C1CCC(C(=O)N1)N1Cc2c(C1=O)cccc2NC(=O)COCCOCCOCCOCCNC(=O)c1ccc(cc1)S(=O)(=O)Nc1cc(C)c(=O)n(c1Nc1ccc(cc1F)I)C
1503	O=C1CCC(C(=O)N1)N1Cc2c(C1=O)cccc2NC(=O)COCCOCCOCCNCc1ccc(cc1)S(=O)(=O)Nc1cc(C)c(=O)n(c1Nc1ccc(cc1F)I)C
1504	O=C1CCC(C(=O)N1)N1Cc2c(C1=O)cccc2NC(=O)COCCOCCOCCOCCNCc1ccc(cc1)S(=O)(=O)Nc1cc(C)c(=O)n(c1Nc1ccc(cc1F)I)C
1505	O=C(Cc1ccc(cc1)S(=O)(=O)Nc1cc(C)c(=O)n(c1Nc1ccc(cc1F)I)C)NCCOCCOCCOCC(=O)Nc1cccc2c1CN(C2=O)C1CCC(=O)NC1=O
1506	O=C(Cc1ccc(cc1)S(=O)(=O)Nc1cc(C)c(=O)n(c1Nc1ccc(cc1F)I)C)NCCOCCOCCOCCOCC(=O)Nc1cccc2c1CN(C2=O)C1CCC(=O)NC1=O
1507	O=C(CCc1ccc(cc1)S(=O)(=O)Nc1cc(C)c(=O)n(c1Nc1ccc(cc1F)I)C)NCCOCCOCCOCC(=O)Nc1cccc2c1CN(C2=O)C1CCC(=O)NC1=O
1508	O=C(CCc1ccc(cc1)S(=O)(=O)Nc1cc(C)c(=O)n(c1Nc1ccc(cc1F)I)C)NCCOCCOCCOCCOCC(=O)Nc1cccc2c1CN(C2=O)C1CCC(=O)NC1=O
1509	O=C(COc1ccc(cc1)S(=O)(=O)Nc1cc(C)c(=O)n(c1Nc1ccc(cc1F)I)C)NCCOCCOCCOCC(=O)Nc1cccc2c1CN(C2=O)C1CCC(=O)NC1=O
1510	O=C(COc1ccc(cc1)S(=O)(=O)Nc1cc(C)c(=O)n(c1Nc1ccc(cc1F)I)C)NCCOCCOCCOCCOCC(=O)Nc1cccc2c1CN(C2=O)C1CCC(=O)NC1=O
1511	O=C1CCC(C(=O)N1)N1C(=O)c2c(C1=O)cccc2OCCOCCOCCOCCNC(=O)c1ccc(cc1)S(=O)(=O)Nc1cc(C)c(=O)n(c1Nc1ccc(cc1F)I)C
1512	O=C1CCC(C(=O)N1)N1C(=O)c2c(C1=O)c(OCCOCCOCCOCCOCCOCCNC(=O)c1ccc(cc1)S(=O)(=O)Nc1cc(C)c(=O)n(c1Nc1ccc(cc1F)I)C)ccc2
1513	O=C1CCC(C(=O)N1)N1C(=O)c2c(C1=O)c(OCCOCCOCCOCCOCCOCCNCc1ccc(cc1)S(=O)(=O)Nc1cc(C)c(=O)n(c1Nc1ccc(cc1F)I)C)ccc2
1514	O=C1CCC(C(=O)N1)N1C(=O)c2c(C1=O)cccc2OCCOCCOCCOCCNCc1ccc(cc1)S(=O)(=O)Nc1cc(C)c(=O)n(c1Nc1ccc(cc1F)I)C
1515	O=C(Cc1ccc(cc1)S(=O)(=O)Nc1cc(C)c(=O)n(c1Nc1ccc(cc1F)I)C)NCCOCCOCCOCCOc1cccc2c1C(=O)N(C2=O)C1CCC(=O)NC1=O
1516	O=C(Cc1ccc(cc1)S(=O)(=O)Nc1cc(C)c(=O)n(c1Nc1ccc(cc1F)I)C)NCCOCCOCCOCCOCCOCCOc1cccc2c1C(=O)N(C2=O)C1CCC(=O)NC1=O
1517	O=C(CCc1ccc(cc1)S(=O)(=O)Nc1cc(C)c(=O)n(c1Nc1ccc(cc1F)I)C)NCCOCCOCCOCCOc1cccc2c1C(=O)N(C2=O)C1CCC(=O)NC1=O
1518	O=C(CCc1ccc(cc1)S(=O)(=O)Nc1cc(C)c(=O)n(c1Nc1ccc(cc1F)I)C)NCCOCCOCCOCCOCCOCCOc1cccc2c1C(=O)N(C2=O)C1CCC(=O)NC1=O
1519	O=C(COc1ccc(cc1)S(=O)(=O)Nc1cc(C)c(=O)n(c1Nc1ccc(cc1F)I)C)NCCOCCOCCOCCOCCOCCOc1cccc2c1C(=O)N(C2=O)C1CCC(=O)NC1=O
1520	O[C@@H]1C[C@H](N(C1)C(=O)[C@H](C(C)(C)C)NC(=O)CCOCCOCCOCCOCCC(=O)N1CCN(CC1)c1nc(C)nc(c1)Nc1ncc(s1)C(=O)Nc1c(C)cccc1Cl)C(=O)NCc1ccc(cc1)c1scnc1C
1521	O[C@@H]1C[C@H](N(C1)C(=O)[C@H](C(C)(C)C)NC(=O)CCOCCOCCOCCC(=O)N1CCN(CC1)c1nc(C)nc(c1)Nc1ncc(s1)C(=O)Nc1c(C)cccc1Cl)C(=O)NCc1ccc(cc1)c1scnc1C
1522	O[C@@H]1C[C@H](N(C1)C(=O)[C@H](C(C)(C)C)NC(=O)CCOCCOCCC(=O)N1CCN(CC1)c1nc(C)nc(c1)Nc1ncc(s1)C(=O)Nc1c(C)cccc1Cl)C(=O)NCc1ccc(cc1)c1scnc1C
1523	O[C@@H]1C[C@H](N(C1)C(=O)[C@H](C(C)(C)C)NC(=O)COCCOCC(=O)N1CCN(CC1)c1nc(C)nc(c1)Nc1ncc(s1)C(=O)Nc1c(C)cccc1Cl)C(=O)NCc1ccc(cc1)c1scnc1C
1524	Cc1nc(Nc2ncc(s2)C(=O)Nc2c(C)cccc2Cl)cc(n1)N1CCN(CC1)C(=O)CCCCCCCCCCCCCCC(=O)N[C@@H](C(C)(C)C)C(=O)N1C[C@@H](C[C@H]1C(=O)NCc1ccc(cc1)c1scnc1C)O
1525	Cc1nc(Nc2ncc(s2)C(=O)Nc2c(C)cccc2Cl)cc(n1)N1CCN(CC1)C(=O)CCCCCCCCCCCCC(=O)N[C@@H](C(C)(C)C)C(=O)N1C[C@@H](C[C@H]1C(=O)NCc1ccc(cc1)c1scnc1C)O
1526	Cc1nc(Nc2ncc(s2)C(=O)Nc2c(C)cccc2Cl)cc(n1)N1CCN(CC1)C(=O)CCCCCCCCC(=O)N[C@@H](C(C)(C)C)C(=O)N1C[C@@H](C[C@H]1C(=O)NCc1ccc(cc1)c1scnc1C)O
1527	O[C@@H]1C[C@H](N(C1)C(=O)[C@H](C(C)(C)C)NC(=O)CCCCCCCC(=O)N1CCN(CC1)c1nc(C)nc(c1)Nc1ncc(s1)C(=O)Nc1c(C)cccc1Cl)C(=O)NCc1ccc(cc1)c1scnc1C
1528	O[C@@H]1C[C@H](N(C1)C(=O)[C@H](C(C)(C)C)NC(=O)CCCCCCC(=O)N1CCN(CC1)c1nc(C)nc(c1)Nc1ncc(s1)C(=O)Nc1c(C)cccc1Cl)C(=O)NCc1ccc(cc1)c1scnc1C
1529	O[C@@H]1C[C@H](N(C1)C(=O)[C@H](C(C)(C)C)NC(=O)CCCCCC(=O)N1CCN(CC1)c1nc(C)nc(c1)Nc1ncc(s1)C(=O)Nc1c(C)cccc1Cl)C(=O)NCc1ccc(cc1)c1scnc1C
1530	O[C@@H]1C[C@H](N(C1)C(=O)[C@H](C(C)(C)C)NC(=O)CCCCC(=O)N1CCN(CC1)c1nc(C)nc(c1)Nc1ncc(s1)C(=O)Nc1c(C)cccc1Cl)C(=O)NCc1ccc(cc1)c1scnc1C
1531	O[C@@H]1C[C@H](N(C1)C(=O)[C@H](C(C)(C)C)NC(=O)CCCC(=O)N1CCN(CC1)c1nc(C)nc(c1)Nc1ncc(s1)C(=O)Nc1c(C)cccc1Cl)C(=O)NCc1ccc(cc1)c1scnc1C
1532	O[C@@H]1C[C@H](N(C1)C(=O)[C@H](C(C)(C)C)NC(=O)CCC(=O)N1CCN(CC1)c1nc(C)nc(c1)Nc1ncc(s1)C(=O)Nc1c(C)cccc1Cl)C(=O)NCc1ccc(cc1)c1scnc1C
1533	O[C@@H]1C[C@H](N(C1)C(=O)[C@H](C(C)(C)C)NC(=O)CCCn1nnc(c1)CCCC(=O)N1CCN(CC1)c1nc(C)nc(c1)Nc1ncc(s1)C(=O)Nc1c(C)cccc1Cl)C(=O)NCc1ccc(cc1)c1scnc1C
1534	O[C@@H]1C[C@H](N(C1)C(=O)[C@H](C(C)(C)C)NC(=O)CCCC(=O)NCC(=O)N1CCN(CC1)c1nc(C)nc(c1)Nc1ncc(s1)C(=O)Nc1c(C)cccc1Cl)C(=O)NCc1ccc(cc1)c1scnc1C
1535	O[C@@H]1C[C@H](N(C1)C(=O)[C@H](C(C)(C)C)NC(=O)CCCCCCCCC(=O)NCCCCC(=O)N1CCN(CC1)c1nc(C)nc(c1)Nc1ncc(s1)C(=O)Nc1c(C)cccc1Cl)C(=O)NCc1ccc(cc1)c1scnc1C
1536	NC(=O)CC[C@@H](C(=O)NC(c1ccccc1)c1ccccc1)NC(=O)[C@@H]1CC[C@H]2N1C(=O)[C@H](CN(CC2)C(=O)CCCn1ncc(c1)C#Cc1cccc2c1CN(C2=O)C1CCC(=O)NC1=O)NC(=O)c1cc2c([nH]1)ccc(c2)C(P(=O)(O)O)(F)F
1537	NC(=O)CC[C@@H](C(=O)NC(c1ccccc1)c1ccccc1)NC(=O)[C@@H]1CC[C@H]2N1C(=O)[C@H](CN(CC2)C(=O)CCCCCC#Cc1ccc2c(c1)CN(C2=O)C1CCC(=O)NC1=O)NC(=O)c1cc2c([nH]1)ccc(c2)C(P(=O)(O)O)(F)F
1538	NC(=O)CC[C@@H](C(=O)NC(c1ccccc1)c1ccccc1)NC(=O)[C@@H]1CC[C@H]2N1C(=O)[C@H](CN(CC2)C(=O)CCCCCC#Cc1ccc2c(c1)C(=O)N(C2)C1CCC(=O)NC1=O)NC(=O)c1cc2c([nH]1)ccc(c2)C(P(=O)(O)O)(F)F
1539	NC(=O)CC[C@@H](C(=O)NCc1ccccc1)NC(=O)[C@@H]1CC[C@H]2N1C(=O)[C@H](CN(CC2)C(=O)CCCCCC#Cc1cccc2c1CN(C2=O)C1CCC(=O)NC1=O)NC(=O)c1cc2c([nH]1)ccc(c2)C(P(=O)(O)O)(F)F
1540	NC(=O)CC[C@@H](C(=O)NC(c1ccccc1)c1ccccc1)NC(=O)[C@@H]1CC[C@H]2N1C(=O)[C@H](CN(CC2)C(=O)CCCCCC#Cc1cccc2c1CN(C2=O)C1CCC(=O)NC1=O)NC(=O)c1cc2c([nH]1)ccc(c2)OP(=O)(O)O
1541	NC(=O)CC[C@@H](C(=O)NC(c1ccccc1)c1ccccc1)NC(=O)[C@@H]1CC[C@H]2N1C(=O)[C@H](CN(CC2)C(=O)CCCCCC#Cc1cccc2c1CN(C2=O)C1CCC(=O)NC1=O)NC(=O)c1cc2c([nH]1)ccc(c2)CP(=O)(O)O
1542	O=C(NCCN1C(=O)c2cccc3c2c(C1=O)ccc3Sc1ccc(cc1)Br)CCCCC(=O)NCCNc1cccc2c1C(=O)N(C2=O)C1CCC(=O)NC1=O
1543	O=C(NCCCCCC(=O)NCCCCCCNc1cccc2c1C(=O)N(C2=O)C1CCC(=O)NC1=O)CCCCC(=O)NCCN1C(=O)c2cccc3c2c(C1=O)ccc3Sc1ccc(cc1)Br
1544	O=C(NCCOCCOCCNc1cccc2c1C(=O)N(C2=O)C1CCC(=O)NC1=O)CCCCC(=O)NCCN1C(=O)c2cccc3c2c(C1=O)ccc3Sc1ccc(cc1)Br
1545	N#CC1=C(NCCC(=O)NCCNc2cccc3c2C(=O)N(C3=O)C2CCC(=O)NC2=O)c2ccc(c3c2c(C1=O)ccc3)Sc1ccc(cc1)Br
1546	N#CC1=C(NCCC(=O)NCCCCNc2cccc3c2C(=O)N(C3=O)C2CCC(=O)NC2=O)c2ccc(c3c2c(C1=O)ccc3)Sc1ccc(cc1)Br
1547	N#CC1=C(NCCC(=O)NCCCCCCNc2cccc3c2C(=O)N(C3=O)C2CCC(=O)NC2=O)c2ccc(c3c2c(C1=O)ccc3)Sc1ccc(cc1)Br
1548	N#CC1=C(NCCC(=O)NCCCCCC(=O)NCCCCCCNc2cccc3c2C(=O)N(C3=O)C2CCC(=O)NC2=O)c2ccc(c3c2c(C1=O)ccc3)Sc1ccc(cc1)Br
1549	N#CC1=C(NCCC(=O)NCCOCCOCCNc2cccc3c2C(=O)N(C3=O)C2CCC(=O)NC2=O)c2ccc(c3c2c(C1=O)ccc3)Sc1ccc(cc1)Br
1550	COc1cc(ccc1Nc1ncc(c(n1)Nc1ccccc1P(=O)(C)C)Cl)N1CCN(CC1)C(=O)CCCC(=O)N[C@@H](C(C)(C)C)C(=O)N1C[C@@H](C[C@H]1C(=O)NCc1ccc(cc1)c1scnc1C)O
1551	COc1cc(ccc1Nc1ncc(c(n1)Nc1ccccc1P(=O)(C)C)Cl)N1CCN(CC1)C(=O)CCCCCCCC(=O)N[C@@H](C(C)(C)C)C(=O)N1C[C@@H](C[C@H]1C(=O)NCc1ccc(cc1)c1scnc1C)O
1552	COc1cc(ccc1Nc1ncc(c(n1)Nc1ccccc1P(=O)(C)C)Cl)N1CCN(CC1)C(=O)CCCCCCCCC(=O)N[C@@H](C(C)(C)C)C(=O)N1C[C@@H](C[C@H]1C(=O)NCc1ccc(cc1)c1scnc1C)O
1553	COc1cc(ccc1Nc1ncc(c(n1)Nc1ccccc1P(=O)(C)C)Cl)N1CCC(CC1)N1CCN(CC1)C(=O)CCC(=O)N[C@@H](C(C)(C)C)C(=O)N1C[C@@H](C[C@H]1C(=O)NCc1ccc(cc1)c1scnc1C)O
1554	COc1cc(ccc1Nc1ncc(c(n1)Nc1ccccc1P(=O)(C)C)Cl)N1CCC(CC1)N1CCN(CC1)C(=O)CCCC(=O)N[C@@H](C(C)(C)C)C(=O)N1C[C@@H](C[C@H]1C(=O)NCc1ccc(cc1)c1scnc1C)O
1555	COc1cc(ccc1Nc1ncc(c(n1)Nc1ccccc1P(=O)(C)C)Cl)N1CCC(CC1)N1CCN(CC1)C(=O)CCCCC(=O)N[C@@H](C(C)(C)C)C(=O)N1C[C@@H](C[C@H]1C(=O)NCc1ccc(cc1)c1scnc1C)O
1556	COc1cc(ccc1Nc1ncc(c(n1)Nc1ccccc1P(=O)(C)C)Cl)N1CCC(CC1)N1CCN(CC1)C(=O)CCCCCC(=O)N[C@@H](C(C)(C)C)C(=O)N1C[C@@H](C[C@H]1C(=O)NCc1ccc(cc1)c1scnc1C)O
1557	COc1cc(ccc1Nc1ncc(c(n1)Nc1ccccc1P(=O)(C)C)Cl)N1CCC(CC1)N1CCN(CC1)C(=O)CCCCCCC(=O)N[C@@H](C(C)(C)C)C(=O)N1C[C@@H](C[C@H]1C(=O)NCc1ccc(cc1)c1scnc1C)O
1558	COc1cc(ccc1Nc1ncc(c(n1)Nc1ccccc1P(=O)(C)C)Cl)N1CCC(CC1)N1CCN(CC1)C(=O)CCCCCCCC(=O)N[C@@H](C(C)(C)C)C(=O)N1C[C@@H](C[C@H]1C(=O)NCc1ccc(cc1)c1scnc1C)O
1559	COc1cc(ccc1Nc1ncc(c(n1)Nc1ccccc1P(=O)(C)C)Cl)N1CCC(CC1)N1CCN(CC1)C(=O)CCCCCCCCC(=O)N[C@@H](C(C)(C)C)C(=O)N1C[C@@H](C[C@H]1C(=O)NCc1ccc(cc1)c1scnc1C)O
1560	COc1cc(ccc1Nc1ncc(c(n1)Nc1ccccc1P(=O)(C)C)Cl)N1CCC(CC1)N1CCN(CC1)C(=O)CCOCCOCCC(=O)N[C@@H](C(C)(C)C)C(=O)N1C[C@@H](C[C@H]1C(=O)NCc1ccc(cc1)c1scnc1C)O
1561	COc1cc(ccc1Nc1ncc(c(n1)Nc1ccccc1P(=O)(C)C)Cl)N1CCC(CC1)N1CCN(CC1)C(=O)CCOCCOCCOCCOCCC(=O)N[C@@H](C(C)(C)C)C(=O)N1C[C@@H](C[C@H]1C(=O)NCc1ccc(cc1)c1scnc1C)O
1562	COc1cc(ccc1Nc1ncc(c(n1)Nc1ccccc1P(=O)(C)C)Cl)N1CCC(CC1)N1CCN(CC1)C(=O)CCOCCOCCOCCOCCOCCC(=O)N[C@@H](C(C)(C)C)C(=O)N1C[C@@H](C[C@H]1C(=O)NCc1ccc(cc1)c1scnc1C)O
1563	CCOc1cc(ccc1C1=NC(C(N1C(=O)N1CCN(CC1)C(=O)CCC#Cc1cccc2c1CN(C2=O)C1CCC(=O)NC1=O)c1ccc(cc1)Cl)c1ccc(cc1)Cl)C(C)(C)C
1564	CCOc1cc(ccc1C1=NC(C(N1C(=O)N1CCN(CC1)C(=O)CCCC#Cc1cccc2c1CN(C2=O)C1CCC(=O)NC1=O)c1ccc(cc1)Cl)c1ccc(cc1)Cl)C(C)(C)C
1565	CCOc1cc(ccc1C1=NC(C(N1C(=O)N1CCN(CC1)C(=O)CCCCC#Cc1cccc2c1CN(C2=O)C1CCC(=O)NC1=O)c1ccc(cc1)Cl)c1ccc(cc1)Cl)C(C)(C)C
1566	CCOc1cc(ccc1C1=NC(C(N1C(=O)N1CCN(CC1)C(=O)CNC(=O)CCC#Cc1cccc2c1CN(C2=O)C1CCC(=O)NC1=O)c1ccc(cc1)Cl)c1ccc(cc1)Cl)C(C)(C)C
1567	CCOc1cc(ccc1C1=NC(C(N1C(=O)N1CCN(CC1)C(=O)CNC(=O)CCCC#Cc1cccc2c1CN(C2=O)C1CCC(=O)NC1=O)c1ccc(cc1)Cl)c1ccc(cc1)Cl)C(C)(C)C
1568	CCOc1cc(ccc1C1=NC(C(N1C(=O)N1CCN(CC1)C(=O)CNC(=O)CCCCC#Cc1cccc2c1CN(C2=O)C1CCC(=O)NC1=O)c1ccc(cc1)Cl)c1ccc(cc1)Cl)C(C)(C)C
1569	CCOc1cc(ccc1C1=NC(C(N1C(=O)N1CCN(CC1)CC#Cc1cccc2c1CN(C2=O)C1CCC(=O)NC1=O)c1ccc(cc1)Cl)c1ccc(cc1)Cl)C(C)(C)C
1570	CCOc1cc(ccc1C1=NC(C(N1C(=O)N1CCN(CC1)CCC#Cc1cccc2c1CN(C2=O)C1CCC(=O)NC1=O)c1ccc(cc1)Cl)c1ccc(cc1)Cl)C(C)(C)C
1571	CCOc1cc(ccc1C1=NC(C(N1C(=O)N1CCN(CC1)CCCC#Cc1cccc2c1CN(C2=O)C1CCC(=O)NC1=O)c1ccc(cc1)Cl)c1ccc(cc1)Cl)C(C)(C)C
1572	CCOc1cc(ccc1C1=NC(C(N1C(=O)N1CCN(CC1)c1cccc2c1CN(C2=O)C1CCC(=O)NC1=O)c1ccc(cc1)Cl)c1ccc(cc1)Cl)C(C)(C)C
1573	CCOc1cc(ccc1C1=NC(C(N1C(=O)N1CCN(CC1)C(=O)CNc1cccc2c1CN(C2=O)C1CCC(=O)NC1=O)c1ccc(cc1)Cl)c1ccc(cc1)Cl)C(C)(C)C
1574	C=CC(=O)Nc1cccc(c1)n1c(=O)cc(c2c1nc(nc2)Nc1ccc(cc1OC)N1CCN(CC1)C(=O)CCCCCCCCCCC(=O)N[C@@H](C(C)(C)C)C(=O)N1C[C@@H](C[C@H]1C(=O)NCc1ccc(cc1)c1scnc1C)O)C
1575	C=CC(=O)Nc1cccc(c1)n1c(=O)cc(c2c1nc(nc2)Nc1ccc(cc1OC)N1CCN(CC1)CCCCCCCCCCCC(=O)N[C@@H](C(C)(C)C)C(=O)N1C[C@@H](C[C@H]1C(=O)NCc1ccc(cc1)c1scnc1C)O)C
1576	C=CC(=O)Nc1cccc(c1)n1c(=O)cc(c2c1nc(nc2)Nc1ccc(cc1OC)N1CCN(CC1)C(=O)CCCCCCCCC(=O)N[C@@H](C(C)(C)C)C(=O)N1C[C@@H](C[C@H]1C(=O)NCc1ccc(cc1)c1scnc1C)O)C
1577	C=CC(=O)Nc1cccc(c1)n1c(=O)cc(c2c1nc(nc2)Nc1ccc(cc1OC)N1CCN(CC1)C(=O)CCCCCCC(=O)N[C@@H](C(C)(C)C)C(=O)N1C[C@@H](C[C@H]1C(=O)NCc1ccc(cc1)c1scnc1C)O)C
1578	C=CC(=O)Nc1cccc(c1)n1c(=O)cc(c2c1nc(nc2)Nc1ccc(cc1OC)N1CCN(CC1)C(=O)CCCCC(=O)N[C@@H](C(C)(C)C)C(=O)N1C[C@@H](C[C@H]1C(=O)NCc1ccc(cc1)c1scnc1C)O)C
1579	C=CC(=O)Nc1cccc(c1)n1c(=O)cc(c2c1nc(nc2)Nc1ccc(cc1OC)N1CCN(CC1)CCCCCCCCCC(=O)N[C@@H](C(C)(C)C)C(=O)N1C[C@@H](C[C@H]1C(=O)NCc1ccc(cc1)c1scnc1C)O)C
1580	C=CC(=O)Nc1cccc(c1)n1c(=O)cc(c2c1nc(nc2)Nc1ccc(cc1OC)N1CCN(CC1)CCCCCCCC(=O)N[C@@H](C(C)(C)C)C(=O)N1C[C@@H](C[C@H]1C(=O)NCc1ccc(cc1)c1scnc1C)O)C
1581	C=CC(=O)Nc1cccc(c1)n1c(=O)cc(c2c1nc(nc2)Nc1ccc(cc1OC)N1CCN(CC1)CCCCCC(=O)N[C@@H](C(C)(C)C)C(=O)N1C[C@@H](C[C@H]1C(=O)NCc1ccc(cc1)c1scnc1C)O)C
1582	C=CC(=O)Nc1cccc(c1)n1c(=O)cc(c2c1nc(nc2)Nc1ccc(cc1OC)N1CCN(CC1)CCCC(=O)N[C@@H](C(C)(C)C)C(=O)N1C[C@@H](C[C@H]1C(=O)NCc1ccc(cc1)c1scnc1C)O)C
1583	COc1cc2ncnc(c2cc1OCCCN1CCN(CC1)C(=O)CCOCCC(=O)N[C@@H](C(C)(C)C)C(=O)N1C[C@@H](C[C@H]1C(=O)NCc1ccc(cc1)c1scnc1C)O)Nc1ccc(c(c1)Cl)F
1584	COc1cc2ncnc(c2cc1OCCCN1CCN(CC1)C(=O)CCOCCOCCOCCC(=O)N[C@@H](C(C)(C)C)C(=O)N1C[C@@H](C[C@H]1C(=O)NCc1ccc(cc1)c1scnc1C)O)Nc1ccc(c(c1)Cl)F
1585	COc1cc2ncnc(c2cc1OCCCN1CCN(CC1)C(=O)CCOCCOCCOCCOCCOCCC(=O)N[C@@H](C(C)(C)C)C(=O)N1C[C@@H](C[C@H]1C(=O)NCc1ccc(cc1)c1scnc1C)O)Nc1ccc(c(c1)Cl)F
1586	COc1cc2ncnc(c2cc1OCCCN1CCN(CC1)C(=O)CCCCCC(=O)N[C@@H](C(C)(C)C)C(=O)N1C[C@@H](C[C@H]1C(=O)NCc1ccc(cc1)c1scnc1C)O)Nc1ccc(c(c1)Cl)F
1587	COc1cc2ncnc(c2cc1OCCCN1CCN(CC1)CCC(=O)NCCOCCNc1cccc2c1C(=O)N(C2=O)C1CCC(=O)NC1=O)Nc1ccc(c(c1)Cl)F
1588	COc1cc2ncnc(c2cc1OCCCN1CCN(CC1)CCC(=O)NCCOCCOCCOCCOCCOCCNc1cccc2c1C(=O)N(C2=O)C1CCC(=O)NC1=O)Nc1ccc(c(c1)Cl)F
1589	COc1cc2ncnc(c2cc1OCCCN1CCN(CC1)CCC(=O)NCCCCCCNc1cccc2c1C(=O)N(C2=O)C1CCC(=O)NC1=O)Nc1ccc(c(c1)Cl)F
1590	O=C(COc1cccc2c1C(=O)N(C2=O)C1CCC(=O)NC1=O)NCCCC(=O)N1CCC(CC1)NC(=O)c1[nH]ncc1NC(=O)c1c(Cl)cccc1Cl
1591	O=C(COc1cccc2c1C(=O)N(C2=O)C1CCC(=O)NC1=O)NCCCCCC(=O)N1CCC(CC1)NC(=O)c1[nH]ncc1NC(=O)c1c(Cl)cccc1Cl
1592	O=C(CCC(=O)N1CCC(CC1)NC(=O)c1[nH]ncc1NC(=O)c1c(Cl)cccc1Cl)NCCNc1cccc2c1C(=O)N(C2=O)C1CCC(=O)NC1=O
1593	O=C(CCC(=O)N1CCC(CC1)NC(=O)c1[nH]ncc1NC(=O)c1c(Cl)cccc1Cl)NCCCCNc1cccc2c1C(=O)N(C2=O)C1CCC(=O)NC1=O
1594	O=C(CCC(=O)N1CCC(CC1)NC(=O)c1[nH]ncc1NC(=O)c1c(Cl)cccc1Cl)NCCCCCCNc1cccc2c1C(=O)N(C2=O)C1CCC(=O)NC1=O
1595	O=C(CCC(=O)N1CCC(CC1)NC(=O)c1[nH]ncc1NC(=O)c1c(Cl)cccc1Cl)NCCNC(=O)COc1cccc2c1C(=O)N(C2=O)C1CCC(=O)NC1=O
1596	O=C(CCC(=O)N1CCC(CC1)NC(=O)c1[nH]ncc1NC(=O)c1c(Cl)cccc1Cl)NCCCCNC(=O)COc1cccc2c1C(=O)N(C2=O)C1CCC(=O)NC1=O
1597	O=C(CCC(=O)N1CCC(CC1)NC(=O)c1[nH]ncc1NC(=O)c1c(Cl)cccc1Cl)NCCCCCCNC(=O)COc1cccc2c1C(=O)N(C2=O)C1CCC(=O)NC1=O
1598	O=C(COc1cccc2c1C(=O)N(C2=O)C1CCC(=O)NC1=O)NCCOCCOCC(=O)N1CCC(CC1)NC(=O)c1[nH]ncc1NC(=O)c1c(Cl)cccc1Cl
1599	O=C(CCC(=O)N1CCC(CC1)NC(=O)c1[nH]ncc1NC(=O)c1c(Cl)cccc1Cl)NCCCOCCOCCOCCCNC(=O)COc1cccc2c1C(=O)N(C2=O)C1CCC(=O)NC1=O
1600	O=C(COc1cccc2c1C(=O)N(C2=O)C1CCC(=O)NC1=O)NCCCC(=O)N1CCN(CC1)Cc1ccc(cc1)NC(=O)c1[nH]ncc1Nc1ncnc2c1cc[nH]2
1601	O=C(COc1cccc2c1C(=O)N(C2=O)C1CCC(=O)NC1=O)NCCCCCC(=O)N1CCN(CC1)Cc1ccc(cc1)NC(=O)c1[nH]ncc1Nc1ncnc2c1cc[nH]2
1602	O=C(CCC(=O)N1CCN(CC1)Cc1ccc(cc1)NC(=O)c1[nH]ncc1Nc1ncnc2c1cc[nH]2)NCCNc1cccc2c1C(=O)N(C2=O)C1CCC(=O)NC1=O
1603	O=C(CCC(=O)N1CCN(CC1)Cc1ccc(cc1)NC(=O)c1[nH]ncc1Nc1ncnc2c1cc[nH]2)NCCCCNc1cccc2c1C(=O)N(C2=O)C1CCC(=O)NC1=O
1604	O=C(CCC(=O)N1CCN(CC1)Cc1ccc(cc1)NC(=O)c1[nH]ncc1Nc1ncnc2c1cc[nH]2)NCCCCCCNc1cccc2c1C(=O)N(C2=O)C1CCC(=O)NC1=O
1605	O=C(CCC(=O)N1CCN(CC1)Cc1ccc(cc1)NC(=O)c1[nH]ncc1Nc1ncnc2c1cc[nH]2)NCCNC(=O)COc1cccc2c1C(=O)N(C2=O)C1CCC(=O)NC1=O
1606	O=C(CCC(=O)N1CCN(CC1)Cc1ccc(cc1)NC(=O)c1[nH]ncc1Nc1ncnc2c1cc[nH]2)NCCCCNC(=O)COc1cccc2c1C(=O)N(C2=O)C1CCC(=O)NC1=O
1607	O=C(CCC(=O)N1CCN(CC1)Cc1ccc(cc1)NC(=O)c1[nH]ncc1Nc1ncnc2c1cc[nH]2)NCCCCCCNC(=O)COc1cccc2c1C(=O)N(C2=O)C1CCC(=O)NC1=O
1608	O=C(COc1cccc2c1C(=O)N(C2=O)C1CCC(=O)NC1=O)NCCOCCOCC(=O)N1CCN(CC1)Cc1ccc(cc1)NC(=O)c1[nH]ncc1Nc1ncnc2c1cc[nH]2
1609	O=C(CCC(=O)N1CCN(CC1)Cc1ccc(cc1)NC(=O)c1[nH]ncc1Nc1ncnc2c1cc[nH]2)NCCCOCCOCCOCCCNC(=O)COc1cccc2c1C(=O)N(C2=O)C1CCC(=O)NC1=O
1610	O[C@H]1CN([C@@H](C1)C(=O)N[C@H](c1ccc(cc1)c1scnc1C)C)C(=O)[C@H](C(C)(C)C)NC(=O)CC(=O)N1CCN(CC1)CC[C@@H](Nc1ccc(cc1S(=O)(=O)C(F)(F)F)S(=O)(=O)NC(=O)c1ccc(cc1)N1CCN(CC1)CC1=C(CCC(C1)(C)C)c1ccc(cc1)Cl)CSc1ccccc1
1611	O[C@H]1CN([C@@H](C1)C(=O)N[C@H](c1ccc(cc1)c1scnc1C)C)C(=O)[C@H](C(C)(C)C)NC(=O)CCC(=O)N1CCN(CC1)CC[C@@H](Nc1ccc(cc1S(=O)(=O)C(F)(F)F)S(=O)(=O)NC(=O)c1ccc(cc1)N1CCN(CC1)CC1=C(CCC(C1)(C)C)c1ccc(cc1)Cl)CSc1ccccc1
1612	O[C@H]1CN([C@@H](C1)C(=O)N[C@H](c1ccc(cc1)c1scnc1C)C)C(=O)[C@H](C(C)(C)C)NC(=O)CCCC(=O)N1CCN(CC1)CC[C@@H](Nc1ccc(cc1S(=O)(=O)C(F)(F)F)S(=O)(=O)NC(=O)c1ccc(cc1)N1CCN(CC1)CC1=C(CCC(C1)(C)C)c1ccc(cc1)Cl)CSc1ccccc1
1613	O[C@H]1CN([C@@H](C1)C(=O)N[C@H](c1ccc(cc1)c1scnc1C)C)C(=O)[C@H](C(C)(C)C)NC(=O)CCCCC(=O)N1CCN(CC1)CC[C@@H](Nc1ccc(cc1S(=O)(=O)C(F)(F)F)S(=O)(=O)NC(=O)c1ccc(cc1)N1CCN(CC1)CC1=C(CCC(C1)(C)C)c1ccc(cc1)Cl)CSc1ccccc1
1614	O[C@H]1CN([C@@H](C1)C(=O)N[C@H](c1ccc(cc1)c1scnc1C)C)C(=O)[C@H](C(C)(C)C)NC(=O)CCCCCCC(=O)N1CCN(CC1)CC[C@@H](Nc1ccc(cc1S(=O)(=O)C(F)(F)F)S(=O)(=O)NC(=O)c1ccc(cc1)N1CCN(CC1)CC1=C(CCC(C1)(C)C)c1ccc(cc1)Cl)CSc1ccccc1
1615	O=C1CCC(C(=O)N1)N1C(=O)c2c(C1=O)c(NCCOCCOCc1nnn(c1)CCCCCCC(=O)N(CC[C@@H](Nc1ccc(cc1S(=O)(=O)C(F)(F)F)S(=O)(=O)NC(=O)c1ccc(cc1)N1CCN(CC1)CC1=C(CCC(C1)(C)C)c1ccc(cc1)Cl)CSc1ccccc1)C)ccc2
1616	O=C1CCC(C(=O)N1)N1C(=O)c2c(C1=O)c(NCCOCCOCCOCc1nnn(c1)CCCCCCC(=O)N(CC[C@@H](Nc1ccc(cc1S(=O)(=O)C(F)(F)F)S(=O)(=O)NC(=O)c1ccc(cc1)N1CCN(CC1)CC1=C(CCC(C1)(C)C)c1ccc(cc1)Cl)CSc1ccccc1)C)ccc2
1617	CN(CC[C@@H](Nc1ccc(cc1S(=O)(=O)C(F)(F)F)S(=O)(=O)NC(=O)c1ccc(cc1)N1CCN(CC1)CC1=C(CCC(C1)(C)C)c1ccc(cc1)Cl)CSc1ccccc1)CCCCCCCn1nnc(c1)COCCOCCNc1cccc2c1C(=O)N(C2=O)C1CCC(=O)NC1=O
1618	CN(CC[C@@H](Nc1ccc(cc1S(=O)(=O)C(F)(F)F)S(=O)(=O)NC(=O)c1ccc(cc1)N1CCN(CC1)CC1=C(CCC(C1)(C)C)c1ccc(cc1)Cl)CSc1ccccc1)CCCCCCCn1nnc(c1)COCCOCCOCCNc1cccc2c1C(=O)N(C2=O)C1CCC(=O)NC1=O
1619	COc1ccc(c2c1c(OC)cc1c2oc(cc1=O)c1ccc(cc1)c1nnn(c1)CCOc1cccc2c1C(=O)N(C2=O)C1CCC(=O)NC1=O)OC
1620	COc1ccc(c2c1c(OC)cc1c2oc(cc1=O)c1ccc(cc1)c1nnn(c1)CCCCCOc1cccc2c1C(=O)N(C2=O)C1CCC(=O)NC1=O)OC
1621	COc1ccc(c2c1c(OC)cc1c2oc(cc1=O)c1ccc(cc1)c1nnn(c1)CCCCCCOc1cccc2c1C(=O)N(C2=O)C1CCC(=O)NC1=O)OC
1622	COc1ccc(c2c1c(OC)cc1c2oc(cc1=O)c1ccc(cc1)c1nnn(c1)CCCCCCCCOc1cccc2c1C(=O)N(C2=O)C1CCC(=O)NC1=O)OC
1623	O=C1CCC(C(=O)N1)N1Cc2c(C1=O)cccc2NC(=O)CCCCCNP(=O)(OC[C@H]1O[C@H]([C@@H]([C@@H]1O)O)n1cnc2c1nc(N)[nH]c2=O)O
1624	O=C(Nc1cccc2c1CN(C2=O)C1CCC(=O)NC1=O)CCCCCNP(=O)(OC[C@H]1O[C@H]([C@@H]([C@@H]1O)O)n1c[n+](c2c1nc(N)[nH]c2=O)Cc1ccccc1)O
1625	O=C(CCC(=O)NS(=O)(=O)OC[C@H]1O[C@H]([C@@H]([C@@H]1O)O)n1c[n+](c2c1nc(N)[nH]c2=O)Cc1ccccc1)NCCCCCC(=O)Nc1cccc2c1CN(C2=O)C1CCC(=O)NC1=O
1626	O=C(CCC(=O)NS(=O)(=O)OC[C@H]1O[C@H]([C@@H]([C@@H]1O)O)n1c[n+](c2c1nc(N)[nH]c2=O)Cc1ccc(cc1)F)NCCCCCC(=O)Nc1cccc2c1CN(C2=O)C1CCC(=O)NC1=O
1627	O=C(Nc1cccc2c1CN(C2=O)C1CCC(=O)NC1=O)CCCCCNP(=O)(OP(=O)(OC[C@H]1O[C@H]([C@@H]([C@@H]1O)O)n1cnc2c1nc(N)[nH]c2=O)O)O
1628	O=C1CCC(C(=O)N1)N1Cc2c(C1=O)cccc2NC(=O)CCOCCOCCOCCNP(=O)(OP(=O)(OC[C@H]1O[C@H]([C@@H]([C@@H]1O)O)n1cnc2c1nc(N)[nH]c2=O)O)O
1629	O=C1CCC(C(=O)N1)N1Cc2c(C1=O)cccc2NC(=O)CCOCCOCCOCCOCCOCCOCCOCCNP(=O)(OP(=O)(OC[C@H]1O[C@H]([C@@H]([C@@H]1O)O)n1cnc2c1nc(N)[nH]c2=O)O)O
1630	O=C(Nc1cccc2c1CN(C2=O)C1CCC(=O)NC1=O)CCCCCNP(=O)(OP(=O)(OC[C@H]1O[C@H]([C@@H]([C@@H]1O)O)n1c[n+](c2c1nc(N)[nH]c2=O)Cc1ccccc1)O)O
1631	O=C(Nc1cccc2c1CN(C2=O)C1CCC(=O)NC1=O)CCCCCNP(=O)(OP(=O)(OC[C@H]1O[C@H]([C@@H]([C@@H]1O)O)n1c[n+](c2c1nc(N)[nH]c2=O)Cc1ccc(cc1)F)O)O
1632	O=C1CCC(C(=O)N1)N1Cc2c(C1=O)cccc2NC(=O)CCOCCOCCOCCNP(=O)(OP(=O)(OC[C@H]1O[C@H]([C@@H]([C@@H]1O)O)n1c[n+](c2c1nc(N)[nH]c2=O)Cc1ccccc1)O)O
1633	O=C(Nc1cccc2c1CN(C2=O)C1CCC(=O)NC1=O)CCOCCOCCOCCNP(=O)(OP(=O)(OC[C@H]1O[C@H]([C@@H]([C@@H]1O)O)n1c[n+](c2c1nc(N)[nH]c2=O)Cc1ccc(cc1)F)O)O
1634	O[C@H]1CN([C@@H](C1)C(=O)NCc1ccc(cc1)c1scnc1C)C(=O)[C@H](C(C)(C)C)NC(=O)CCCCCNP(=O)(OP(=O)(OC[C@H]1O[C@H]([C@@H]([C@@H]1O)O)n1cnc2c1nc(N)[nH]c2=O)O)O
1635	O[C@@H]1C[C@H](N(C1)C(=O)[C@H](C(C)(C)C)NC(=O)CCCCCNP(=O)(OP(=O)(OC[C@H]1O[C@H]([C@@H]([C@@H]1O)O)n1c[n+](c2c1nc(N)[nH]c2=O)Cc1ccccc1)O)O)C(=O)NCc1ccc(cc1)c1scnc1C
1636	O[C@@H]1C[C@H](N(C1)C(=O)[C@H](C(C)(C)C)NC(=O)CCCCCNP(=O)(OP(=O)(OC[C@H]1O[C@H]([C@@H]([C@@H]1O)O)n1c[n+](c2c1nc(N)[nH]c2=O)Cc1ccc(cc1)F)O)O)C(=O)NCc1ccc(cc1)c1scnc1C
1637	O[C@H]1CN([C@@H](C1)C(=O)N[C@H](c1ccc(cc1)c1scnc1C)C)C(=O)[C@H](C(C)(C)C)NC(=O)CCCCCC(=O)N1CCN(CC1)CC[C@@H](Nc1ccc(cc1S(=O)(=O)C(F)(F)F)S(=O)(=O)NC(=O)c1ccc(cc1)N1CCN(CC1)CC1=C(CCC(C1)(C)C)c1ccc(cc1)Cl)CSc1ccccc1
1638	O=C(CN1CCN(CC1)c1ccc(nc1)Nc1ncc2c(n1)n(C1CCCC1)c(=O)c(c2C)C(=O)C)NCCCCCCNc1cccc2c1C(=O)N(C2=O)C1CCC(=O)NC1=O
1639	O=C(CN1CCN(CC1)c1ccc(nc1)Nc1ncc2c(n1)n(C1CCCC1)c(=O)c(c2C)C(=O)C)NCCOCCOCCOCCOCCOCCNc1cccc2c1C(=O)N(C2=O)C1CCC(=O)NC1=O
1640	O=C(COc1cccc2c1C(=O)N(C2=O)C1CCC(=O)NC1=O)NCCCCN1CCN(CC1)c1ccc(nc1)Nc1ncc2c(n1)n(C1CCCC1)c(=O)c(c2C)C(=O)C
1641	O=C(COc1cccc2c1C(=O)N(C2=O)C1CCC(=O)NC1=O)NCCCN1CCN(CC1)c1ccc(nc1)Nc1ncc2c(n1)n(C1CCCC1)c(=O)c(c2C)C(=O)C
1642	O=C1CCC(C(=O)N1)N1C(=O)c2c(C1=O)c(ccc2)N1CCN(CC1)c1ccc(nc1)Nc1ncc2c(n1)n(C1CCCC1)c(=O)c(c2C)C(=O)C
1643	O=C1CCC(C(=O)N1)N1C(=O)c2c(C1=O)c(NCCOCCOCCN1CCN(CC1)c1ccc(nc1)Nc1ncc3c(n1)n(C1CCCC1)c(c3)C(=O)N(C)C)ccc2
1644	O=C1CCC(C(=O)N1)N1C(=O)c2c(C1=O)c(NCCCCN1CCN(CC1)c1ccc(nc1)Nc1ncc3c(n1)n(C1CCCC1)c(c3)C(=O)N(C)C)ccc2
1645	O=C(CNc1cccc2c1C(=O)N(C2=O)C1CCC(=O)NC1=O)NCCCCN1CCN(CC1)c1ccc(nc1)Nc1ncc2c(n1)n(C1CCCC1)c(c2)C(=O)N(C)C
1646	O=C(COc1cccc2c1C(=O)N(C2=O)C1CCC(=O)NC1=O)NCCCCN1CCN(CC1)c1ccc(nc1)Nc1ncc2c(n1)n(C1CCCC1)c(c2)C(=O)N(C)C
1647	O=C1CCC(C(=O)N1)N1C(=O)c2c(C1=O)c(NCCCCN1CCN(CC1)Cc1ccc(nc1)Nc1ncc(c(n1)c1cc(F)c3c(c1)n(C(C)C)c(n3)C)F)ccc2
1648	O=C(CNc1cccc2c1C(=O)N(C2=O)C1CCC(=O)NC1=O)NCCCCN1CCN(CC1)Cc1ccc(nc1)Nc1ncc(c(n1)c1cc(F)c2c(c1)n(C(C)C)c(n2)C)F
1649	O=C1CCC(C(=O)N1)N1C(=O)c2c(C1=O)c(NCCOCCOCCNC(=O)c1ccc(cc1)CN(S(=O)(=O)c1ccc(cc1)S(=O)(=O)N(C1CCCC1)Cc1ccc(cc1)Cl)CC1CCNCC1)ccc2
1650	O=C1CCC(C(=O)N1)N1C(=O)c2c(C1=O)c(NCCOCCOCCOCCNC(=O)c1ccc(cc1)CN(S(=O)(=O)c1ccc(cc1)S(=O)(=O)N(C1CCCC1)Cc1ccc(cc1)Cl)CC1CCNCC1)ccc2
1651	O=C1CCC(C(=O)N1)N1C(=O)c2c(C1=O)c(NCCOCCOCCOCCOCCNC(=O)c1ccc(cc1)CN(S(=O)(=O)c1ccc(cc1)S(=O)(=O)N(C1CCCC1)Cc1ccc(cc1)Cl)CC1CCNCC1)ccc2
1652	Clc1ccc(cc1)CN(S(=O)(=O)c1ccc(cc1)S(=O)(=O)N(Cc1ccc(cc1)C(=O)NCCOCCOCCOCCOCC(=O)N[C@@H](C(C)(C)C)C(=O)N1C[C@@H](C[C@H]1C(=O)NCc1ccc(cc1)c1scnc1C)O)CC1CCNCC1)C1CCCC1
1653	O=C1CCC(C(=O)N1)N1C(=O)c2c(C1=O)c(NCCOCCOCCOCc1nnn(c1)CCCC(=O)N1CCN(CC1)CC#Cc1ccc(c(c1)F)OCCCc1sc(nc1C(=O)O)N1CCc3c(C1)c(ccc3)C(=O)Nc1nc3c(s1)cccc3)ccc2
1654	O=C1CCC(C(=O)N1)N1C(=O)c2c(C1=O)c(NCCOCCOCc1nnn(c1)CCCC(=O)N1CCN(CC1)CC#Cc1ccc(c(c1)F)OCCCc1sc(nc1C(=O)O)N1CCc3c(C1)c(ccc3)C(=O)Nc1nc3c(s1)cccc3)ccc2
1655	O=C1CCC(C(=O)N1)N1Cc2c(C1=O)cccc2NC(=O)COCCOCCOCc1nnn(c1)CCCC(=O)N1CCN(CC1)CC#Cc1ccc(c(c1)F)OCCCc1sc(nc1C(=O)O)N1CCc2c(C1)c(ccc2)C(=O)Nc1nc2c(s1)cccc2
1656	O=C(Nc1cccc2c1C(=O)N(C2=O)C1CCC(=O)NC1=O)CCCCCn1nnc(c1)CN1CCN(CC1)c1ccc(nc1)Nc1ncc2c(n1)n(C1CCCC1)c(=O)c(c2C)C(=O)C
1657	O=C(Nc1cccc2c1C(=O)N(C2=O)C1CCC(=O)NC1=O)CCCCn1nnc(c1)CN1CCN(CC1)c1ccc(nc1)Nc1ncc2c(n1)n(C1CCCC1)c(=O)c(c2C)C(=O)C
1658	O=C(Nc1cccc2c1C(=O)N(C2=O)C1CCC(=O)NC1=O)CCCCCn1nnc(c1)CN1CCN(CC1)c1ccc(nc1)Nc1ncc2c(n1)n(C1CCCC1)c(c2)C(=O)N(C)C
1659	O=C(Nc1cccc2c1C(=O)N(C2=O)C1CCC(=O)NC1=O)CCCCn1nnc(c1)CN1CCN(CC1)c1ccc(nc1)Nc1ncc2c(n1)n(C1CCCC1)c(c2)C(=O)N(C)C
1660	CCCCN(C(=O)Nc1ccc(cc1)NC(=O)CCCc1nnn(c1)CCOCCNc1cccc2c1C(=O)N(C2=O)C1CCC(=O)NC1=O)Cc1ccc(cc1)C(=O)NO
1661	CCCCN(C(=O)Nc1ccc(cc1)NC(=O)CCCc1nnn(c1)CCOCCOCCNc1cccc2c1C(=O)N(C2=O)C1CCC(=O)NC1=O)Cc1ccc(cc1)C(=O)NO
1662	CCCCN(C(=O)Nc1ccc(cc1)NC(=O)CCCc1nnn(c1)CCOCCOCCOCCNc1cccc2c1C(=O)N(C2=O)C1CCC(=O)NC1=O)Cc1ccc(cc1)C(=O)NO
1663	CCCCN(C(=O)Nc1ccc(cc1)NC(=O)CCCc1nnn(c1)CCOCCOCCOCCOCCNc1cccc2c1C(=O)N(C2=O)C1CCC(=O)NC1=O)Cc1ccc(cc1)C(=O)NO
1664	O[C@H]1CN([C@@H](C1)C(=O)N[C@H](c1ccc(cc1)c1scnc1C)C)C(=O)[C@H](C(C)(C)C)NC(=O)COCCOCCOCCN1CCN(CC1)c1ccc(nc1)Nc1ncc2c(n1)n(C1CCCC1)c(=O)c(c2C)C(=O)C
1665	O[C@H]1CN([C@@H](C1)C(=O)N[C@H](c1ccc(cc1)c1scnc1C)C)C(=O)[C@H](C(C)(C)C)NC(=O)CCOCCOCCOCCNC(=O)CN1CCN(CC1)c1ccc(nc1)Nc1ncc2c(n1)n(C1CCCC1)c(=O)c(c2C)C(=O)C
1666	O[C@H]1CN([C@@H](C1)C(=O)NCc1ccc(cc1)c1scnc1C)C(=O)[C@H](C(C)(C)C)NC(=O)COCCOCCN1CCC(CC1)n1nc(c2c1ncnc2N)c1ccc(cc1)Oc1ccccc1
1667	O[C@@H]1C[C@H](N(C1)C(=O)[C@@H](N1Cc2c(C1=O)cccc2)C(C)C)C(=O)NCc1ccc(cc1OCCCCOCCCCN1CCC(CC1)n1nc(c2c1ncnc2N)c1ccc(cc1)Oc1ccccc1)c1scnc1C
1668	O[C@@H]1C[C@H](N(C1)C(=O)[C@@H](N1Cc2c(C1=O)cccc2)C(C)C)C(=O)NCc1ccc(cc1OCCCOCCC(=O)N1CCC(CC1)n1nc(c2c1ncnc2N)c1ccc(cc1)Oc1ccccc1)c1scnc1C
1669	O[C@@H]1C[C@H](N(C1)C(=O)[C@H](C(C)(C)C)NC(=O)CCCCCCCCCn1ncc(c1)Nc1ncc(c(n1)NCc1cc(F)ccc1F)Cl)C(=O)NCc1ccc(cc1)c1scnc1C
1670	Cn1ncc(c1)Nc1ncc(c(n1)NCc1cc(F)cc(c1F)OCCCCCCCCCC(=O)N[C@@H](C(C)(C)C)C(=O)N1C[C@@H](C[C@H]1C(=O)NCc1ccc(cc1)c1scnc1C)O)Cl
1671	O=C1CCC(C(=O)N1)N1Cc2c(C1=O)cccc2NC(=O)CCCCCCCCCOc1cc(F)cc(c1F)CNc1nc(ncc1Cl)Nc1cnn(c1)C
1672	O=C(Nc1cccc2c1CN(C2=O)C1CCC(=O)NC1=O)COCCOCCOCCOCCOc1cc(F)cc(c1F)CNc1nc(ncc1Cl)Nc1cnn(c1)C
1673	O[C@H]1CN([C@@H](C1)C(=O)NCc1ccc(cc1)c1scnc1C)C(=O)[C@H](C(C)(C)C)NC(=O)COCCOCCOCCOCCOCCOCCOc1cc(F)cc(c1F)CNc1nc(ncc1Cl)Nc1cnn(c1)C
1674	O=C(Nc1cccc2c1CN(C2=O)C1CCC(=O)NC1=O)COCCOCCOCCOCCOCCOCCOc1cc(F)cc(c1F)CNc1nc(ncc1Cl)Nc1cnn(c1)C
1675	COc1cc(ccc1OCCCN1CCN(CC1)CCCCCCCCCC(=O)N[C@@H](C(C)(C)C)C(=O)N1C[C@@H](C[C@H]1C(=O)NCc1ccc(cc1)c1scnc1C)O)c1cnc2c(n1)c(ccc2)c1cc(F)c(c(c1)F)CN1CCS(=O)(=O)CC1
1676	COc1cc(ccc1OCCCN1CCN(CC1)CCCCCCCCCC(=O)Nc1cccc2c1CN(C2=O)C1CCC(=O)NC1=O)c1cnc2c(n1)c(ccc2)c1cc(F)c(c(c1)F)CN1CCS(=O)(=O)CC1
1677	COc1cc(ccc1OCCCN1CCN(CC1)CCOCCOCCOCCOCC(=O)N[C@@H](C(C)(C)C)C(=O)N1C[C@@H](C[C@H]1C(=O)NCc1ccc(cc1)c1scnc1C)O)c1cnc2c(n1)c(ccc2)c1cc(F)c(c(c1)F)CN1CCS(=O)(=O)CC1
1678	COc1cc(ccc1OCCCN1CCN(CC1)CCOCCOCCOCCOCC(=O)Nc1cccc2c1CN(C2=O)C1CCC(=O)NC1=O)c1cnc2c(n1)c(ccc2)c1cc(F)c(c(c1)F)CN1CCS(=O)(=O)CC1
1679	COc1cc(ccc1OCCCN1CCN(CC1)CCOCCOCCOCCOCCOCCOCC(=O)N[C@@H](C(C)(C)C)C(=O)N1C[C@@H](C[C@H]1C(=O)NCc1ccc(cc1)c1scnc1C)O)c1cnc2c(n1)c(ccc2)c1cc(F)c(c(c1)F)CN1CCS(=O)(=O)CC1
1680	COc1cc(ccc1OCCCN1CCN(CC1)CCOCCOCCOCCOCCOCCOCC(=O)Nc1cccc2c1CN(C2=O)C1CCC(=O)NC1=O)c1cnc2c(n1)c(ccc2)c1cc(F)c(c(c1)F)CN1CCS(=O)(=O)CC1
1681	O=C1CCC(C(=O)N1)N1Cc2c(C1=O)cccc2NC(=O)CCCCCCNC(=O)CN1C(c2ccccc2)c2cc(ccc2N(C1=O)C)c1c(C)onc1C
1682	O=C1CCC(C(=O)N1)N1Cc2c(C1=O)cccc2NC(=O)CCCCCCCNC(=O)CN1C(c2ccccc2)c2cc(ccc2N(C1=O)C)c1c(C)onc1C
1683	O=C1CCC(C(=O)N1)N1Cc2c(C1=O)cccc2NC(=O)CCCCN1C(=O)N(C)c2c(C1c1ccccc1)cc(cc2)c1c(C)noc1C
1684	O=C1CCC(C(=O)N1)N1Cc2c(C1=O)cccc2NC(=O)CCCCCN1C(=O)N(C)c2c(C1c1ccccc1)cc(cc2)c1c(C)noc1C
1685	O=C1CCC(C(=O)N1)N1Cc2c(C1=O)cccc2NC(=O)CCCCCCN1C(=O)N(C)c2c(C1c1ccccc1)cc(cc2)c1c(C)noc1C
1686	O=C1CCC(C(=O)N1)N1Cc2c(C1=O)cccc2NC(=O)COCCn1nnc(c1)CN1C(=O)N(C)c2c(C1c1ccccc1)cc(cc2)c1c(C)noc1C
1687	O=C1CCC(C(=O)N1)N1Cc2c(C1=O)cccc2NC(=O)COCCOCCn1nnc(c1)CN1C(=O)N(C)c2c(C1c1ccccc1)cc(cc2)c1c(C)noc1C
1688	O=C1CCC(C(=O)N1)N1Cc2c(C1=O)cccc2NC(=O)COCCOCCOCCn1nnc(c1)CN1C(=O)N(C)c2c(C1c1ccccc1)cc(cc2)c1c(C)noc1C
1689	O=C1CCC(C(=O)N1)N1Cc2c(C1=O)cccc2NC(=O)COCCOCCOCCOCCn1nnc(c1)CN1C(=O)N(C)c2c(C1c1ccccc1)cc(cc2)c1c(C)noc1C
1690	O=C1CCC(C(=O)N1)N1C(=O)c2c(C1=O)cccc2NC(=O)COCCn1nnc(c1)CN1C(=O)N(C)c2c(C1c1ccccc1)cc(cc2)c1c(C)noc1C
1691	O=C1CCC(C(=O)N1)N1C(=O)c2c(C1=O)cccc2NC(=O)COCCOCCn1nnc(c1)CN1C(=O)N(C)c2c(C1c1ccccc1)cc(cc2)c1c(C)noc1C
1692	O=C1CCC(C(=O)N1)N1C(=O)c2c(C1=O)cccc2NC(=O)COCCOCCOCCn1nnc(c1)CN1C(=O)N(C)c2c(C1c1ccccc1)cc(cc2)c1c(C)noc1C
1693	O=C1CCC(C(=O)N1)N1C(=O)c2c(C1=O)cccc2NC(=O)COCCOCCOCCOCCn1nnc(c1)CN1C(=O)N(C)c2c(C1c1ccccc1)cc(cc2)c1c(C)noc1C
1694	N#CC1(CCOCC1)CNc1cccc(n1)c1cc(ncc1Cl)N[C@@H]1CC[C@H](CC1)NCC(=O)NCCOCCOCCOCCNc1cccc2c1C(=O)N(C2=O)C1CCC(=O)NC1=O
1695	N#CC1(CCOCC1)CNc1cccc(n1)c1cc(ncc1Cl)N[C@@H]1CC[C@H](CC1)NCCCCCCNc1cccc2c1C(=O)N(C2=O)C1CCC(=O)NC1=O
1696	N#CC1(CCOCC1)CNc1cccc(n1)c1cc(ncc1Cl)N[C@@H]1CC[C@H](CC1)NCCCC(=O)NCCCCOc1ccc2c(c1)C(=O)N(C2=O)C1CCC(=O)NC1=O
1697	CCC(C(=O)C(=O)N1CCCC[C@H]1C(=O)O[C@@H](c1cccc(c1)NC(=O)CCCC(=O)NCCCCC(=O)Nc1cccc2c1CN(C2=O)C1CCC(=O)NC1=O)CCc1ccc(c(c1)OC)OC)(C)C
1698	CC[C@H]1[C@@H](COc2ncc(c3c2cc(OC)c(c3)C(=O)N)C#CCN2CCC3(CC2)CCN(CC3)c2ncc(cn2)C(=O)N[C@@H](C(C)(C)C)C(=O)N2C[C@@H](C[C@H]2C(=O)NCc2ccc(cc2)c2scnc2C)O)NC(=O)[C@H]1F
1699	CC[C@@H]1C(=O)N(C)c2c(N1C1CCCC1)nc(nc2)Nc1ccc(cc1OC)C(=O)NCCOCCOCCOCCOCCNc1cccc2c1C(=O)N(C2=O)C1CCC(=O)NC1=O
1700	O[C@@H]1C[C@H](N(C1)C(=O)[C@H](C(C)(C)C)NC(=O)COc1ccc(cc1)/C=N/NC(=O)c1ccc(cc1)C(=O)c1c(sc2c1ccc(c2)O)c1ccc(cc1)O)C(=O)N[C@H](c1ccc(cc1)c1scnc1C)C
1701	O[C@@H]1C[C@H](N(C1)C(=O)[C@H](C(C)(C)C)NC(=O)CCCOc1ccc(cc1)/C=N/NC(=O)c1ccc(cc1)C(=O)c1c(sc2c1ccc(c2)O)c1ccc(cc1)O)C(=O)N[C@H](c1ccc(cc1)c1scnc1C)C
1702	O[C@@H]1C[C@H](N(C1)C(=O)[C@H](C(C)(C)C)NC(=O)CCCCOc1ccc(cc1)/C=N/NC(=O)c1ccc(cc1)C(=O)c1c(sc2c1ccc(c2)O)c1ccc(cc1)O)C(=O)N[C@H](c1ccc(cc1)c1scnc1C)C
1703	O[C@@H]1C[C@H](N(C1)C(=O)[C@H](C(C)(C)C)NC(=O)CCCCCOc1ccc(cc1)/C=N/NC(=O)c1ccc(cc1)C(=O)c1c(sc2c1ccc(c2)O)c1ccc(cc1)O)C(=O)N[C@H](c1ccc(cc1)c1scnc1C)C
1704	O[C@@H]1C[C@H](N(C1)C(=O)[C@H](C(C)(C)C)NC(=O)CCCCCCOc1ccc(cc1)/C=N/NC(=O)c1ccc(cc1)C(=O)c1c(sc2c1ccc(c2)O)c1ccc(cc1)O)C(=O)N[C@H](c1ccc(cc1)c1scnc1C)C
1705	O[C@@H]1C[C@H](N(C1)C(=O)[C@H](C(C)(C)C)NC(=O)CCCCCCCOc1ccc(cc1)/C=N/NC(=O)c1ccc(cc1)C(=O)c1c(sc2c1ccc(c2)O)c1ccc(cc1)O)C(=O)N[C@H](c1ccc(cc1)c1scnc1C)C
1706	O[C@@H]1C[C@H](N(C1)C(=O)[C@H](C(C)(C)C)NC(=O)COCCOc1ccc(cc1)/C=N/NC(=O)c1ccc(cc1)C(=O)c1c(sc2c1ccc(c2)O)c1ccc(cc1)O)C(=O)N[C@H](c1ccc(cc1)c1scnc1C)C
1707	O[C@@H]1C[C@H](N(C1)C(=O)[C@H](C(C)(C)C)NC(=O)COCCOCCOc1ccc(cc1)/C=N/NC(=O)c1ccc(cc1)C(=O)c1c(sc2c1ccc(c2)O)c1ccc(cc1)O)C(=O)N[C@H](c1ccc(cc1)c1scnc1C)C
1708	Oc1ccc(cc1)c1sc2c(c1C(=O)c1ccc(cc1)C(=O)N/N=C/c1ccc(cc1)OCCOCCOCCOCC(=O)N[C@@H](C(C)(C)C)C(=O)N1C[C@@H](C[C@H]1C(=O)N[C@H](c1ccc(cc1)c1scnc1C)C)O)ccc(c2)O
1709	Oc1ccc(cc1)c1sc2c(c1C(=O)c1ccc(cc1)C(=O)N/N=C/c1ccc(cc1)OCCOCCOCCOCCOCC(=O)N[C@@H](C(C)(C)C)C(=O)N1C[C@@H](C[C@H]1C(=O)N[C@H](c1ccc(cc1)c1scnc1C)C)O)ccc(c2)O
1710	Oc1ccc(cc1)c1sc2c(c1C(=O)c1ccc(cc1)C(=O)N/N=C/c1ccc(cc1)OCCOCCOCCOCCOCCOCC(=O)N[C@@H](C(C)(C)C)C(=O)N1C[C@@H](C[C@H]1C(=O)N[C@H](c1ccc(cc1)c1scnc1C)C)O)ccc(c2)O
1711	Oc1ccc(cc1)c1sc2c(c1C(=O)c1ccc(cc1)C(=O)N/N=C/c1ccc(cc1)OCCOCCOCCOCCOCCOCCOCC(=O)N[C@@H](C(C)(C)C)C(=O)N1C[C@@H](C[C@H]1C(=O)N[C@H](c1ccc(cc1)c1scnc1C)C)O)ccc(c2)O
1712	O=C(COc1ccc(cc1)/C=N/NC(=O)c1ccc(cc1)C(=O)c1c(sc2c1ccc(c2)O)c1ccc(cc1)O)NCC#Cc1cccc2c1CN(C2=O)C1CCC(=O)NC1=O
1713	O=C(NCC#Cc1cccc2c1CN(C2=O)C1CCC(=O)NC1=O)CCCOc1ccc(cc1)/C=N/NC(=O)c1ccc(cc1)C(=O)c1c(sc2c1ccc(c2)O)c1ccc(cc1)O
1714	O=C(NCC#Cc1cccc2c1CN(C2=O)C1CCC(=O)NC1=O)CCCCOc1ccc(cc1)/C=N/NC(=O)c1ccc(cc1)C(=O)c1c(sc2c1ccc(c2)O)c1ccc(cc1)O
1715	O=C(NCC#Cc1cccc2c1CN(C2=O)C1CCC(=O)NC1=O)CCCCCOc1ccc(cc1)/C=N/NC(=O)c1ccc(cc1)C(=O)c1c(sc2c1ccc(c2)O)c1ccc(cc1)O
1716	O=C(NCC#Cc1cccc2c1CN(C2=O)C1CCC(=O)NC1=O)CCCCCCOc1ccc(cc1)/C=N/NC(=O)c1ccc(cc1)C(=O)c1c(sc2c1ccc(c2)O)c1ccc(cc1)O
1717	O=C(NCC#Cc1cccc2c1CN(C2=O)C1CCC(=O)NC1=O)CCCCCCCOc1ccc(cc1)/C=N/NC(=O)c1ccc(cc1)C(=O)c1c(sc2c1ccc(c2)O)c1ccc(cc1)O
1718	O=C(NCC#Cc1cccc2c1CN(C2=O)C1CCC(=O)NC1=O)COCCOc1ccc(cc1)/C=N/NC(=O)c1ccc(cc1)C(=O)c1c(sc2c1ccc(c2)O)c1ccc(cc1)O
1719	O=C(NCC#Cc1cccc2c1CN(C2=O)C1CCC(=O)NC1=O)COCCOCCOc1ccc(cc1)/C=N/NC(=O)c1ccc(cc1)C(=O)c1c(sc2c1ccc(c2)O)c1ccc(cc1)O
1720	O=C(NCC#Cc1cccc2c1CN(C2=O)C1CCC(=O)NC1=O)COCCOCCOCCOc1ccc(cc1)/C=N/NC(=O)c1ccc(cc1)C(=O)c1c(sc2c1ccc(c2)O)c1ccc(cc1)O
1721	O=C(NCC#Cc1cccc2c1CN(C2=O)C1CCC(=O)NC1=O)COCCOCCOCCOCCOc1ccc(cc1)/C=N/NC(=O)c1ccc(cc1)C(=O)c1c(sc2c1ccc(c2)O)c1ccc(cc1)O
1722	O=C(NCC#Cc1cccc2c1CN(C2=O)C1CCC(=O)NC1=O)COCCOCCOCCOCCOCCOc1ccc(cc1)/C=N/NC(=O)c1ccc(cc1)C(=O)c1c(sc2c1ccc(c2)O)c1ccc(cc1)O
1723	O=C(NCC#Cc1cccc2c1CN(C2=O)C1CCC(=O)NC1=O)COCCOCCOCCOCCOCCOCCOc1ccc(cc1)/C=N/NC(=O)c1ccc(cc1)C(=O)c1c(sc2c1ccc(c2)O)c1ccc(cc1)O
1724	O[C@H]1CN([C@@H](C1)C(=O)N[C@H](c1ccc(cc1)c1scnc1C)C)C(=O)[C@H](C(C)(C)C)NC(=O)COc1ccc(cc1)/C=N/NC(=O)c1ccc(cc1)c1c(sc2c1ccc(c2)O)c1ccc(cc1)O
1725	O[C@H]1CN([C@@H](C1)C(=O)N[C@H](c1ccc(cc1)c1scnc1C)C)C(=O)[C@H](C(C)(C)C)NC(=O)CCCOc1ccc(cc1)/C=N/NC(=O)c1ccc(cc1)c1c(sc2c1ccc(c2)O)c1ccc(cc1)O
1726	O[C@H]1CN([C@@H](C1)C(=O)N[C@H](c1ccc(cc1)c1scnc1C)C)C(=O)[C@H](C(C)(C)C)NC(=O)CCCCOc1ccc(cc1)/C=N/NC(=O)c1ccc(cc1)c1c(sc2c1ccc(c2)O)c1ccc(cc1)O
1727	O[C@H]1CN([C@@H](C1)C(=O)N[C@H](c1ccc(cc1)c1scnc1C)C)C(=O)[C@H](C(C)(C)C)NC(=O)CCCCCOc1ccc(cc1)/C=N/NC(=O)c1ccc(cc1)c1c(sc2c1ccc(c2)O)c1ccc(cc1)O
1728	O[C@H]1CN([C@@H](C1)C(=O)N[C@H](c1ccc(cc1)c1scnc1C)C)C(=O)[C@H](C(C)(C)C)NC(=O)CCCCCCOc1ccc(cc1)/C=N/NC(=O)c1ccc(cc1)c1c(sc2c1ccc(c2)O)c1ccc(cc1)O
1729	O[C@H]1CN([C@@H](C1)C(=O)N[C@H](c1ccc(cc1)c1scnc1C)C)C(=O)[C@H](C(C)(C)C)NC(=O)CCCCCCCOc1ccc(cc1)/C=N/NC(=O)c1ccc(cc1)c1c(sc2c1ccc(c2)O)c1ccc(cc1)O
1730	O[C@H]1CN([C@@H](C1)C(=O)N[C@H](c1ccc(cc1)c1scnc1C)C)C(=O)[C@H](C(C)(C)C)NC(=O)COCCOc1ccc(cc1)/C=N/NC(=O)c1ccc(cc1)c1c(sc2c1ccc(c2)O)c1ccc(cc1)O
1731	O[C@H]1CN([C@@H](C1)C(=O)N[C@H](c1ccc(cc1)c1scnc1C)C)C(=O)[C@H](C(C)(C)C)NC(=O)COCCOCCOc1ccc(cc1)/C=N/NC(=O)c1ccc(cc1)c1c(sc2c1ccc(c2)O)c1ccc(cc1)O
1732	O[C@H]1CN([C@@H](C1)C(=O)N[C@H](c1ccc(cc1)c1scnc1C)C)C(=O)[C@H](C(C)(C)C)NC(=O)COCCOCCOCCOc1ccc(cc1)/C=N/NC(=O)c1ccc(cc1)c1c(sc2c1ccc(c2)O)c1ccc(cc1)O
1733	O[C@H]1CN([C@@H](C1)C(=O)N[C@H](c1ccc(cc1)c1scnc1C)C)C(=O)[C@H](C(C)(C)C)NC(=O)COCCOCCOCCOCCOc1ccc(cc1)/C=N/NC(=O)c1ccc(cc1)c1c(sc2c1ccc(c2)O)c1ccc(cc1)O
1734	O[C@H]1CN([C@@H](C1)C(=O)N[C@H](c1ccc(cc1)c1scnc1C)C)C(=O)[C@H](C(C)(C)C)NC(=O)COCCOCCOCCOCCOCCOc1ccc(cc1)/C=N/NC(=O)c1ccc(cc1)c1c(sc2c1ccc(c2)O)c1ccc(cc1)O
1735	O[C@H]1CN([C@@H](C1)C(=O)N[C@H](c1ccc(cc1)c1scnc1C)C)C(=O)[C@H](C(C)(C)C)NC(=O)COCCOCCOCCOCCOCCOCCOc1ccc(cc1)/C=N/NC(=O)c1ccc(cc1)c1c(sc2c1ccc(c2)O)c1ccc(cc1)O
1736	O[C@@H]1C[C@H](N(C1)C(=O)[C@H](C(C)(C)C)NC(=O)COc1ccc(cc1)/C=N/NC(=O)c1ccc(cc1)Oc1c(sc2c1ccc(c2)O)c1ccc(cc1)O)C(=O)N[C@H](c1ccc(cc1)c1scnc1C)C
1737	O[C@@H]1C[C@H](N(C1)C(=O)[C@H](C(C)(C)C)NC(=O)CCCOc1ccc(cc1)/C=N/NC(=O)c1ccc(cc1)Oc1c(sc2c1ccc(c2)O)c1ccc(cc1)O)C(=O)N[C@H](c1ccc(cc1)c1scnc1C)C
1738	O[C@@H]1C[C@H](N(C1)C(=O)[C@H](C(C)(C)C)NC(=O)CCCCOc1ccc(cc1)/C=N/NC(=O)c1ccc(cc1)Oc1c(sc2c1ccc(c2)O)c1ccc(cc1)O)C(=O)N[C@H](c1ccc(cc1)c1scnc1C)C
1739	O[C@@H]1C[C@H](N(C1)C(=O)[C@H](C(C)(C)C)NC(=O)CCCCCOc1ccc(cc1)/C=N/NC(=O)c1ccc(cc1)Oc1c(sc2c1ccc(c2)O)c1ccc(cc1)O)C(=O)N[C@H](c1ccc(cc1)c1scnc1C)C
1740	O[C@@H]1C[C@H](N(C1)C(=O)[C@H](C(C)(C)C)NC(=O)CCCCCCOc1ccc(cc1)/C=N/NC(=O)c1ccc(cc1)Oc1c(sc2c1ccc(c2)O)c1ccc(cc1)O)C(=O)N[C@H](c1ccc(cc1)c1scnc1C)C
1741	O[C@@H]1C[C@H](N(C1)C(=O)[C@H](C(C)(C)C)NC(=O)CCCCCCCOc1ccc(cc1)/C=N/NC(=O)c1ccc(cc1)Oc1c(sc2c1ccc(c2)O)c1ccc(cc1)O)C(=O)N[C@H](c1ccc(cc1)c1scnc1C)C
1742	O[C@@H]1C[C@H](N(C1)C(=O)[C@H](C(C)(C)C)NC(=O)COCCOc1ccc(cc1)/C=N/NC(=O)c1ccc(cc1)Oc1c(sc2c1ccc(c2)O)c1ccc(cc1)O)C(=O)N[C@H](c1ccc(cc1)c1scnc1C)C
1743	O[C@@H]1C[C@H](N(C1)C(=O)[C@H](C(C)(C)C)NC(=O)COCCOCCOc1ccc(cc1)/C=N/NC(=O)c1ccc(cc1)Oc1c(sc2c1ccc(c2)O)c1ccc(cc1)O)C(=O)N[C@H](c1ccc(cc1)c1scnc1C)C
1744	Oc1ccc(cc1)c1sc2c(c1Oc1ccc(cc1)C(=O)N/N=C/c1ccc(cc1)OCCOCCOCCOCC(=O)N[C@@H](C(C)(C)C)C(=O)N1C[C@@H](C[C@H]1C(=O)N[C@H](c1ccc(cc1)c1scnc1C)C)O)ccc(c2)O
1745	Oc1ccc(cc1)c1sc2c(c1Oc1ccc(cc1)C(=O)N/N=C/c1ccc(cc1)OCCOCCOCCOCCOCC(=O)N[C@@H](C(C)(C)C)C(=O)N1C[C@@H](C[C@H]1C(=O)N[C@H](c1ccc(cc1)c1scnc1C)C)O)ccc(c2)O
1746	Oc1ccc(cc1)c1sc2c(c1Oc1ccc(cc1)C(=O)N/N=C/c1ccc(cc1)OCCOCCOCCOCCOCCOCC(=O)N[C@@H](C(C)(C)C)C(=O)N1C[C@@H](C[C@H]1C(=O)N[C@H](c1ccc(cc1)c1scnc1C)C)O)ccc(c2)O
1747	Oc1ccc(cc1)c1sc2c(c1Oc1ccc(cc1)C(=O)N/N=C/c1ccc(cc1)OCCOCCOCCOCCOCCOCCOCC(=O)N[C@@H](C(C)(C)C)C(=O)N1C[C@@H](C[C@H]1C(=O)N[C@H](c1ccc(cc1)c1scnc1C)C)O)ccc(c2)O
1748	O[C@H]1CN([C@@H](C1)C(=O)N[C@H](c1ccc(cc1)c1scnc1C)C)C(=O)[C@H](C(C)(C)C)NC(=O)COc1ccc(cc1)/C=N/NC(=O)c1cccc(c1)C(=O)c1c(sc2c1ccc(c2)O)c1ccc(cc1)O
1749	O[C@H]1CN([C@@H](C1)C(=O)N[C@H](c1ccc(cc1)c1scnc1C)C)C(=O)[C@H](C(C)(C)C)NC(=O)CCCOc1ccc(cc1)/C=N/NC(=O)c1cccc(c1)C(=O)c1c(sc2c1ccc(c2)O)c1ccc(cc1)O
1750	O[C@H]1CN([C@@H](C1)C(=O)N[C@H](c1ccc(cc1)c1scnc1C)C)C(=O)[C@H](C(C)(C)C)NC(=O)CCCCCOc1ccc(cc1)/C=N/NC(=O)c1cccc(c1)C(=O)c1c(sc2c1ccc(c2)O)c1ccc(cc1)O
1751	O[C@H]1CN([C@@H](C1)C(=O)N[C@H](c1ccc(cc1)c1scnc1C)C)C(=O)[C@H](C(C)(C)C)NC(=O)CCCCCCOc1ccc(cc1)/C=N/NC(=O)c1cccc(c1)C(=O)c1c(sc2c1ccc(c2)O)c1ccc(cc1)O
1752	O[C@H]1CN([C@@H](C1)C(=O)N[C@H](c1ccc(cc1)c1scnc1C)C)C(=O)[C@H](C(C)(C)C)NC(=O)CCCCCCCOc1ccc(cc1)/C=N/NC(=O)c1cccc(c1)C(=O)c1c(sc2c1ccc(c2)O)c1ccc(cc1)O
1753	O[C@H]1CN([C@@H](C1)C(=O)N[C@H](c1ccc(cc1)c1scnc1C)C)C(=O)[C@H](C(C)(C)C)NC(=O)COCCOc1ccc(cc1)/C=N/NC(=O)c1cccc(c1)C(=O)c1c(sc2c1ccc(c2)O)c1ccc(cc1)O
1754	O[C@H]1CN([C@@H](C1)C(=O)N[C@H](c1ccc(cc1)c1scnc1C)C)C(=O)[C@H](C(C)(C)C)NC(=O)COCCOCCOc1ccc(cc1)/C=N/NC(=O)c1cccc(c1)C(=O)c1c(sc2c1ccc(c2)O)c1ccc(cc1)O
1755	O[C@H]1CN([C@@H](C1)C(=O)N[C@H](c1ccc(cc1)c1scnc1C)C)C(=O)[C@H](C(C)(C)C)NC(=O)COCCOCCOCCOc1ccc(cc1)/C=N/NC(=O)c1cccc(c1)C(=O)c1c(sc2c1ccc(c2)O)c1ccc(cc1)O
1756	O[C@H]1CN([C@@H](C1)C(=O)N[C@H](c1ccc(cc1)c1scnc1C)C)C(=O)[C@H](C(C)(C)C)NC(=O)COCCOCCOCCOCCOc1ccc(cc1)/C=N/NC(=O)c1cccc(c1)C(=O)c1c(sc2c1ccc(c2)O)c1ccc(cc1)O
1757	O[C@H]1CN([C@@H](C1)C(=O)N[C@H](c1ccc(cc1)c1scnc1C)C)C(=O)[C@H](C(C)(C)C)NC(=O)COCCOCCOCCOCCOCCOc1ccc(cc1)/C=N/NC(=O)c1cccc(c1)C(=O)c1c(sc2c1ccc(c2)O)c1ccc(cc1)O
1758	O[C@H]1CN([C@@H](C1)C(=O)N[C@H](c1ccc(cc1)c1scnc1C)C)C(=O)[C@H](C(C)(C)C)NC(=O)COCCOCCOCCOCCOCCOCCOc1ccc(cc1)/C=N/NC(=O)c1cccc(c1)C(=O)c1c(sc2c1ccc(c2)O)c1ccc(cc1)O
1759	O[C@H]1CN([C@@H](C1)C(=O)N[C@H](c1ccc(cc1)c1scnc1C)C)C(=O)[C@H](C(C)(C)C)NC(=O)COc1ccc(cc1)/C=N/NC(=O)c1cccc(c1)c1c(sc2c1ccc(c2)O)c1ccc(cc1)O
1760	O[C@H]1CN([C@@H](C1)C(=O)N[C@H](c1ccc(cc1)c1scnc1C)C)C(=O)[C@H](C(C)(C)C)NC(=O)CCCOc1ccc(cc1)/C=N/NC(=O)c1cccc(c1)c1c(sc2c1ccc(c2)O)c1ccc(cc1)O
1761	O[C@H]1CN([C@@H](C1)C(=O)N[C@H](c1ccc(cc1)c1scnc1C)C)C(=O)[C@H](C(C)(C)C)NC(=O)CCCCOc1ccc(cc1)/C=N/NC(=O)c1cccc(c1)c1c(sc2c1ccc(c2)O)c1ccc(cc1)O
1762	O[C@H]1CN([C@@H](C1)C(=O)N[C@H](c1ccc(cc1)c1scnc1C)C)C(=O)[C@H](C(C)(C)C)NC(=O)CCCCCOc1ccc(cc1)/C=N/NC(=O)c1cccc(c1)c1c(sc2c1ccc(c2)O)c1ccc(cc1)O
1763	O[C@H]1CN([C@@H](C1)C(=O)N[C@H](c1ccc(cc1)c1scnc1C)C)C(=O)[C@H](C(C)(C)C)NC(=O)CCCCCCOc1ccc(cc1)/C=N/NC(=O)c1cccc(c1)c1c(sc2c1ccc(c2)O)c1ccc(cc1)O
1764	O[C@@H]1C[C@H](N(C1)C(=O)[C@H](C(C)(C)C)NC(=O)CCCCCCCOc1ccc(cc1)/C=N/NC(=O)c1cccc(c1)c1c(sc2c1ccc(c2)O)c1ccc(cc1)O)C(=O)N[C@H](c1ccc(cc1)c1scnc1C)C
1765	O[C@H]1CN([C@@H](C1)C(=O)N[C@H](c1ccc(cc1)c1scnc1C)C)C(=O)[C@H](C(C)(C)C)NC(=O)COCCOc1ccc(cc1)/C=N/NC(=O)c1cccc(c1)c1c(sc2c1ccc(c2)O)c1ccc(cc1)O
1766	O[C@H]1CN([C@@H](C1)C(=O)N[C@H](c1ccc(cc1)c1scnc1C)C)C(=O)[C@H](C(C)(C)C)NC(=O)COCCOCCOc1ccc(cc1)/C=N/NC(=O)c1cccc(c1)c1c(sc2c1ccc(c2)O)c1ccc(cc1)O
1767	O[C@H]1CN([C@@H](C1)C(=O)N[C@H](c1ccc(cc1)c1scnc1C)C)C(=O)[C@H](C(C)(C)C)NC(=O)COCCOCCOCCOc1ccc(cc1)/C=N/NC(=O)c1cccc(c1)c1c(sc2c1ccc(c2)O)c1ccc(cc1)O
1768	O[C@H]1CN([C@@H](C1)C(=O)N[C@H](c1ccc(cc1)c1scnc1C)C)C(=O)[C@H](C(C)(C)C)NC(=O)COCCOCCOCCOCCOc1ccc(cc1)/C=N/NC(=O)c1cccc(c1)c1c(sc2c1ccc(c2)O)c1ccc(cc1)O
1769	O[C@H]1CN([C@@H](C1)C(=O)N[C@H](c1ccc(cc1)c1scnc1C)C)C(=O)[C@H](C(C)(C)C)NC(=O)COCCOCCOCCOCCOCCOc1ccc(cc1)/C=N/NC(=O)c1cccc(c1)c1c(sc2c1ccc(c2)O)c1ccc(cc1)O
1770	O[C@H]1CN([C@@H](C1)C(=O)N[C@H](c1ccc(cc1)c1scnc1C)C)C(=O)[C@H](C(C)(C)C)NC(=O)COCCOCCOCCOCCOCCOCCOc1ccc(cc1)/C=N/NC(=O)c1cccc(c1)c1c(sc2c1ccc(c2)O)c1ccc(cc1)O
1771	O[C@H]1CN([C@@H](C1)C(=O)N[C@H](c1ccc(cc1)c1scnc1C)C)C(=O)[C@H](C(C)(C)C)NC(=O)COc1ccc(cc1)/C=N/NC(=O)c1cccc(c1)Oc1c(sc2c1ccc(c2)O)c1ccc(cc1)O
1772	O[C@H]1CN([C@@H](C1)C(=O)N[C@H](c1ccc(cc1)c1scnc1C)C)C(=O)[C@H](C(C)(C)C)NC(=O)CCCOc1ccc(cc1)/C=N/NC(=O)c1cccc(c1)Oc1c(sc2c1ccc(c2)O)c1ccc(cc1)O
1773	O[C@H]1CN([C@@H](C1)C(=O)N[C@H](c1ccc(cc1)c1scnc1C)C)C(=O)[C@H](C(C)(C)C)NC(=O)CCCCOc1ccc(cc1)/C=N/NC(=O)c1cccc(c1)Oc1c(sc2c1ccc(c2)O)c1ccc(cc1)O
1774	O[C@H]1CN([C@@H](C1)C(=O)N[C@H](c1ccc(cc1)c1scnc1C)C)C(=O)[C@H](C(C)(C)C)NC(=O)CCCCCOc1ccc(cc1)/C=N/NC(=O)c1cccc(c1)Oc1c(sc2c1ccc(c2)O)c1ccc(cc1)O
1775	O[C@H]1CN([C@@H](C1)C(=O)N[C@H](c1ccc(cc1)c1scnc1C)C)C(=O)[C@H](C(C)(C)C)NC(=O)CCCCCCOc1ccc(cc1)/C=N/NC(=O)c1cccc(c1)Oc1c(sc2c1ccc(c2)O)c1ccc(cc1)O
1776	O[C@H]1CN([C@@H](C1)C(=O)N[C@H](c1ccc(cc1)c1scnc1C)C)C(=O)[C@H](C(C)(C)C)NC(=O)CCCCCCCOc1ccc(cc1)/C=N/NC(=O)c1cccc(c1)Oc1c(sc2c1ccc(c2)O)c1ccc(cc1)O
1777	O[C@H]1CN([C@@H](C1)C(=O)N[C@H](c1ccc(cc1)c1scnc1C)C)C(=O)[C@H](C(C)(C)C)NC(=O)COCCOc1ccc(cc1)/C=N/NC(=O)c1cccc(c1)Oc1c(sc2c1ccc(c2)O)c1ccc(cc1)O
1778	O[C@H]1CN([C@@H](C1)C(=O)N[C@H](c1ccc(cc1)c1scnc1C)C)C(=O)[C@H](C(C)(C)C)NC(=O)COCCOCCOc1ccc(cc1)/C=N/NC(=O)c1cccc(c1)Oc1c(sc2c1ccc(c2)O)c1ccc(cc1)O
1779	O[C@H]1CN([C@@H](C1)C(=O)N[C@H](c1ccc(cc1)c1scnc1C)C)C(=O)[C@H](C(C)(C)C)NC(=O)COCCOCCOCCOc1ccc(cc1)/C=N/NC(=O)c1cccc(c1)Oc1c(sc2c1ccc(c2)O)c1ccc(cc1)O
1780	O[C@H]1CN([C@@H](C1)C(=O)N[C@H](c1ccc(cc1)c1scnc1C)C)C(=O)[C@H](C(C)(C)C)NC(=O)COCCOCCOCCOCCOc1ccc(cc1)/C=N/NC(=O)c1cccc(c1)Oc1c(sc2c1ccc(c2)O)c1ccc(cc1)O
1781	O[C@H]1CN([C@@H](C1)C(=O)N[C@H](c1ccc(cc1)c1scnc1C)C)C(=O)[C@H](C(C)(C)C)NC(=O)COCCOCCOCCOCCOCCOc1ccc(cc1)/C=N/NC(=O)c1cccc(c1)Oc1c(sc2c1ccc(c2)O)c1ccc(cc1)O
1782	O[C@H]1CN([C@@H](C1)C(=O)N[C@H](c1ccc(cc1)c1scnc1C)C)C(=O)[C@H](C(C)(C)C)NC(=O)COCCOCCOCCOCCOCCOCCOc1ccc(cc1)/C=N/NC(=O)c1cccc(c1)Oc1c(sc2c1ccc(c2)O)c1ccc(cc1)O
1783	O[C@H]1CN([C@@H](C1)C(=O)N[C@H](c1ccc(cc1)c1scnc1C)C)C(=O)[C@H](C(C)(C)C)NC(=O)CCCOc1ccc(cc1)/C=N/NC(=O)c1c(sc2c1ccc(c2)O)c1ccc(cc1)O
1784	O[C@@H]1C[C@H](N(C1)C(=O)[C@H](C(C)(C)C)NC(=O)CCCCOc1ccc(cc1)/C=N/NC(=O)c1c(sc2c1ccc(c2)O)c1ccc(cc1)O)C(=O)N[C@H](c1ccc(cc1)c1scnc1C)C
1785	Oc1ccc(cc1)c1sc2c(c1C(=O)N/N=C/c1ccc(cc1)OCCCCCCC(=O)N[C@@H](C(C)(C)C)C(=O)N1C[C@@H](C[C@H]1C(=O)N[C@H](c1ccc(cc1)c1scnc1C)C)O)ccc(c2)O
1786	O[C@H]1CN([C@@H](C1)C(=O)N[C@H](c1ccc(cc1)c1scnc1C)C)C(=O)[C@H](C(C)(C)C)NC(=O)COCCOc1ccc(cc1)/C=N/NC(=O)c1c(sc2c1ccc(c2)O)c1ccc(cc1)O
1787	O[C@H]1CN([C@@H](C1)C(=O)N[C@H](c1ccc(cc1)c1scnc1C)C)C(=O)[C@H](C(C)(C)C)NC(=O)COCCOCCOCCOCCOc1ccc(cc1)/C=N/NC(=O)c1c(sc2c1ccc(c2)O)c1ccc(cc1)O
1788	O[C@H]1CN([C@@H](C1)C(=O)N[C@H](c1ccc(cc1)c1scnc1C)C)C(=O)[C@H](C(C)(C)C)NC(=O)COCCOCCOCCOCCOCCOc1ccc(cc1)/C=N/NC(=O)c1c(sc2c1ccc(c2)O)c1ccc(cc1)O
1789	O[C@H]1CN([C@@H](C1)C(=O)N[C@H](c1ccc(cc1)c1scnc1C)C)C(=O)[C@H](C(C)(C)C)NC(=O)COCCOCCOCCOCCOCCOCCOc1ccc(cc1)/C=N/NC(=O)c1c(sc2c1ccc(c2)O)c1ccc(cc1)O
1790	O[C@@H]1C[C@H](N(C1)C(=O)[C@H](C(C)(C)C)NC(=O)CCCOc1ccc(cc1)CCNC(=O)c1ccc(cc1)C(=O)c1c(sc2c1ccc(c2)O)c1ccc(cc1)O)C(=O)N[C@H](c1ccc(cc1)c1scnc1C)C
1791	O[C@@H]1C[C@H](N(C1)C(=O)[C@H](C(C)(C)C)NC(=O)CCCCOc1ccc(cc1)CCNC(=O)c1ccc(cc1)C(=O)c1c(sc2c1ccc(c2)O)c1ccc(cc1)O)C(=O)N[C@H](c1ccc(cc1)c1scnc1C)C
1792	O[C@@H]1C[C@H](N(C1)C(=O)[C@H](C(C)(C)C)NC(=O)CCCCCOc1ccc(cc1)CCNC(=O)c1ccc(cc1)C(=O)c1c(sc2c1ccc(c2)O)c1ccc(cc1)O)C(=O)N[C@H](c1ccc(cc1)c1scnc1C)C
1793	COc1ccc(c(c1)S(=O)(=O)Nc1ccc(cc1)c1nc(OC[C@@H]2OCCN(C2)CCCCCCOCCOCCOCCOCC(=O)N[C@@H](C(C)(C)C)C(=O)N2C[C@@H](C[C@H]2C(=O)NCc2ccc(cc2)c2scnc2C)O)c2c(n1)[nH]nc2C)Cl
1794	C=CC(=O)N1CCN(CC1)c1nc(NCCC(=O)NCCOCCOCCNc2cccc3c2C(=O)N(C3=O)C2CCC(=O)NC2=O)nc2c1cc(Cl)c(c2F)c1cc(O)cc2c1cccc2
1795	C=CC(=O)N1CCN(CC1)c1nc(NCCC(=O)NCCOCCOCCOCCOCCNc2cccc3c2C(=O)N(C3=O)C2CCC(=O)NC2=O)nc2c1cc(Cl)c(c2F)c1cc(O)cc2c1cccc2
1796	C=CC(=O)N1CCN(CC1)c1nc(NCCCc2nnn(c2)COCCOCCOCCC(=O)Nc2cccc3c2CN(C3=O)C2CCC(=O)NC2=O)nc2c1cc(Cl)c(c2F)c1cc(O)cc2c1cccc2
1797	C=CC(=O)N1CCN(CC1)c1nc(NCCOCCOCCOCCc2nnn(c2)COCCOCCOCCC(=O)Nc2cccc3c2CN(C3=O)C2CCC(=O)NC2=O)nc2c1cc(Cl)c(c2F)c1cc(O)cc2c1cccc2
1798	C=CC(=O)N1CCN(CC1)c1nc(NCCOCCOCCOCCOc2cccc3c2C(=O)N(C3=O)C2CCC(=O)NC2=O)nc2c1cc(Cl)c(c2F)c1cc(O)cc2c1cccc2
1799	C=CC(=O)N1CCN(CC1)c1nc(NCCOCCOCCOCCOCCOc2cccc3c2C(=O)N(C3=O)C2CCC(=O)NC2=O)nc2c1cc(Cl)c(c2F)c1cc(O)cc2c1cccc2
1800	C=CC(=O)N1CCN(CC1)c1nc(NCCOCCOCCOCCOCCOCCOc2cccc3c2C(=O)N(C3=O)C2CCC(=O)NC2=O)nc2c1cc(Cl)c(c2F)c1cc(O)cc2c1cccc2
1801	C=CC(=O)N1CCN(CC1)c1nc(NCCOCCOCCOCCNc2cccc3c2C(=O)N(C3=O)C2CCC(=O)NC2=O)nc2c1cc(Cl)c(c2F)c1cc(O)cc2c1cccc2
1802	C=CC(=O)N1CCN(CC1)c1nc(NCCCCCCCCCCCCNc2cccc3c2C(=O)N(C3=O)C2CCC(=O)NC2=O)nc2c1cc(Cl)c(c2F)c1cc(O)cc2c1cccc2
1803	C=CC(=O)N1CCN(CC1)c1nc(NCCCN(CCCNc2cccc3c2C(=O)N(C3=O)C2CCC(=O)NC2=O)C)nc2c1cc(Cl)c(c2F)c1cc(O)cc2c1cccc2
1804	C=CC(=O)N1CCN(CC1)c1nc(NCCN2CCN(CC2)CCNc2cccc3c2C(=O)N(C3=O)C2CCC(=O)NC2=O)nc2c1cc(Cl)c(c2F)c1cc(O)cc2c1cccc2
1805	C=CC(=O)N1CCN(CC1)c1nc(NCCCN2CCN(CC2)CCCNc2cccc3c2C(=O)N(C3=O)C2CCC(=O)NC2=O)nc2c1cc(Cl)c(c2F)c1cc(O)cc2c1cccc2
1806	C=CC(=O)N1CCN(CC1)c1nc(NCCCCN2CCN(CC2)CCCCNc2cccc3c2C(=O)N(C3=O)C2CCC(=O)NC2=O)nc2c1cc(Cl)c(c2F)c1cc(O)cc2c1cccc2
1807	C=CC(=O)N1CCN(CC1)c1nc(NCCOCCN2CCN(CC2)CCOCCNc2cccc3c2C(=O)N(C3=O)C2CCC(=O)NC2=O)nc2c1cc(Cl)c(c2F)c1cc(O)cc2c1cccc2
1808	C=CC(=O)N1CCN(CC1)c1nc(NCCOCCOCCNc2ccc3c(c2)C(=O)N(C3=O)C2CCC(=O)NC2=O)nc2c1cc(Cl)c(c2F)c1cc(O)cc2c1cccc2
1809	C=CC(=O)N1CCN(CC1)c1nc(NCCCN2CCN(CC2)CCCNc2ccc3c(c2)C(=O)N(C3=O)C2CCC(=O)NC2=O)nc2c1cc(Cl)c(c2F)c1cc(O)cc2c1cccc2
1810	O[C@@H]1C[C@H](N(C1)C(=O)[C@H](C(C)(C)C)NC(=O)COCCNC(=O)c1cccc(c1)c1ncnc(c1)Nc1ccc(cc1)OC(F)(F)F)C(=O)NCc1ccc(cc1)c1scnc1C
1811	O[C@@H]1C[C@H](N(C1)C(=O)[C@H](C(C)(C)C)NC(=O)COCCOc1cccc(c1)c1ncnc(c1)Nc1ccc(cc1)OC(F)(F)F)C(=O)NCc1ccc(cc1)c1scnc1C
1812	O[C@H]1CN([C@@H](C1)C(=O)NCc1ccc(cc1)c1scnc1C)C(=O)[C@H](C(C)(C)C)NC(=O)CCOCCOCCC(=O)NCCCOC(=O)NC(C(Cl)(Cl)Cl)Nc1ncccn1
1813	O[C@H]1CN([C@@H](C1)C(=O)NCc1ccc(cc1)c1scnc1C)C(=O)[C@H](C(C)(C)C)NC(=O)CCOCCOCCOCCC(=O)NCCCOC(=O)NC(C(Cl)(Cl)Cl)Nc1ncccn1
1814	O[C@H]1CN([C@@H](C1)C(=O)NCc1ccc(cc1)c1scnc1C)C(=O)[C@H](C(C)(C)C)NC(=O)CCOCCOCCOCCOCCC(=O)NCCCOC(=O)NC(C(Cl)(Cl)Cl)Nc1ncccn1
1815	O[C@H]1CN([C@@H](C1)C(=O)NCc1ccc(cc1)c1scnc1C)C(=O)[C@H](C(C)(C)C)NC(=O)CCOCCOCCOCCOCCOCCC(=O)NCCCOC(=O)NC(C(Cl)(Cl)Cl)Nc1ncccn1
1816	O[C@H]1CN([C@@H](C1)C(=O)NCc1ccc(cc1)c1scnc1C)C(=O)[C@H](C(C)(C)C)NC(=O)CCOCCOCCOCCOCCOCCOCCC(=O)NCCCOC(=O)NC(C(Cl)(Cl)Cl)Nc1ncccn1
1817	ClC(C(Nc1ncccn1)NC(=O)OCCCNC(=O)CCOCCOCCOCCOCCOCCOCCOCCC(=O)N[C@@H](C(C)(C)C)C(=O)N1C[C@@H](C[C@H]1C(=O)NCc1ccc(cc1)c1scnc1C)O)(Cl)Cl
1818	O[C@H]1CN([C@@H](C1)C(=O)NCc1ccc(cc1)c1scnc1C)C(=O)[C@H](C(C)(C)C)NC(=O)CCOCCOCCOCCOCCOCCOCCOCCOCCOCCC(=O)NCCCOC(=O)NC(C(Cl)(Cl)Cl)Nc1ncccn1
1819	CC[C@@H]([C@@H](c1nnn(c1)[C@H](C(=O)N1CCN(CC1)c1nc(NCCOCCOCCOCc2nnn(c2)CCCCCC(=O)Nc2cccc3c2C(=O)N(C3=O)C2CCC(=O)NC2=O)nc(n1)N1CCN(CC1)C(=O)[C@@H](n1nnc(c1)[C@H]([C@H](CC)C)N)Cc1ccc(cc1)O)Cc1ccc(cc1)O)N)C
1820	CCCS(=O)(=O)Nc1ccc(c(c1F)n1cc(c2c1ccc(n2)N(C1CCN(CC1)C(=O)CCOCCOCCOCCNc1cccc2c1C(=O)N(C2=O)C1CCC(=O)NC1=O)C)c1cncnc1)F
1821	CCCS(=O)(=O)Nc1ccc(c(c1F)C(=O)c1c[nH]c2c1cc(cn2)c1ccc(cc1)CNC(=O)CCCCCNc1ccc2c(c1)C(=O)N(C2=O)C1CCC(=O)NC1=O)F
1822	CCCS(=O)(=O)Nc1ccc(c(c1F)C(=O)c1c[nH]c2c1cc(cn2)c1ccc(cc1)CNC(=O)CCOCCNc1ccc2c(c1)C(=O)N(C2=O)C1CCC(=O)NC1=O)F
1823	CCCS(=O)(=O)Nc1ccc(c(c1F)C(=O)c1c[nH]c2c1cc(cn2)c1ccc(cc1)CNC(=O)CCCCCCNc1ccc2c(c1)C(=O)N(C2=O)C1CCC(=O)NC1=O)F
1824	CCCS(=O)(=O)Nc1ccc(c(c1F)C(=O)c1c[nH]c2c1cc(cn2)c1ccc(cc1)CNC(=O)CCCCCCCNc1ccc2c(c1)C(=O)N(C2=O)C1CCC(=O)NC1=O)F
1825	CCCS(=O)(=O)Nc1ccc(c(c1F)C(=O)c1c[nH]c2c1cc(cn2)c1ccc(cc1)CNC(=O)CCOCCOCCNc1ccc2c(c1)C(=O)N(C2=O)C1CCC(=O)NC1=O)F
1826	CCCS(=O)(=O)Nc1ccc(c(c1F)C(=O)c1c[nH]c2c1cc(cn2)c1ccc(cc1)CNC(=O)CCOCCOCCOCCNc1ccc2c(c1)C(=O)N(C2=O)C1CCC(=O)NC1=O)F
1827	CCCS(=O)(=O)Nc1ccc(c(c1F)C(=O)c1c[nH]c2c1cc(cn2)c1ccc(cc1)CNC(=O)CCOCCOCCOCCOCCNc1ccc2c(c1)C(=O)N(C2=O)C1CCC(=O)NC1=O)F
1828	CCCS(=O)(=O)Nc1ccc(c(c1F)C(=O)c1c[nH]c2c1cc(cn2)c1ccc(cc1)CNC(=O)CCOCCOCCOCCOCCOCCNc1ccc2c(c1)C(=O)N(C2=O)C1CCC(=O)NC1=O)F
1829	CCCS(=O)(=O)Nc1ccc(c(c1F)n1cc(c2c1ccc(n2)N(C1CCN(CC1)C(=O)CCCNc1cccc2c1C(=O)N(C2=O)C1CCC(=O)NC1=O)C)c1cncnc1)F
1830	CCCS(=O)(=O)Nc1ccc(c(c1F)n1cc(c2c1ccc(n2)N(C1CCN(CC1)C(=O)CCCCNc1cccc2c1C(=O)N(C2=O)C1CCC(=O)NC1=O)C)c1cncnc1)F
1831	CCCS(=O)(=O)Nc1ccc(c(c1F)n1cc(c2c1ccc(n2)N(C1CCN(CC1)C(=O)CCCCCNc1cccc2c1C(=O)N(C2=O)C1CCC(=O)NC1=O)C)c1cncnc1)F
1832	CCCS(=O)(=O)Nc1ccc(c(c1F)n1cc(c2c1ccc(n2)N(C1CCN(CC1)C(=O)CCOCCNc1cccc2c1C(=O)N(C2=O)C1CCC(=O)NC1=O)C)c1cncnc1)F
1833	CCCS(=O)(=O)Nc1ccc(c(c1F)n1cc(c2c1ccc(n2)N(C1CCN(CC1)C(=O)CCCCCCNc1cccc2c1C(=O)N(C2=O)C1CCC(=O)NC1=O)C)c1cncnc1)F
1834	CCCS(=O)(=O)Nc1ccc(c(c1F)n1cc(c2c1ccc(n2)N(C1CCN(CC1)C(=O)CCCCCCCNc1cccc2c1C(=O)N(C2=O)C1CCC(=O)NC1=O)C)c1cncnc1)F
1835	CCCS(=O)(=O)Nc1ccc(c(c1F)n1cc(c2c1ccc(n2)N(C1CCN(CC1)C(=O)CCOCCOCCNc1cccc2c1C(=O)N(C2=O)C1CCC(=O)NC1=O)C)c1cncnc1)F
1836	CCCS(=O)(=O)Nc1ccc(c(c1F)n1cc(c2c1ccc(n2)N(C1CCN(CC1)C(=O)CCOCCOCCOCCOCCNc1cccc2c1C(=O)N(C2=O)C1CCC(=O)NC1=O)C)c1cncnc1)F
1837	CCCS(=O)(=O)Nc1ccc(c(c1F)n1cc(c2c1ccc(n2)N(C1CCN(CC1)C(=O)CCOCCOCCOCCOCCOCCNc1cccc2c1C(=O)N(C2=O)C1CCC(=O)NC1=O)C)c1cncnc1)F
1838	CCCS(=O)(=O)Nc1ccc(c(c1F)C(=O)c1c[nH]c2c1cc(cn2)c1ccc(cc1)CNC(=O)CCCC(=O)N[C@@H](C(C)(C)C)C(=O)N1C[C@@H](C[C@H]1C(=O)NCc1ccc(cc1)c1scnc1C)O)F
1839	CCCS(=O)(=O)Nc1ccc(c(c1F)n1cc(c2c1ccc(n2)N(C1CCN(CC1)C(=O)CCOCCC(=O)N[C@@H](C(C)(C)C)C(=O)N1C[C@@H](C[C@H]1C(=O)NCc1ccc(cc1)c1scnc1C)O)C)c1cncnc1)F
1840	CCCS(=O)(=O)Nc1ccc(c(c1F)n1cc(c2c1ccc(n2)N(C1CCN(CC1)C(=O)CCOCCOCCC(=O)N[C@@H](C(C)(C)C)C(=O)N1C[C@@H](C[C@H]1C(=O)NCc1ccc(cc1)c1scnc1C)O)C)c1cncnc1)F
1841	CCCS(=O)(=O)Nc1ccc(c(c1F)n1cc(c2c1ccc(n2)N(C1CCN(CC1)C(=O)CCOCCOCCOCCC(=O)N[C@@H](C(C)(C)C)C(=O)N1C[C@@H](C[C@H]1C(=O)NCc1ccc(cc1)c1scnc1C)O)C)c1cncnc1)F
1842	CCCS(=O)(=O)Nc1ccc(c(c1F)n1cc(c2c1ccc(n2)N(C1CCN(CC1)C(=O)CCOCCOCCOCCOCCC(=O)N[C@@H](C(C)(C)C)C(=O)N1C[C@@H](C[C@H]1C(=O)NCc1ccc(cc1)c1scnc1C)O)C)c1cncnc1)F
1843	CCCS(=O)(=O)Nc1ccc(c(c1F)n1cc(c2c1ccc(n2)N(C1CCN(CC1)C(=O)CCOCCOCCOCCOCCOCCC(=O)N[C@@H](C(C)(C)C)C(=O)N1C[C@@H](C[C@H]1C(=O)NCc1ccc(cc1)c1scnc1C)O)C)c1cncnc1)F
1844	O[C@@H](C[C@H](CC(=O)O)O)CCn1c(C(C)C)c(c(c1c1ccc(cc1)F)c1cccc(c1)OCCCc1nnn(c1)CCOCCOCCOCCOCCNc1cccc2c1C(=O)N(C2=O)C1CCC(=O)NC1=O)C(=O)Nc1ccccc1
1845	O[C@@H](C[C@H](CC(=O)O)O)CCn1c(C(C)C)c(c(c1c1ccc(cc1)F)c1cccc(c1)OCCCCc1nnn(c1)CCOCCOCCOCCOCCNc1cccc2c1C(=O)N(C2=O)C1CCC(=O)NC1=O)C(=O)Nc1ccccc1
1846	O[C@@H](C[C@H](CC(=O)O)O)CCn1c(C(C)C)c(c(c1c1ccc(cc1)F)c1cccc(c1)OCCCCCc1nnn(c1)CCOCCOCCOCCOCCNc1cccc2c1C(=O)N(C2=O)C1CCC(=O)NC1=O)C(=O)Nc1ccccc1
1847	O[C@@H](C[C@H](CC(=O)O)O)CCn1c(C(C)C)c(c(c1c1ccc(cc1)F)c1cccc(c1)OCCCc1nnn(c1)CCOCCOCCOCCOCCOCCNc1cccc2c1C(=O)N(C2=O)C1CCC(=O)NC1=O)C(=O)Nc1ccccc1
1848	O[C@@H](C[C@H](CC(=O)O)O)CCn1c(C(C)C)c(c(c1c1ccc(cc1)F)c1cccc(c1)OCCCCc1nnn(c1)CCOCCOCCOCCOCCOCCNc1cccc2c1C(=O)N(C2=O)C1CCC(=O)NC1=O)C(=O)Nc1ccccc1
1849	O[C@@H](C[C@H](CC(=O)O)O)CCn1c(C(C)C)c(c(c1c1ccc(cc1)F)c1cccc(c1)OCCCCCc1nnn(c1)CCOCCOCCOCCOCCOCCNc1cccc2c1C(=O)N(C2=O)C1CCC(=O)NC1=O)C(=O)Nc1ccccc1
1850	O[C@@H](C[C@H](CC(=O)O)O)CCn1c(C(C)C)c(c(c1c1ccc(cc1)F)c1cccc(c1)OCc1nnn(c1)CCCCCCCNc1cccc2c1C(=O)N(C2=O)C1CCC(=O)NC1=O)C(=O)Nc1ccccc1
1851	O[C@@H](C[C@H](CC(=O)O)O)CCn1c(C(C)C)c(c(c1c1ccc(cc1)F)c1cccc(c1)OCCCc1nnn(c1)CCCCCCNc1cccc2c1C(=O)N(C2=O)C1CCC(=O)NC1=O)C(=O)Nc1ccccc1
1852	O[C@@H](C[C@H](CC(=O)O)O)CCn1c(C(C)C)c(c(c1c1ccc(cc1)F)c1cccc(c1)OCCCc1nnn(c1)CCCCCCCNc1cccc2c1C(=O)N(C2=O)C1CCC(=O)NC1=O)C(=O)Nc1ccccc1
1853	O[C@@H](C[C@H](CC(=O)O)O)CCn1c(C(C)C)c(c(c1c1ccc(cc1)F)c1cccc(c1)OCCCCc1nnn(c1)CCCCCCCNc1cccc2c1C(=O)N(C2=O)C1CCC(=O)NC1=O)C(=O)Nc1ccccc1
1854	O[C@@H](C[C@H](CC(=O)O)O)CCn1c(C(C)C)c(c(c1c1ccc(cc1)F)c1cccc(c1)OCCCCCc1nnn(c1)CCCCCCCNc1cccc2c1C(=O)N(C2=O)C1CCC(=O)NC1=O)C(=O)Nc1ccccc1
1855	O[C@@H](C[C@H](CC(=O)O)O)CCn1c(C(C)C)c(c(c1c1ccc(cc1)F)c1cccc(c1)OCCCCCCc1nnn(c1)CCCCCCCNc1cccc2c1C(=O)N(C2=O)C1CCC(=O)NC1=O)C(=O)Nc1ccccc1
1856	O[C@@H](C[C@H](CC(=O)O)O)CCn1c(C(C)C)c(c(c1c1ccc(cc1)F)c1cccc(c1)OCCCCCCCc1nnn(c1)CCCCCCCNc1cccc2c1C(=O)N(C2=O)C1CCC(=O)NC1=O)C(=O)Nc1ccccc1
1857	O[C@@H](C[C@H](CC(=O)O)O)CCn1c(c2ccc(cc2)F)c(c(c1C(C)C)C(=O)Nc1ccccc1)c1cccc(c1)OCCCc1nnn(c1)CCOCCOCCOCCNc1ccc2c(c1)C(=O)N(C2=O)C1CCC(=O)NC1=O
1858	O[C@@H](C[C@H](CC(=O)O)O)CCn1c(c2ccc(cc2)F)c(c(c1C(C)C)C(=O)Nc1ccccc1)c1cccc(c1)OCCCCc1nnn(c1)CCOCCOCCOCCNc1ccc2c(c1)C(=O)N(C2=O)C1CCC(=O)NC1=O
1859	O[C@@H](C[C@H](CC(=O)O)O)CCn1c(c2ccc(cc2)F)c(c(c1C(C)C)C(=O)Nc1ccccc1)c1cccc(c1)OCCCCCc1nnn(c1)CCOCCOCCOCCNc1ccc2c(c1)C(=O)N(C2=O)C1CCC(=O)NC1=O
1860	O[C@@H](C[C@H](CC(=O)O)O)CCn1c(c2ccc(cc2)F)c(c(c1C(C)C)C(=O)Nc1ccccc1)c1cccc(c1)OCCCc1nnn(c1)CCOCCOCCOCCOCCNc1ccc2c(c1)C(=O)N(C2=O)C1CCC(=O)NC1=O
1861	O[C@@H](C[C@H](CC(=O)O)O)CCn1c(c2ccc(cc2)F)c(c(c1C(C)C)C(=O)Nc1ccccc1)c1cccc(c1)OCCCCc1nnn(c1)CCOCCOCCOCCOCCNc1ccc2c(c1)C(=O)N(C2=O)C1CCC(=O)NC1=O
1862	O[C@@H](C[C@H](CC(=O)O)O)CCn1c(c2ccc(cc2)F)c(c(c1C(C)C)C(=O)Nc1ccccc1)c1cccc(c1)OCCCCCc1nnn(c1)CCOCCOCCOCCOCCNc1ccc2c(c1)C(=O)N(C2=O)C1CCC(=O)NC1=O
1863	O[C@@H](C[C@H](CC(=O)O)O)CCn1c(C(C)C)c(c(c1c1ccc(cc1)F)c1cccc(c1)OCCCc1nnn(c1)CCOCC#Cc1cccc2c1CN(C2=O)C1CCC(=O)NC1=O)C(=O)Nc1ccccc1
1864	O[C@@H](C[C@H](CC(=O)O)O)CCn1c(C(C)C)c(c(c1c1ccc(cc1)F)c1cccc(c1)OCCCc1nnn(c1)CCCOCC#Cc1cccc2c1CN(C2=O)C1CCC(=O)NC1=O)C(=O)Nc1ccccc1
1865	O[C@@H](C[C@H](CC(=O)O)O)CCn1c(C(C)C)c(c(c1c1ccc(cc1)F)c1cccc(c1)OCCCc1nnn(c1)CCCCOCC#Cc1cccc2c1CN(C2=O)C1CCC(=O)NC1=O)C(=O)Nc1ccccc1
1866	O[C@@H](C[C@H](CC(=O)O)O)CCn1c(C(C)C)c(c(c1c1ccc(cc1)F)c1cccc(c1)OCCCc1nnn(c1)CCCCCOCC#Cc1cccc2c1CN(C2=O)C1CCC(=O)NC1=O)C(=O)Nc1ccccc1
1867	O[C@@H](C[C@H](CC(=O)O)O)CCn1c(C(C)C)c(c(c1c1ccc(cc1)F)c1cccc(c1)OCCCc1nnn(c1)CCCCCCOCC#Cc1cccc2c1CN(C2=O)C1CCC(=O)NC1=O)C(=O)Nc1ccccc1
1868	O[C@@H](C[C@H](CC(=O)O)O)CCn1c(C(C)C)c(c(c1c1ccc(cc1)F)c1cccc(c1)OCCCc1nnn(c1)CCCCCCCOCC#Cc1cccc2c1CN(C2=O)C1CCC(=O)NC1=O)C(=O)Nc1ccccc1
1869	O[C@@H](C[C@H](CC(=O)O)O)CCn1c(C(C)C)c(c(c1c1ccc(cc1)F)c1cccc(c1)OCCCc1nnn(c1)CCOCCCc1cccc2c1CN(C2=O)C1CCC(=O)NC1=O)C(=O)Nc1ccccc1
1870	O[C@@H](C[C@H](CC(=O)O)O)CCn1c(C(C)C)c(c(c1c1ccc(cc1)F)c1cccc(c1)OCCCc1nnn(c1)CCCOCCCc1cccc2c1CN(C2=O)C1CCC(=O)NC1=O)C(=O)Nc1ccccc1
1871	O[C@@H](C[C@H](CC(=O)O)O)CCn1c(C(C)C)c(c(c1c1ccc(cc1)F)c1cccc(c1)OCCCc1nnn(c1)CCCCOCCCc1cccc2c1CN(C2=O)C1CCC(=O)NC1=O)C(=O)Nc1ccccc1
1872	O[C@@H](C[C@H](CC(=O)O)O)CCn1c(C(C)C)c(c(c1c1ccc(cc1)F)c1cccc(c1)OCCCc1nnn(c1)CCCCCOCCCc1cccc2c1CN(C2=O)C1CCC(=O)NC1=O)C(=O)Nc1ccccc1
1873	O[C@@H](C[C@H](CC(=O)O)O)CCn1c(C(C)C)c(c(c1c1ccc(cc1)F)c1cccc(c1)OCCCc1nnn(c1)CCCCCCOCCCc1cccc2c1CN(C2=O)C1CCC(=O)NC1=O)C(=O)Nc1ccccc1
1874	O[C@@H](C[C@H](CC(=O)O)O)CCn1c(C(C)C)c(c(c1c1ccc(cc1)F)c1cccc(c1)OCCCc1nnn(c1)CCCCCCCOCCCc1cccc2c1CN(C2=O)C1CCC(=O)NC1=O)C(=O)Nc1ccccc1
1875	O[C@@H]1C[C@H](N(C1)C(=O)[C@H](C(C)(C)C)NC(=O)CCCCCCNCCCONC(=O)c1ccc(c(c1Nc1ccc(cc1F)I)F)F)C(=O)NCc1ccc(cc1)c1scnc1C
1876	O[C@@H]1C[C@H](N(C1)C(=O)[C@H](C(C)(C)C)NC(=O)CCCCCCCCCCNCCCONC(=O)c1ccc(c(c1Nc1ccc(cc1F)I)F)F)C(=O)NCc1ccc(cc1)c1scnc1C
1877	O[C@@H]1C[C@H](N(C1)C(=O)[C@H](C(C)(C)C)NC(=O)COCCOCCOCCNCCCONC(=O)c1ccc(c(c1Nc1ccc(cc1F)I)F)F)C(=O)NCc1ccc(cc1)c1scnc1C
1878	O=C1CCC(C(=O)N1)N1C(=O)c2c(C1=O)c(NCCOCCNCCCONC(=O)c1ccc(c(c1Nc1ccc(cc1F)I)F)F)ccc2
1879	O=C1CCC(C(=O)N1)N1C(=O)c2c(C1=O)c(NCCNCCCONC(=O)c1ccc(c(c1Nc1ccc(cc1F)I)F)F)ccc2
1880	O[C@@H]1C[C@H](N(C1)C(=O)[C@H](C(C)(C)C)NC(=O)CCCCCCCCCCNCCCONC(=O)c1ccc(c(c1Nc1ccc(cc1F)I)F)F)C(=O)N[C@H](c1ccc(cc1)c1scnc1C)C
1881	CCCCN(C(=O)Nc1ccc(cc1)OCCn1nnc(c1)CNc1cccc2c1C(=O)N(C2=O)C1CCC(=O)NC1=O)Cc1ccc(cc1)C(=O)NO
1882	CCCCN(C(=O)Nc1ccc(cc1)OCCCn1nnc(c1)CNc1cccc2c1C(=O)N(C2=O)C1CCC(=O)NC1=O)Cc1ccc(cc1)C(=O)NO
1883	CCCCN(C(=O)Nc1ccc(cc1)OCCCCn1nnc(c1)CNc1cccc2c1C(=O)N(C2=O)C1CCC(=O)NC1=O)Cc1ccc(cc1)C(=O)NO
1884	CCCCN(C(=O)Nc1ccc(cc1)OCCCCCn1nnc(c1)CNc1cccc2c1C(=O)N(C2=O)C1CCC(=O)NC1=O)Cc1ccc(cc1)C(=O)NO
1885	CCCCN(C(=O)Nc1ccc(cc1)OCCCCCCn1nnc(c1)CNc1cccc2c1C(=O)N(C2=O)C1CCC(=O)NC1=O)Cc1ccc(cc1)C(=O)NO
1886	CCCCN(C(=O)Nc1ccc(cc1)OCCn1nnc(c1)CCNc1cccc2c1C(=O)N(C2=O)C1CCC(=O)NC1=O)Cc1ccc(cc1)C(=O)NO
1887	CCCCN(C(=O)Nc1ccc(cc1)OCCCn1nnc(c1)CCNc1cccc2c1C(=O)N(C2=O)C1CCC(=O)NC1=O)Cc1ccc(cc1)C(=O)NO
1888	CCCCN(C(=O)Nc1ccc(cc1)OCCCCn1nnc(c1)CCNc1cccc2c1C(=O)N(C2=O)C1CCC(=O)NC1=O)Cc1ccc(cc1)C(=O)NO
1889	CCCCN(C(=O)Nc1ccc(cc1)OCCn1nnc(c1)CCCNc1cccc2c1C(=O)N(C2=O)C1CCC(=O)NC1=O)Cc1ccc(cc1)C(=O)NO
1890	CCCCN(C(=O)Nc1ccc(cc1)OCCCn1nnc(c1)CCCNc1cccc2c1C(=O)N(C2=O)C1CCC(=O)NC1=O)Cc1ccc(cc1)C(=O)NO
1891	CCCCN(C(=O)Nc1ccc(cc1)OCCCCn1nnc(c1)CCCNc1cccc2c1C(=O)N(C2=O)C1CCC(=O)NC1=O)Cc1ccc(cc1)C(=O)NO
1892	CCCCN(C(=O)Nc1ccc(cc1)OCCn1nnc(c1)CNc1ccc2c(c1)C(=O)N(C2=O)C1CCC(=O)NC1=O)Cc1ccc(cc1)C(=O)NO
1893	CCCCN(C(=O)Nc1ccc(cc1)OCCCn1nnc(c1)CNc1ccc2c(c1)C(=O)N(C2=O)C1CCC(=O)NC1=O)Cc1ccc(cc1)C(=O)NO
1894	CCCCN(C(=O)Nc1ccc(cc1)OCCCCn1nnc(c1)CNc1ccc2c(c1)C(=O)N(C2=O)C1CCC(=O)NC1=O)Cc1ccc(cc1)C(=O)NO
1895	CCCCN(C(=O)Nc1ccc(cc1)OCCCCCn1nnc(c1)CNc1ccc2c(c1)C(=O)N(C2=O)C1CCC(=O)NC1=O)Cc1ccc(cc1)C(=O)NO
1896	CCCCN(C(=O)Nc1ccc(cc1)OCCCCCCn1nnc(c1)CNc1ccc2c(c1)C(=O)N(C2=O)C1CCC(=O)NC1=O)Cc1ccc(cc1)C(=O)NO
1897	CCCCN(C(=O)Nc1ccc(cc1)OCCn1nnc(c1)CCCNc1ccc2c(c1)C(=O)N(C2=O)C1CCC(=O)NC1=O)Cc1ccc(cc1)C(=O)NO
1898	CCCCN(C(=O)Nc1ccc(cc1)OCCCn1nnc(c1)CCCNc1ccc2c(c1)C(=O)N(C2=O)C1CCC(=O)NC1=O)Cc1ccc(cc1)C(=O)NO
1899	CCCCN(C(=O)Nc1ccc(cc1)OCCCn1nnc(c1)CCCC(=O)N[C@@H](C(C)(C)C)C(=O)N1C[C@@H](C[C@H]1C(=O)NCc1ccc(cc1)c1scnc1C)O)Cc1ccc(cc1)C(=O)NO
1900	CCCCN(C(=O)Nc1ccc(cc1)OCCOCCn1nnc(c1)CCCCC(=O)N[C@@H](C(C)(C)C)C(=O)N1C[C@@H](C[C@H]1C(=O)NCc1ccc(cc1)c1scnc1C)O)Cc1ccc(cc1)C(=O)NO
1901	CCCCN(C(=O)Nc1ccc(cc1)OCCOCCOCCn1nnc(c1)CCCCC(=O)N[C@@H](C(C)(C)C)C(=O)N1C[C@@H](C[C@H]1C(=O)NCc1ccc(cc1)c1scnc1C)O)Cc1ccc(cc1)C(=O)NO
1902	COc1cc(ccc1OCC(=O)NCCOCCOCCOCC(=O)N[C@@H](C(C)(C)C)C(=O)N1C[C@@H](C[C@H]1C(=O)NCc1ccc(cc1)c1scnc1C)O)c1cn(C)c(=O)c2c1sc(c2)C(=N)NC1CCS(=O)(=O)CC1
1903	COc1cc(ccc1OCC(=O)NCCOCCOCC(=O)N[C@@H](C(C)(C)C)C(=O)N1C[C@@H](C[C@H]1C(=O)NCc1ccc(cc1)c1scnc1C)O)c1cn(C)c(=O)c2c1sc(c2)C(=N)NC1CCS(=O)(=O)CC1
1904	COc1cc(cc(c1CN(CC(=O)NCCCCCCCCNc1cccc2c1CN(C2=O)C1CCC(=O)NC1=O)C)OC)c1cn(C)c(=O)c2c1ccnc2
1905	O=C(NCCS(=O)(=O)N1CCC(CC1)Nc1ncc(c(n1)Nc1cccc(c1C(=O)N)F)Br)CCCCCCCOc1cccc2c1C(=O)N(C2=O)C1CCC(=O)NC1=O
1906	O=C1CCC(C(=O)N1)N1C(=O)c2c(C1=O)c(NCCOCCOCCOCCOCCNS(=O)(=O)c1ccc(cc1)Nc1ncc(c(n1)Nc1cccc(c1C(=O)N)F)Br)ccc2
1907	O=C1CCC(C(=O)N1)N1C(=O)c2c(C1=O)c(NCCOCCOCCOCCOCCNS(=O)(=O)c1ccc(c(c1)C)Nc1ncc(c(n1)Nc1cccc(c1C(=O)N)F)Br)ccc2
1908	O=C1CCC(C(=O)N1)N1C(=O)c2c(C1=O)c(NCCOCCOCCOCCOCCNS(=O)(=O)c1ccc(cc1C)Nc1ncc(c(n1)Nc1cccc(c1C(=O)N)F)Br)ccc2
1909	CCS(=O)(=O)Nc1ccc(c(c1)c1cn(C)c(=O)c2c1cc([nH]2)C(=O)NCc1nnn(c1)CCOCC(=O)Nc1cccc2c1CN(C2=O)C1CCC(=O)NC1=O)Oc1ccc(cc1F)F
1910	CCS(=O)(=O)Nc1ccc(c(c1)c1cn(C)c(=O)c2c1cc([nH]2)C(=O)NCc1nnn(c1)CCOCCOCC(=O)Nc1cccc2c1CN(C2=O)C1CCC(=O)NC1=O)Oc1ccc(cc1F)F
1911	CCS(=O)(=O)Nc1ccc(c(c1)c1cn(C)c(=O)c2c1cc([nH]2)C(=O)NCc1nnn(c1)CCOCCOCCOCC(=O)Nc1cccc2c1CN(C2=O)C1CCC(=O)NC1=O)Oc1ccc(cc1F)F
1912	CCS(=O)(=O)Nc1ccc(c(c1)c1cn(C)c(=O)c2c1cc([nH]2)C(=O)NCc1nnn(c1)CCOCCOCCOCCOCC(=O)Nc1cccc2c1CN(C2=O)C1CCC(=O)NC1=O)Oc1ccc(cc1F)F
1913	CCn1nc(cc1Nc1nc(nc2c1c1cc(OC)c(cc1[nH]2)c1c(C)noc1C)C(=O)NCCCOCCOCCOCCCNc1cccc2c1C(=O)N(C2=O)C1CCC(=O)NC1=O)C1CC1
1914	O=C(CNc1cccc2c1C(=O)N(C2=O)C1CCC(=O)NC1=O)NCCOCCOCCN1CCN(CC1)C(=O)c1ccc(cc1)Nc1nc(cn(c1=O)C)c1cccc(c1C)NC(=O)c1ccc(cc1)C(C)(C)C
1915	O=C(CNc1cccc2c1C(=O)N(C2=O)C1CCC(=O)NC1=O)NCCCCCCN1CCN(CC1)C(=O)c1ccc(cc1)Nc1nc(cn(c1=O)C)c1cccc(c1C)NC(=O)c1ccc(cc1)C(C)(C)C
1916	O=C(COc1cccc2c1C(=O)N(C2=O)C1CCC(=O)NC1=O)NCCCCCCN1CCN(CC1)C(=O)c1ccc(cc1)Nc1nc(cn(c1=O)C)c1cccc(c1C)NC(=O)c1ccc(cc1)C(C)(C)C
1917	O=C(COc1cccc2c1C(=O)N(C2=O)C1CCC(=O)NC1=O)NCCOCCOCCOCCNC(=O)c1ccc(c(c1)N1CCC(CC1)c1[nH]cnc1C)c1ccc(c(c1)C)F
1918	O=C1CCC(C(=O)N1)N1C(=O)c2c(C1=O)c(NCCOCCOCCOCCOCCNC(=O)c1ccc(c(c1)N1CCC(CC1)c1[nH]cnc1C)c1ccc(c(c1)C)F)ccc2
1919	O=C(COc1cccc2c1C(=O)N(C2=O)C1CCC(=O)NC1=O)NCCOCCCOCCCOCCNC(=O)c1ccc(c(c1)N1CCC(CC1)c1[nH]cnc1C)c1ccc(c(c1)C)F
1920	O=C(COc1cccc2c1C(=O)N(C2=O)C1CCC(=O)NC1=O)NCCOCCOCCNC(=O)c1ccc(c(c1)N1CCC(CC1)c1[nH]cnc1C)c1ccc(c(c1)C)F
1921	O=C(COc1cccc2c1C(=O)N(C2=O)C1CCC(=O)NC1=O)NCCCCCCNC(=O)c1ccc(c(c1)N1CCC(CC1)c1[nH]cnc1C)c1ccc(c(c1)C)F
1922	O=C(CNc1cccc2c1C(=O)N(C2=O)C1CCC(=O)NC1=O)NCCOCCOCCOc1ccc2c(c1)sc1n2cc(n1)c1ccc(cc1)NC(=O)Nc1noc(c1)C(C)(C)C
1923	O=C(CCC(=O)N1CCN(CC1)CCOc1ccc2c(c1)sc1n2cc(n1)c1ccc(cc1)NC(=O)Nc1noc(c1)C(C)(C)C)NCCCCNC(=O)COc1cccc2c1C(=O)N(C2=O)C1CCC(=O)NC1=O
1924	O=C(CCC(=O)N1CCN(CC1)CCOc1ccc2c(c1)sc1n2cc(n1)c1ccc(cc1)NC(=O)Nc1noc(c1)C(C)(C)C)NCCCCCCCCNC(=O)COc1cccc2c1C(=O)N(C2=O)C1CCC(=O)NC1=O
1925	O=C(CCC(=O)N1CCN(CC1)CCOc1ccc2c(c1)sc1n2cc(n1)c1ccc(cc1)NC(=O)Nc1noc(c1)C(C)(C)C)NCCCOCCOCCOCCCNC(=O)COc1cccc2c1C(=O)N(C2=O)C1CCC(=O)NC1=O
1926	O=C(CN1CCN(CC1)CCOc1ccc2c(c1)sc1n2cc(n1)c1ccc(cc1)NC(=O)Nc1noc(c1)C(C)(C)C)NCCCCNC(=O)COc1cccc2c1C(=O)N(C2=O)C1CCC(=O)NC1=O
1927	O=C(CN1CCN(CC1)CCOc1ccc2c(c1)sc1n2cc(n1)c1ccc(cc1)NC(=O)Nc1noc(c1)C(C)(C)C)NCCCCCCCCNC(=O)COc1cccc2c1C(=O)N(C2=O)C1CCC(=O)NC1=O
1928	O=C(CN1CCN(CC1)CCOc1ccc2c(c1)sc1n2cc(n1)c1ccc(cc1)NC(=O)Nc1noc(c1)C(C)(C)C)NCCCOCCOCCOCCCNC(=O)COc1cccc2c1C(=O)N(C2=O)C1CCC(=O)NC1=O
1929	COc1cc2c(cc1OCCCN1CCN(CC1)CCOCCOCCNc1cccc3c1C(=O)N(C3=O)C1CCC(=O)NC1=O)ncc(c2Nc1cc(OC)c(cc1Cl)Cl)C#N
1930	OCc1c(cccc1n1ccc2c(c1=O)c(F)cc(c2)C1CC1)c1cc(Nc2ccc(cn2)N2CCN(CC2)CCOCCOCCNC(=O)CNc2cccc3c2C(=O)N(C3=O)C2CCC(=O)NC2=O)c(=O)n(c1)C
1931	C=CCn1c(=O)c2c(n1c1cccc(n1)C(O)(C)C)nc(nc2)Nc1ccc(cc1)N1CCN(CC1)CCCNC(=O)CCOCCOCCNc1cccc2c1C(=O)N(C2=O)C1CCC(=O)NC1=O
1932	C=CCn1c(=O)c2c(n1c1cccc(n1)C(O)(C)C)nc(nc2)Nc1ccc(cc1)N1CCN(CC1)CCOCCOCCOCCNc1cccc2c1C(=O)N(C2=O)C1CCC(=O)NC1=O
1933	C=CCn1c(=O)c2c(n1c1cccc(n1)C(O)(C)C)nc(nc2)Nc1ccc(cc1)N1CCN(CC1)CCCCCCNc1cccc2c1C(=O)N(C2=O)C1CCC(=O)NC1=O
1934	N#Cc1cccc(c1)COc1cc(OCc2cccc(c2C)c2ccccc2)c(cc1CN1CCCCC1C(=O)NCCNC(=O)COCC(=O)Nc1cccc2c1C(=O)N(C2=O)C1CCC(=O)NC1=O)Cl
1935	N#Cc1cccc(c1)COc1cc(OCc2cccc(c2C)c2ccc3c(c2)OCCO3)c(cc1CN1CCCCC1C(=O)NCCNC(=O)CCCC(=O)Nc1cccc2c1C(=O)N(C2=O)C1CCC(=O)NC1=O)Cl
1936	N#Cc1cccc(c1)COc1cc(OCc2cccc(c2C)c2ccc3c(c2)OCCO3)c(cc1CN1CCCCC1C(=O)NCCNC(=O)CCCC(=O)Nc1ccc2c(c1)C(=O)N(C2=O)C1CCC(=O)NC1=O)Cl
1937	N#Cc1cccc(c1)COc1cc(OCc2cccc(c2C)c2ccc3c(c2)OCCO3)c(cc1CN1CCCCC1C(=O)NCCNC(=O)COCC(=O)Nc1cccc2c1C(=O)N(C2=O)C1CCC(=O)NC1=O)Cl
1938	N#Cc1cccc(c1)COc1cc(OCc2cccc(c2C)c2ccc3c(c2)OCCO3)c(cc1CN1CCCCC1C(=O)NCCNC(=O)CCC(=O)Nc1cccc2c1C(=O)N(C2=O)C1CCC(=O)NC1=O)Cl
1939	N#Cc1cccc(c1)COc1cc(OCc2cccc(c2C)c2ccc3c(c2)OCCO3)c(cc1CN1CCCCC1C(=O)N1CCN(CC1)C(=O)CCCC(=O)Nc1cccc2c1C(=O)N(C2=O)C1CCC(=O)NC1=O)Cl
1940	N#Cc1cccc(c1)COc1cc(OCc2cccc(c2C)c2ccc3c(c2)OCCO3)c(cc1CN1CCCCC1C(=O)N1CCN(CC1)C(=O)CCC(=O)Nc1cccc2c1C(=O)N(C2=O)C1CCC(=O)NC1=O)Cl
1941	N#Cc1cccc(c1)COc1cc(OCc2cccc(c2C)c2ccc3c(c2)OCCO3)c(cc1CN1CCCCC1C(=O)NCCNc1cccc2c1C(=O)N(C2=O)C1CCC(=O)NC1=O)Cl
1942	N#Cc1cccc(c1)COc1cc(OCc2cccc(c2C)c2ccc3c(c2)OCCO3)c(cc1CN1CCCCC1C(=O)NCCCNc1cccc2c1C(=O)N(C2=O)C1CCC(=O)NC1=O)Cl
1943	N#Cc1cccc(c1)COc1cc(OCc2cccc(c2C)c2ccc3c(c2)OCCO3)c(cc1CN1CCCCC1C(=O)NCCCCNc1cccc2c1C(=O)N(C2=O)C1CCC(=O)NC1=O)Cl
1944	N#Cc1cccc(c1)COc1cc(OCc2cccc(c2C)c2ccc3c(c2)OCCO3)c(cc1CN1CCCCC1C(=O)NCCCCCNc1cccc2c1C(=O)N(C2=O)C1CCC(=O)NC1=O)Cl
1945	N#Cc1cccc(c1)COc1cc(OCc2cccc(c2C)c2ccc3c(c2)OCCO3)c(cc1CN1CCCCC1C(=O)NCCCCCCNc1cccc2c1C(=O)N(C2=O)C1CCC(=O)NC1=O)Cl
1946	O=C1CCC(C(=O)N1)N1C(=O)c2c(C1=O)cccc2NCCOCCn1nnc(c1)CCCCN(Cc1ccc(cc1)c1[nH]c2c3c1CCNC(=O)c3cc(c2)F)C
1947	O=C1CCC(C(=O)N1)N1C(=O)c2c(C1=O)cccc2NCCOCCOCCn1nnc(c1)CCCCN(Cc1ccc(cc1)c1[nH]c2c3c1CCNC(=O)c3cc(c2)F)C
1948	O=C1CCC(C(=O)N1)N1C(=O)c2c(C1=O)cccc2NCCOCCOCCOCCn1nnc(c1)CCCCN(Cc1ccc(cc1)c1[nH]c2c3c1CCNC(=O)c3cc(c2)F)C
1949	O=C1CCC(C(=O)N1)N1C(=O)c2c(C1=O)cccc2NCCOCCOCCOCCOCCn1nnc(c1)CCCCN(Cc1ccc(cc1)c1[nH]c2c3c1CCNC(=O)c3cc(c2)F)C
1950	CN(Cc1ccc(cc1)c1[nH]c2c3c1CCNC(=O)c3cc(c2)F)CCCCc1nnn(c1)CCOCCOCCOCCOCCOCCNc1cccc2c1C(=O)N(C2=O)C1CCC(=O)NC1=O
1951	O=C(CCCCN(Cc1ccc(cc1)c1[nH]c2c3c1CCNC(=O)c3cc(c2)F)C)NCCOCCOCCOCCNc1cccc2c1C(=O)N(C2=O)C1CCC(=O)NC1=O
1952	O=C(CCCCCN(Cc1ccc(cc1)c1[nH]c2c3c1CCNC(=O)c3cc(c2)F)C)NCCOCCOCCOCCNc1cccc2c1C(=O)N(C2=O)C1CCC(=O)NC1=O
1953	CNCc1ccc(cc1)c1n(CCCCc2nnn(c2)CCOCCOCCOCCCNc2cccc3c2C(=O)N(C3=O)C2CCC(=O)NC2=O)c2c3c1CCNC(=O)c3cc(c2)F
1954	CNCc1ccc(cc1)c1n(CCCCc2nnn(c2)CCOCCOCCOCCOCCCNc2cccc3c2C(=O)N(C3=O)C2CCC(=O)NC2=O)c2c3c1CCNC(=O)c3cc(c2)F
1955	O=C1CCC(C(=O)N1)N1C(=O)c2c(C1=O)cccc2NCCOCCOCCOCCOCCN(Cc1ccc(cc1)c1[nH]c2c3c1CCNC(=O)c3cc(c2)F)C
1956	O=C1CCC(C(=O)N1)N1C(=O)c2c(C1=O)cccc2NCCOCCOCCOCCOCCOCCN(Cc1ccc(cc1)c1[nH]c2c3c1CCNC(=O)c3cc(c2)F)C
1957	O=C1CCC(C(=O)N1)N1C(=O)c2c(C1=O)cccc2NCCOCCOCCOCCOCCOCCOCCN(Cc1ccc(cc1)c1[nH]c2c3c1CCNC(=O)c3cc(c2)F)C
1958	O=C1CCC(C(=O)N1)N1C(=O)c2c(C1=O)cccc2NCCOCCOCCOCCOCCOCCOCCOCCN(Cc1ccc(cc1)c1[nH]c2c3c1CCNC(=O)c3cc(c2)F)C
1959	CN(Cc1ccc(cc1)c1[nH]c2c3c1CCNC(=O)c3cc(c2)F)CCCCc1nnn(c1)CCOCCOCCOCCC(=O)N[C@@H](C(C)(C)C)C(=O)N1C[C@@H](C[C@H]1C(=O)NCc1ccc(cc1)c1scnc1C)O
1960	CN(Cc1ccc(cc1)c1[nH]c2c3c1CCNC(=O)c3cc(c2)F)CCCCc1nnn(c1)CCOCCOCCOCCOCCC(=O)N[C@@H](C(C)(C)C)C(=O)N1C[C@@H](C[C@H]1C(=O)NCc1ccc(cc1)c1scnc1C)O
1961	O=C1CCC(C(=O)N1)N1C(=O)c2c(C1=O)c(NCCOCCOCCOCCOCCN1CCC[C@]1(C)c1nc3c([nH]1)cccc3C(=O)N)ccc2
1962	O=C1CCC(C(=O)N1)N1C(=O)c2c(C1=O)c(NCCOCCOCCOCCOCCOCCN1CCC[C@]1(C)c1nc3c([nH]1)cccc3C(=O)N)ccc2
1963	O=C1CCC(C(=O)N1)N1C(=O)c2c(C1=O)c(NCCOCCOCCOCCOCCOCCOCCN1CCC[C@]1(C)c1nc3c([nH]1)cccc3C(=O)N)ccc2
1964	O=C1CCC(C(=O)N1)N1C(=O)c2c(C1=O)c(NCCOCCOCCOCCOCCOCCOCCOCCN1CCC[C@]1(C)c1nc3c([nH]1)cccc3C(=O)N)ccc2
1965	O=C1CCC(C(=O)N1)N1C(=O)c2c(C1=O)c(NCCOCCOCCOCCOCCN1CCC[C@H](C1)c1ccc(cc1)n1cc3c(n1)c(ccc3)C(=O)N)ccc2
1966	O=C1CCC(C(=O)N1)N1C(=O)c2c(C1=O)c(NCCOCCOCCOCCOCCOCCN1CCC[C@H](C1)c1ccc(cc1)n1cc3c(n1)c(ccc3)C(=O)N)ccc2
1967	O=C1CCC(C(=O)N1)N1C(=O)c2c(C1=O)cccc2NCCOCCOCCOCCOCCOCCOCCN1CCC[C@H](C1)c1ccc(cc1)n1nc2c(c1)cccc2C(=O)N
1968	O=C1CCC(C(=O)N1)N1C(=O)c2c(C1=O)cccc2NCCOCCOCCOCCOCCOCCOCCOCCN1CCC[C@H](C1)c1ccc(cc1)n1nc2c(c1)cccc2C(=O)N
1969	O=C1CCC(C(=O)N1)N1C(=O)c2c(C1=O)cccc2NCCOCCOCCOCC(=O)N1CCN(CC1)C(=O)c1cc(ccc1F)Cc1n[nH]c(=O)c2c1cccc2
1970	O=C1CCC(C(=O)N1)N1C(=O)c2c(C1=O)cccc2NCCOCCOCCOCCOCC(=O)N1CCN(CC1)C(=O)c1cc(ccc1F)Cc1n[nH]c(=O)c2c1cccc2
1971	O=C1CCC(C(=O)N1)N1C(=O)c2c(C1=O)cccc2NCCOCCOCCOCCOCCOCC(=O)N1CCN(CC1)C(=O)c1cc(ccc1F)Cc1n[nH]c(=O)c2c1cccc2
1972	O=C1CCC(C(=O)N1)N1C(=O)c2c(C1=O)cccc2NCCOCCOCCOCCOCCOCCOCC(=O)N1CCN(CC1)C(=O)c1cc(ccc1F)Cc1n[nH]c(=O)c2c1cccc2
1973	CCCOc1cccc(c1)Oc1cc2n(C)c(=O)n(c2cc1NS(=O)(=O)c1cccc(c1)C(=O)NCCOCCOCCOCC(=O)N[C@@H](C(C)(C)C)C(=O)N1C[C@@H](C[C@H]1C(=O)NCc1ccc(cc1)c1scnc1C)O)C
1974	CCCOc1cc(OCCCCN(C)C)cc(c1)Oc1cc2c(cc1NS(=O)(=O)c1cccc(c1)C(=O)NCCOCCOCCOCC(=O)N[C@@H](C(C)(C)C)C(=O)N1C[C@@H](C[C@H]1C(=O)NCc1ccc(cc1)c1scnc1C)O)n(c(=O)n2C)C
1975	COc1ccc(cc1OC)CC[C@H](c1ccccc1OCC(=O)NCCCOCCOCCOCCCNC(=O)COc1cccc2c1C(=O)N(C2=O)C1CCC(=O)NC1=O)OC(=O)[C@@H]1CCCCN1C(=O)[C@H](c1cc(OC)c(c(c1)OC)OC)CC
1976	CC[C@H](C(=O)N1CCCC[C@H]1C(=O)O[C@@H](c1ccccc1OCC(=O)NCCCCCCOc1cccc2c1C(=O)N(C2=O)C1CCC(=O)NC1=O)CCc1ccc(c(c1)OC)OC)c1cc(OC)c(c(c1)OC)OC
1977	CC[C@H](C(=O)N1CCCC[C@H]1C(=O)O[C@@H](c1cccc(c1)OCC(=O)NCCCOCCOCCOCCCNC(=O)COc1cccc2c1C(=O)N(C2=O)C1CCC(=O)NC1=O)CCc1ccc(c(c1)OC)OC)c1cc(OC)c(c(c1)OC)OC
1978	CC[C@H](C(=O)N1CCCC[C@H]1C(=O)O[C@@H](c1cccc(c1)OCC(=O)NCCCCCCCCNc1cccc2c1C(=O)N(C2=O)C1CCC(=O)NC1=O)CCc1ccc(c(c1)OC)OC)c1cc(OC)c(c(c1)OC)OC
1979	ONC(=O)CCCCCCC(=O)N/N=C/c1ccc(cc1)OCC#Cc1cccc2c1CN(C2=O)C1CCC(=O)NC1=O
1980	ONC(=O)CCCCCCC(=O)N/N=C/c1ccc(cc1)OCCCC#Cc1cccc2c1CN(C2=O)C1CCC(=O)NC1=O
1981	CCCCN(C(=O)Nc1ccc(cc1)OCCn1nnc(c1)CNCc1ccc(cc1)c1cccc2c1CN(C2=O)C1CCC(=O)NC1=O)Cc1ccc(cc1)C(=O)NO
1982	CCCCN(C(=O)Nc1ccc(cc1)OCCCCn1nnc(c1)CNCc1ccc(cc1)c1cccc2c1CN(C2=O)C1CCC(=O)NC1=O)Cc1ccc(cc1)C(=O)NO
1983	CCCCN(C(=O)Nc1ccc(cc1)OCCCCCn1nnc(c1)CNCc1ccc(cc1)c1cccc2c1CN(C2=O)C1CCC(=O)NC1=O)Cc1ccc(cc1)C(=O)NO
1984	CCCCN(C(=O)Nc1ccc(cc1)OCCCCCCn1nnc(c1)CNCc1ccc(cc1)c1cccc2c1CN(C2=O)C1CCC(=O)NC1=O)Cc1ccc(cc1)C(=O)NO
1985	CCCCN(C(=O)Nc1ccc(cc1)OCCCCCCCn1nnc(c1)CNCc1ccc(cc1)c1cccc2c1CN(C2=O)C1CCC(=O)NC1=O)Cc1ccc(cc1)C(=O)NO
1986	CC[C@@H]([C@H](N(C(=O)[C@H](C(C)C)NC(=O)[C@@H](N(CCOCCOCCOCCOCCNc1cccc2c1C(=O)N(C2=O)C1CCC(=O)NC1=O)C)C(C)C)C)[C@@H](CC(=O)N1CCC[C@H]1[C@@H]([C@H](C(=O)N[C@@H]([C@H](c1ccccc1)O)C)C)OC)OC)C
1987	CC[C@@H]([C@H](N(C(=O)[C@H](C(C)C)NC(=O)[C@@H](N(CCCCCCCCCCCCNc1cccc2c1C(=O)N(C2=O)C1CCC(=O)NC1=O)C)C(C)C)C)[C@@H](CC(=O)N1CCC[C@H]1[C@@H]([C@H](C(=O)N[C@@H]([C@H](c1ccccc1)O)C)C)OC)OC)C
1988	CC[C@@H]([C@H](N(C(=O)[C@H](C(C)C)NC(=O)[C@@H](N(C(=O)CCCCCCCCCCCNc1cccc2c1C(=O)N(C2=O)C1CCC(=O)NC1=O)C)C(C)C)C)[C@@H](CC(=O)N1CCC[C@H]1[C@@H]([C@H](C(=O)N[C@@H]([C@H](c1ccccc1)O)C)C)OC)OC)C
1989	CC[C@@H]([C@H](N(C(=O)[C@H](C(C)C)NC(=O)[C@@H](N(CCOCCOCCNc1cccc2c1C(=O)N(C2=O)C1CCC(=O)NC1=O)C)C(C)C)C)[C@@H](CC(=O)N1CCC[C@H]1[C@@H]([C@H](C(=O)N[C@@H]([C@H](c1ccccc1)O)C)C)OC)OC)C
1990	CC[C@@H]([C@H](N(C(=O)[C@H](C(C)C)NC(=O)[C@@H](N(CCOCCOCCOCCNc1cccc2c1C(=O)N(C2=O)C1CCC(=O)NC1=O)C)C(C)C)C)[C@@H](CC(=O)N1CCC[C@H]1[C@@H]([C@H](C(=O)N[C@@H]([C@H](c1ccccc1)O)C)C)OC)OC)C
1991	CC[C@@H]([C@H](N(C(=O)[C@H](C(C)C)NC(=O)[C@@H](N(CCOCCOCCOCCOCCOCCNc1cccc2c1C(=O)N(C2=O)C1CCC(=O)NC1=O)C)C(C)C)C)[C@@H](CC(=O)N1CCC[C@H]1[C@@H]([C@H](C(=O)N[C@@H]([C@H](c1ccccc1)O)C)C)OC)OC)C
1992	CC[C@@H]([C@H](N(C(=O)[C@H](C(C)C)NC(=O)[C@@H](N(CCCOCCOCCOCCOCCOCCOCCOCCOCCNc1cccc2c1C(=O)N(C2=O)C1CCC(=O)NC1=O)C)C(C)C)C)[C@@H](CC(=O)N1CCC[C@H]1[C@@H]([C@H](C(=O)N[C@@H]([C@H](c1ccccc1)O)C)C)OC)OC)C
1993	CC[C@@H]([C@H](N(C(=O)[C@H](C(C)C)NC(=O)[C@@H](N(C(=O)CCCCCCCCCNc1cccc2c1C(=O)N(C2=O)C1CCC(=O)NC1=O)C)C(C)C)C)[C@@H](CC(=O)N1CCC[C@H]1[C@@H]([C@H](C(=O)N[C@@H]([C@H](c1ccccc1)O)C)C)OC)OC)C
1994	COc1ccc(cc1OCCOCCOCCNc1cccc2c1C(=O)N(C2=O)C1CCC(=O)NC1=O)/C=C\c1cc(OC)c(c(c1)OC)OC
1995	COc1ccc(cc1OCCOCCOCCOCCNc1cccc2c1C(=O)N(C2=O)C1CCC(=O)NC1=O)/C=C\c1cc(OC)c(c(c1)OC)OC
1996	COc1ccc(cc1OCCOCCOCCOCCOCCNc1cccc2c1C(=O)N(C2=O)C1CCC(=O)NC1=O)/C=C\c1cc(OC)c(c(c1)OC)OC
1997	COc1ccc(cc1OCCOCCOCCOCCOCCOCCNc1cccc2c1C(=O)N(C2=O)C1CCC(=O)NC1=O)/C=C\c1cc(OC)c(c(c1)OC)OC
1998	COc1ccc(cc1NCCOCCOCCOCCOCCNc1cccc2c1C(=O)N(C2=O)C1CCC(=O)NC1=O)/C=C\c1cc(OC)c(c(c1)OC)OC
1999	O=C(CCc1ccc2c(c1)[nH]c1c2cncc1)NCCOCCOCCNc1cccc2c1C(=O)N(C2=O)C1CCC(=O)NC1=O
[truncated: 1,584 more rows]
